# Supplementary material for: Appia: Simpler chromatography analysis and visualization
Source: PLoS One. 2023 Jan 17;18(1):e0280255. doi: 10.1371/journal.pone.0280255 (PMC9844859; doi:10.1371/journal.pone.0280255)
Supplement: S1 File — (R) [file pone.0280255.s002.R]

# This R script produces Figure 2. Any plotting software could be used 
# since the CSV is in a common "tidy" format used by, e.g., ggplot and
# plotly.
# 
# Not provided here, but produced by Appia, is a wide format preferred by
# programs like excel and PRISM.
library(tidyverse)

data <- read_csv(args[1]) |> 
  # here we filter out some control samples and the normalized rows
  filter(grepl('MOI', Sample) & Normalization == 'Signal') |> 
  select(-Normalization) |> 
  # split the Sample column into variables
  separate(Sample, into = c('Replicate', 'MOI', 'Time'), sep = '_') |> 
  # remove unneeded information and convert to numbers
  mutate(
    Time = as.factor(str_replace(Time, 'hr', ''))
  ) |> 
  # average the two replicates
  group_by(mL, Channel, MOI, Time) |> 
  summarize(Fluorescence = mean(Value))

# make the plot:
data |> 
  ggplot(aes(x = mL, y = Fluorescence, color = Time, group = Time)) +
  theme_minimal() +
  geom_line() +
  scale_color_viridis_d() +
  coord_cartesian(xlim = c(1.5, 2.5)) +
  scale_x_continuous(breaks = c(1.5, 2.0, 2.5)) +
  facet_grid(cols = vars(MOI)) +
  labs(
    y = 'GFP Fluorescence (AFU)',
    x = 'Retention Volume (mL)',
    color = 'Expression Duration'
  )
ggsave('figure2.png', width = 6, height = 4, bg = 'white')
