# Supplementary material for: Appia: Simpler chromatography analysis and visualization
Source: PLoS One. 2023 Jan 17;18(1):e0280255. doi: 10.1371/journal.pone.0280255 (PMC9844859; doi:10.1371/journal.pone.0280255)
Supplement: S1 Data — (CSV) [file pone.0280255.s003.csv]

mL	Channel	Time	Normalization	Sample	Value
0.0	2475ChA ex488/em509	0.0	Normalized	1.5 million uninfected Sf9 cells	0.1417896036
0.0	2475ChA ex488/em509	0.0	Normalized	100 nM free GFP	1.0684012142000001
0.0	2475ChA ex488/em509	0.0	Normalized	100 nM yest CST	6.50134e-05
0.0	2475ChA ex488/em509	0.0	Normalized	A_MOI=10_42hr	0.0005481017
0.0	2475ChA ex488/em509	0.0	Normalized	A_MOI=10_45hr	0.0005949165
0.0	2475ChA ex488/em509	0.0	Normalized	A_MOI=10_48hr	0.0006652314
0.0	2475ChA ex488/em509	0.0	Normalized	A_MOI=10_51hr	0.0009702189
0.0	2475ChA ex488/em509	0.0	Normalized	A_MOI=10_54hr	0.0005105324
0.0	2475ChA ex488/em509	0.0	Normalized	A_MOI=15_42hr	0.0005212153
0.0	2475ChA ex488/em509	0.0	Normalized	A_MOI=15_45hr	0.0004396755
0.0	2475ChA ex488/em509	0.0	Normalized	A_MOI=15_48hr	0.0005801022
0.0	2475ChA ex488/em509	0.0	Normalized	A_MOI=15_51hr	0.0005153607
0.0	2475ChA ex488/em509	0.0	Normalized	A_MOI=15_54hr	0.0006754947
0.0	2475ChA ex488/em509	0.0	Normalized	A_MOI=1_42hr	0.0005895443
0.0	2475ChA ex488/em509	0.0	Normalized	A_MOI=1_45hr	0.0010186209000000001
0.0	2475ChA ex488/em509	0.0	Normalized	A_MOI=1_48hr	0.0006343537000000001
0.0	2475ChA ex488/em509	0.0	Normalized	A_MOI=1_51hr	0.0004137362
0.0	2475ChA ex488/em509	0.0	Normalized	A_MOI=1_54hr	0.0003551481
0.0	2475ChA ex488/em509	0.0	Normalized	A_MOI=20_42hr	0.0009996141
0.0	2475ChA ex488/em509	0.0	Normalized	A_MOI=20_45hr	0.00038088170000000004
0.0	2475ChA ex488/em509	0.0	Normalized	A_MOI=20_48hr	0.0007131204000000001
0.0	2475ChA ex488/em509	0.0	Normalized	A_MOI=20_51hr	0.0005888581
0.0	2475ChA ex488/em509	0.0	Normalized	A_MOI=20_54hr	0.0004296529
0.0	2475ChA ex488/em509	0.0	Normalized	A_MOI=2_42hr	0.0006483485
0.0	2475ChA ex488/em509	0.0	Normalized	A_MOI=2_45hr	0.0005930094000000001
0.0	2475ChA ex488/em509	0.0	Normalized	A_MOI=2_48hr	0.0005858710000000001
0.0	2475ChA ex488/em509	0.0	Normalized	A_MOI=2_51hr	0.0007704399
0.0	2475ChA ex488/em509	0.0	Normalized	A_MOI=2_54hr	0.0005430468
0.0	2475ChA ex488/em509	0.0	Normalized	A_MOI=5_42hr	0.0008547734
0.0	2475ChA ex488/em509	0.0	Normalized	A_MOI=5_45hr	0.0005736239
0.0	2475ChA ex488/em509	0.0	Normalized	A_MOI=5_48hr	0.0006176278
0.0	2475ChA ex488/em509	0.0	Normalized	A_MOI=5_51hr	0.0006747018
0.0	2475ChA ex488/em509	0.0	Normalized	A_MOI=5_54hr	0.0005907433
0.0	2475ChA ex488/em509	0.0	Normalized	B_MOI=10_42hr	0.00041924400000000004
0.0	2475ChA ex488/em509	0.0	Normalized	B_MOI=10_45hr	0.0007358654000000001
0.0	2475ChA ex488/em509	0.0	Normalized	B_MOI=10_48hr	0.000539624
0.0	2475ChA ex488/em509	0.0	Normalized	B_MOI=10_51hr	0.0006748029
0.0	2475ChA ex488/em509	0.0	Normalized	B_MOI=10_54hr	0.0007482421
0.0	2475ChA ex488/em509	0.0	Normalized	B_MOI=15_42hr	0.0006043880000000001
0.0	2475ChA ex488/em509	0.0	Normalized	B_MOI=15_45hr	0.0005783849
0.0	2475ChA ex488/em509	0.0	Normalized	B_MOI=15_48hr	0.0006227122
0.0	2475ChA ex488/em509	0.0	Normalized	B_MOI=15_51hr	0.0005102519000000001
0.0	2475ChA ex488/em509	0.0	Normalized	B_MOI=15_54hr	0.0006081066000000001
0.0	2475ChA ex488/em509	0.0	Normalized	B_MOI=1_42hr	0.0003141975
0.0	2475ChA ex488/em509	0.0	Normalized	B_MOI=1_45hr	0.0005327576
0.0	2475ChA ex488/em509	0.0	Normalized	B_MOI=1_48hr	0.0004109976
0.0	2475ChA ex488/em509	0.0	Normalized	B_MOI=1_51hr	0.0005374923
0.0	2475ChA ex488/em509	0.0	Normalized	B_MOI=1_54hr	0.0004565686
0.0	2475ChA ex488/em509	0.0	Normalized	B_MOI=20_42hr	0.0006134046
0.0	2475ChA ex488/em509	0.0	Normalized	B_MOI=20_45hr	0.0005863116
0.0	2475ChA ex488/em509	0.0	Normalized	B_MOI=20_48hr	0.0005590201000000001
0.0	2475ChA ex488/em509	0.0	Normalized	B_MOI=20_51hr	0.0006029467000000001
0.0	2475ChA ex488/em509	0.0	Normalized	B_MOI=20_54hr	0.0006013508
0.0	2475ChA ex488/em509	0.0	Normalized	B_MOI=2_42hr	0.00032010620000000003
0.0	2475ChA ex488/em509	0.0	Normalized	B_MOI=2_45hr	0.0003799841
0.0	2475ChA ex488/em509	0.0	Normalized	B_MOI=2_48hr	0.0005209603
0.0	2475ChA ex488/em509	0.0	Normalized	B_MOI=2_51hr	0.0004022372
0.0	2475ChA ex488/em509	0.0	Normalized	B_MOI=2_54hr	0.0005151447000000001
0.0	2475ChA ex488/em509	0.0	Normalized	B_MOI=5_42hr	0.0006980818
0.0	2475ChA ex488/em509	0.0	Normalized	B_MOI=5_45hr	0.0004814895
0.0	2475ChA ex488/em509	0.0	Normalized	B_MOI=5_48hr	0.00047008710000000003
0.0	2475ChA ex488/em509	0.0	Normalized	B_MOI=5_51hr	0.0005855157
0.0	2475ChA ex488/em509	0.0	Normalized	B_MOI=5_54hr	0.0004115979
0.0	2475ChA ex488/em509	0.0	Normalized	Buffer	0.8902343667
0.0024999999	2475ChA ex488/em509	0.008333333	Normalized	1.5 million uninfected Sf9 cells	0.14180686210000001
0.0024999999	2475ChA ex488/em509	0.008333333	Normalized	100 nM free GFP	1.070228603
0.0024999999	2475ChA ex488/em509	0.008333333	Normalized	100 nM yest CST	6.501590000000001e-05
0.0024999999	2475ChA ex488/em509	0.008333333	Normalized	A_MOI=10_42hr	0.0005532826
0.0024999999	2475ChA ex488/em509	0.008333333	Normalized	A_MOI=10_45hr	0.0006010436
0.0024999999	2475ChA ex488/em509	0.008333333	Normalized	A_MOI=10_48hr	0.0006658375
0.0024999999	2475ChA ex488/em509	0.008333333	Normalized	A_MOI=10_51hr	0.0009812781
0.0024999999	2475ChA ex488/em509	0.008333333	Normalized	A_MOI=10_54hr	0.0005115387
0.0024999999	2475ChA ex488/em509	0.008333333	Normalized	A_MOI=15_42hr	0.0005238352
0.0024999999	2475ChA ex488/em509	0.008333333	Normalized	A_MOI=15_45hr	0.0004395178
0.0024999999	2475ChA ex488/em509	0.008333333	Normalized	A_MOI=15_48hr	0.000579898
0.0024999999	2475ChA ex488/em509	0.008333333	Normalized	A_MOI=15_51hr	0.0005150178
0.0024999999	2475ChA ex488/em509	0.008333333	Normalized	A_MOI=15_54hr	0.0006760081
0.0024999999	2475ChA ex488/em509	0.008333333	Normalized	A_MOI=1_42hr	0.0005958551
0.0024999999	2475ChA ex488/em509	0.008333333	Normalized	A_MOI=1_45hr	0.0010310833
0.0024999999	2475ChA ex488/em509	0.008333333	Normalized	A_MOI=1_48hr	0.0006376882
0.0024999999	2475ChA ex488/em509	0.008333333	Normalized	A_MOI=1_51hr	0.0004163475
0.0024999999	2475ChA ex488/em509	0.008333333	Normalized	A_MOI=1_54hr	0.0003625366
0.0024999999	2475ChA ex488/em509	0.008333333	Normalized	A_MOI=20_42hr	0.0010122416
0.0024999999	2475ChA ex488/em509	0.008333333	Normalized	A_MOI=20_45hr	0.0003810536
0.0024999999	2475ChA ex488/em509	0.008333333	Normalized	A_MOI=20_48hr	0.0007128465
0.0024999999	2475ChA ex488/em509	0.008333333	Normalized	A_MOI=20_51hr	0.0005886872
0.0024999999	2475ChA ex488/em509	0.008333333	Normalized	A_MOI=20_54hr	0.0004293963
0.0024999999	2475ChA ex488/em509	0.008333333	Normalized	A_MOI=2_42hr	0.0006515739
0.0024999999	2475ChA ex488/em509	0.008333333	Normalized	A_MOI=2_45hr	0.000592952
0.0024999999	2475ChA ex488/em509	0.008333333	Normalized	A_MOI=2_48hr	0.0005855783
0.0024999999	2475ChA ex488/em509	0.008333333	Normalized	A_MOI=2_51hr	0.0007723707
0.0024999999	2475ChA ex488/em509	0.008333333	Normalized	A_MOI=2_54hr	0.0005515385
0.0024999999	2475ChA ex488/em509	0.008333333	Normalized	A_MOI=5_42hr	0.0008595297000000001
0.0024999999	2475ChA ex488/em509	0.008333333	Normalized	A_MOI=5_45hr	0.0005773395
0.0024999999	2475ChA ex488/em509	0.008333333	Normalized	A_MOI=5_48hr	0.0006176927
0.0024999999	2475ChA ex488/em509	0.008333333	Normalized	A_MOI=5_51hr	0.0006784939
0.0024999999	2475ChA ex488/em509	0.008333333	Normalized	A_MOI=5_54hr	0.0005968638
0.0024999999	2475ChA ex488/em509	0.008333333	Normalized	B_MOI=10_42hr	0.0004293942
0.0024999999	2475ChA ex488/em509	0.008333333	Normalized	B_MOI=10_45hr	0.0007458282
0.0024999999	2475ChA ex488/em509	0.008333333	Normalized	B_MOI=10_48hr	0.0005488376
0.0024999999	2475ChA ex488/em509	0.008333333	Normalized	B_MOI=10_51hr	0.0006749975
0.0024999999	2475ChA ex488/em509	0.008333333	Normalized	B_MOI=10_54hr	0.0007579568
0.0024999999	2475ChA ex488/em509	0.008333333	Normalized	B_MOI=15_42hr	0.0006079319
0.0024999999	2475ChA ex488/em509	0.008333333	Normalized	B_MOI=15_45hr	0.0005905167
0.0024999999	2475ChA ex488/em509	0.008333333	Normalized	B_MOI=15_48hr	0.0006227240000000001
0.0024999999	2475ChA ex488/em509	0.008333333	Normalized	B_MOI=15_51hr	0.0005203187
0.0024999999	2475ChA ex488/em509	0.008333333	Normalized	B_MOI=15_54hr	0.0006085577
0.0024999999	2475ChA ex488/em509	0.008333333	Normalized	B_MOI=1_42hr	0.0003227606
0.0024999999	2475ChA ex488/em509	0.008333333	Normalized	B_MOI=1_45hr	0.0005425265
0.0024999999	2475ChA ex488/em509	0.008333333	Normalized	B_MOI=1_48hr	0.0004212089
0.0024999999	2475ChA ex488/em509	0.008333333	Normalized	B_MOI=1_51hr	0.0005399565
0.0024999999	2475ChA ex488/em509	0.008333333	Normalized	B_MOI=1_54hr	0.0004567552
0.0024999999	2475ChA ex488/em509	0.008333333	Normalized	B_MOI=20_42hr	0.0006182871000000001
0.0024999999	2475ChA ex488/em509	0.008333333	Normalized	B_MOI=20_45hr	0.0005900434
0.0024999999	2475ChA ex488/em509	0.008333333	Normalized	B_MOI=20_48hr	0.0005710179
0.0024999999	2475ChA ex488/em509	0.008333333	Normalized	B_MOI=20_51hr	0.0006086525000000001
0.0024999999	2475ChA ex488/em509	0.008333333	Normalized	B_MOI=20_54hr	0.0006200442
0.0024999999	2475ChA ex488/em509	0.008333333	Normalized	B_MOI=2_42hr	0.0003295556
0.0024999999	2475ChA ex488/em509	0.008333333	Normalized	B_MOI=2_45hr	0.00038551730000000004
0.0024999999	2475ChA ex488/em509	0.008333333	Normalized	B_MOI=2_48hr	0.0005245660000000001
0.0024999999	2475ChA ex488/em509	0.008333333	Normalized	B_MOI=2_51hr	0.0004026365
0.0024999999	2475ChA ex488/em509	0.008333333	Normalized	B_MOI=2_54hr	0.0005176775
0.0024999999	2475ChA ex488/em509	0.008333333	Normalized	B_MOI=5_42hr	0.0007080777
0.0024999999	2475ChA ex488/em509	0.008333333	Normalized	B_MOI=5_45hr	0.00048201
0.0024999999	2475ChA ex488/em509	0.008333333	Normalized	B_MOI=5_48hr	0.0004801329
0.0024999999	2475ChA ex488/em509	0.008333333	Normalized	B_MOI=5_51hr	0.0005887691
0.0024999999	2475ChA ex488/em509	0.008333333	Normalized	B_MOI=5_54hr	0.000411464
0.0024999999	2475ChA ex488/em509	0.008333333	Normalized	Buffer	0.8958007648
0.0050000010000000004	2475ChA ex488/em509	0.01666667	Normalized	1.5 million uninfected Sf9 cells	0.1418384868
0.0050000010000000004	2475ChA ex488/em509	0.01666667	Normalized	100 nM free GFP	1.0750778133
0.0050000010000000004	2475ChA ex488/em509	0.01666667	Normalized	100 nM yest CST	6.50979e-05
0.0050000010000000004	2475ChA ex488/em509	0.01666667	Normalized	A_MOI=10_42hr	0.0005667707
0.0050000010000000004	2475ChA ex488/em509	0.01666667	Normalized	A_MOI=10_45hr	0.0006171507
0.0050000010000000004	2475ChA ex488/em509	0.01666667	Normalized	A_MOI=10_48hr	0.0006672623000000001
0.0050000010000000004	2475ChA ex488/em509	0.01666667	Normalized	A_MOI=10_51hr	0.0010127966
0.0050000010000000004	2475ChA ex488/em509	0.01666667	Normalized	A_MOI=10_54hr	0.000512388
0.0050000010000000004	2475ChA ex488/em509	0.01666667	Normalized	A_MOI=15_42hr	0.0005327542
0.0050000010000000004	2475ChA ex488/em509	0.01666667	Normalized	A_MOI=15_45hr	0.00044064310000000004
0.0050000010000000004	2475ChA ex488/em509	0.01666667	Normalized	A_MOI=15_48hr	0.0005798469
0.0050000010000000004	2475ChA ex488/em509	0.01666667	Normalized	A_MOI=15_51hr	0.0005149321
0.0050000010000000004	2475ChA ex488/em509	0.01666667	Normalized	A_MOI=15_54hr	0.0006770439
0.0050000010000000004	2475ChA ex488/em509	0.01666667	Normalized	A_MOI=1_42hr	0.0006129351
0.0050000010000000004	2475ChA ex488/em509	0.01666667	Normalized	A_MOI=1_45hr	0.0010666205
0.0050000010000000004	2475ChA ex488/em509	0.01666667	Normalized	A_MOI=1_48hr	0.0006481919
0.0050000010000000004	2475ChA ex488/em509	0.01666667	Normalized	A_MOI=1_51hr	0.0004234595
0.0050000010000000004	2475ChA ex488/em509	0.01666667	Normalized	A_MOI=1_54hr	0.00038201420000000003
0.0050000010000000004	2475ChA ex488/em509	0.01666667	Normalized	A_MOI=20_42hr	0.0010463285
0.0050000010000000004	2475ChA ex488/em509	0.01666667	Normalized	A_MOI=20_45hr	0.0003823802
0.0050000010000000004	2475ChA ex488/em509	0.01666667	Normalized	A_MOI=20_48hr	0.0007133623
0.0050000010000000004	2475ChA ex488/em509	0.01666667	Normalized	A_MOI=20_51hr	0.0005898599000000001
0.0050000010000000004	2475ChA ex488/em509	0.01666667	Normalized	A_MOI=20_54hr	0.0004293322
0.0050000010000000004	2475ChA ex488/em509	0.01666667	Normalized	A_MOI=2_42hr	0.0006598908000000001
0.0050000010000000004	2475ChA ex488/em509	0.01666667	Normalized	A_MOI=2_45hr	0.0005933051000000001
0.0050000010000000004	2475ChA ex488/em509	0.01666667	Normalized	A_MOI=2_48hr	0.0005861402
0.0050000010000000004	2475ChA ex488/em509	0.01666667	Normalized	A_MOI=2_51hr	0.0007778725
0.0050000010000000004	2475ChA ex488/em509	0.01666667	Normalized	A_MOI=2_54hr	0.0005740557
0.0050000010000000004	2475ChA ex488/em509	0.01666667	Normalized	A_MOI=5_42hr	0.0008714117
0.0050000010000000004	2475ChA ex488/em509	0.01666667	Normalized	A_MOI=5_45hr	0.0005883349
0.0050000010000000004	2475ChA ex488/em509	0.01666667	Normalized	A_MOI=5_48hr	0.0006178977
0.0050000010000000004	2475ChA ex488/em509	0.01666667	Normalized	A_MOI=5_51hr	0.0006884355
0.0050000010000000004	2475ChA ex488/em509	0.01666667	Normalized	A_MOI=5_54hr	0.0006145731
0.0050000010000000004	2475ChA ex488/em509	0.01666667	Normalized	B_MOI=10_42hr	0.00045702160000000004
0.0050000010000000004	2475ChA ex488/em509	0.01666667	Normalized	B_MOI=10_45hr	0.0007737862
0.0050000010000000004	2475ChA ex488/em509	0.01666667	Normalized	B_MOI=10_48hr	0.0005727952
0.0050000010000000004	2475ChA ex488/em509	0.01666667	Normalized	B_MOI=10_51hr	0.0006755959000000001
0.0050000010000000004	2475ChA ex488/em509	0.01666667	Normalized	B_MOI=10_54hr	0.0007866194
0.0050000010000000004	2475ChA ex488/em509	0.01666667	Normalized	B_MOI=15_42hr	0.0006196553
0.0050000010000000004	2475ChA ex488/em509	0.01666667	Normalized	B_MOI=15_45hr	0.0006219750000000001
0.0050000010000000004	2475ChA ex488/em509	0.01666667	Normalized	B_MOI=15_48hr	0.0006237656000000001
0.0050000010000000004	2475ChA ex488/em509	0.01666667	Normalized	B_MOI=15_51hr	0.0005469322
0.0050000010000000004	2475ChA ex488/em509	0.01666667	Normalized	B_MOI=15_54hr	0.0006097018
0.0050000010000000004	2475ChA ex488/em509	0.01666667	Normalized	B_MOI=1_42hr	0.0003455162
0.0050000010000000004	2475ChA ex488/em509	0.01666667	Normalized	B_MOI=1_45hr	0.0005705298
0.0050000010000000004	2475ChA ex488/em509	0.01666667	Normalized	B_MOI=1_48hr	0.00044774500000000004
0.0050000010000000004	2475ChA ex488/em509	0.01666667	Normalized	B_MOI=1_51hr	0.0005469171
0.0050000010000000004	2475ChA ex488/em509	0.01666667	Normalized	B_MOI=1_54hr	0.0004575485
0.0050000010000000004	2475ChA ex488/em509	0.01666667	Normalized	B_MOI=20_42hr	0.0006331254
0.0050000010000000004	2475ChA ex488/em509	0.01666667	Normalized	B_MOI=20_45hr	0.0006001126000000001
0.0050000010000000004	2475ChA ex488/em509	0.01666667	Normalized	B_MOI=20_48hr	0.0006039678
0.0050000010000000004	2475ChA ex488/em509	0.01666667	Normalized	B_MOI=20_51hr	0.0006241742
0.0050000010000000004	2475ChA ex488/em509	0.01666667	Normalized	B_MOI=20_54hr	0.0006543901000000001
0.0050000010000000004	2475ChA ex488/em509	0.01666667	Normalized	B_MOI=2_42hr	0.0003551292
0.0050000010000000004	2475ChA ex488/em509	0.01666667	Normalized	B_MOI=2_45hr	0.0004005723
0.0050000010000000004	2475ChA ex488/em509	0.01666667	Normalized	B_MOI=2_48hr	0.0005350414
0.0050000010000000004	2475ChA ex488/em509	0.01666667	Normalized	B_MOI=2_51hr	0.0004034675
0.0050000010000000004	2475ChA ex488/em509	0.01666667	Normalized	B_MOI=2_54hr	0.0005244448
0.0050000010000000004	2475ChA ex488/em509	0.01666667	Normalized	B_MOI=5_42hr	0.0007350452
0.0050000010000000004	2475ChA ex488/em509	0.01666667	Normalized	B_MOI=5_45hr	0.00048366230000000004
0.0050000010000000004	2475ChA ex488/em509	0.01666667	Normalized	B_MOI=5_48hr	0.0005052057
0.0050000010000000004	2475ChA ex488/em509	0.01666667	Normalized	B_MOI=5_51hr	0.0005976302
0.0050000010000000004	2475ChA ex488/em509	0.01666667	Normalized	B_MOI=5_54hr	0.00041225480000000003
0.0050000010000000004	2475ChA ex488/em509	0.01666667	Normalized	Buffer	0.9106096777
0.007500000000000001	2475ChA ex488/em509	0.025	Normalized	1.5 million uninfected Sf9 cells	0.1418931071
0.007500000000000001	2475ChA ex488/em509	0.025	Normalized	100 nM free GFP	1.0815751937
0.007500000000000001	2475ChA ex488/em509	0.025	Normalized	100 nM yest CST	6.53827e-05
0.007500000000000001	2475ChA ex488/em509	0.025	Normalized	A_MOI=10_42hr	0.0005845403
0.007500000000000001	2475ChA ex488/em509	0.025	Normalized	A_MOI=10_45hr	0.0006383161
0.007500000000000001	2475ChA ex488/em509	0.025	Normalized	A_MOI=10_48hr	0.0006692213
0.007500000000000001	2475ChA ex488/em509	0.025	Normalized	A_MOI=10_51hr	0.0010520699
0.007500000000000001	2475ChA ex488/em509	0.025	Normalized	A_MOI=10_54hr	0.0005131851
0.007500000000000001	2475ChA ex488/em509	0.025	Normalized	A_MOI=15_42hr	0.0005441048000000001
0.007500000000000001	2475ChA ex488/em509	0.025	Normalized	A_MOI=15_45hr	0.00044180790000000004
0.007500000000000001	2475ChA ex488/em509	0.025	Normalized	A_MOI=15_48hr	0.0005802204
0.007500000000000001	2475ChA ex488/em509	0.025	Normalized	A_MOI=15_51hr	0.0005149321
0.007500000000000001	2475ChA ex488/em509	0.025	Normalized	A_MOI=15_54hr	0.0006781901
0.007500000000000001	2475ChA ex488/em509	0.025	Normalized	A_MOI=1_42hr	0.0006352679
0.007500000000000001	2475ChA ex488/em509	0.025	Normalized	A_MOI=1_45hr	0.0011122099
0.007500000000000001	2475ChA ex488/em509	0.025	Normalized	A_MOI=1_48hr	0.0006601961
0.007500000000000001	2475ChA ex488/em509	0.025	Normalized	A_MOI=1_51hr	0.0004332035
0.007500000000000001	2475ChA ex488/em509	0.025	Normalized	A_MOI=1_54hr	0.0004075389
0.007500000000000001	2475ChA ex488/em509	0.025	Normalized	A_MOI=20_42hr	0.0010893616
0.007500000000000001	2475ChA ex488/em509	0.025	Normalized	A_MOI=20_45hr	0.0003836638
0.007500000000000001	2475ChA ex488/em509	0.025	Normalized	A_MOI=20_48hr	0.000714531
0.007500000000000001	2475ChA ex488/em509	0.025	Normalized	A_MOI=20_51hr	0.0005918857
0.007500000000000001	2475ChA ex488/em509	0.025	Normalized	A_MOI=20_54hr	0.0004293322
0.007500000000000001	2475ChA ex488/em509	0.025	Normalized	A_MOI=2_42hr	0.0006722395
0.007500000000000001	2475ChA ex488/em509	0.025	Normalized	A_MOI=2_45hr	0.0005940399000000001
0.007500000000000001	2475ChA ex488/em509	0.025	Normalized	A_MOI=2_48hr	0.0005870929
0.007500000000000001	2475ChA ex488/em509	0.025	Normalized	A_MOI=2_51hr	0.0007860067
0.007500000000000001	2475ChA ex488/em509	0.025	Normalized	A_MOI=2_54hr	0.0006027966
0.007500000000000001	2475ChA ex488/em509	0.025	Normalized	A_MOI=5_42hr	0.0008877922000000001
0.007500000000000001	2475ChA ex488/em509	0.025	Normalized	A_MOI=5_45hr	0.0006023901
0.007500000000000001	2475ChA ex488/em509	0.025	Normalized	A_MOI=5_48hr	0.0006186527
0.007500000000000001	2475ChA ex488/em509	0.025	Normalized	A_MOI=5_51hr	0.000700785
0.007500000000000001	2475ChA ex488/em509	0.025	Normalized	A_MOI=5_54hr	0.0006364299
0.007500000000000001	2475ChA ex488/em509	0.025	Normalized	B_MOI=10_42hr	0.0004922253
0.007500000000000001	2475ChA ex488/em509	0.025	Normalized	B_MOI=10_45hr	0.0008098443
0.007500000000000001	2475ChA ex488/em509	0.025	Normalized	B_MOI=10_48hr	0.000603663
0.007500000000000001	2475ChA ex488/em509	0.025	Normalized	B_MOI=10_51hr	0.0006766953
0.007500000000000001	2475ChA ex488/em509	0.025	Normalized	B_MOI=10_54hr	0.0008230417000000001
0.007500000000000001	2475ChA ex488/em509	0.025	Normalized	B_MOI=15_42hr	0.0006339762
0.007500000000000001	2475ChA ex488/em509	0.025	Normalized	B_MOI=15_45hr	0.0006626659
0.007500000000000001	2475ChA ex488/em509	0.025	Normalized	B_MOI=15_48hr	0.0006258428
0.007500000000000001	2475ChA ex488/em509	0.025	Normalized	B_MOI=15_51hr	0.0005808825000000001
0.007500000000000001	2475ChA ex488/em509	0.025	Normalized	B_MOI=15_54hr	0.0006117644
0.007500000000000001	2475ChA ex488/em509	0.025	Normalized	B_MOI=1_42hr	0.0003749478
0.007500000000000001	2475ChA ex488/em509	0.025	Normalized	B_MOI=1_45hr	0.0006045438
0.007500000000000001	2475ChA ex488/em509	0.025	Normalized	B_MOI=1_48hr	0.0004829859
0.007500000000000001	2475ChA ex488/em509	0.025	Normalized	B_MOI=1_51hr	0.0005556183
0.007500000000000001	2475ChA ex488/em509	0.025	Normalized	B_MOI=1_54hr	0.0004584445
0.007500000000000001	2475ChA ex488/em509	0.025	Normalized	B_MOI=20_42hr	0.0006523161
0.007500000000000001	2475ChA ex488/em509	0.025	Normalized	B_MOI=20_45hr	0.0006138917
0.007500000000000001	2475ChA ex488/em509	0.025	Normalized	B_MOI=20_48hr	0.0006467830000000001
0.007500000000000001	2475ChA ex488/em509	0.025	Normalized	B_MOI=20_51hr	0.0006441504
0.007500000000000001	2475ChA ex488/em509	0.025	Normalized	B_MOI=20_54hr	0.0007001846000000001
0.007500000000000001	2475ChA ex488/em509	0.025	Normalized	B_MOI=2_42hr	0.00038698760000000003
0.007500000000000001	2475ChA ex488/em509	0.025	Normalized	B_MOI=2_45hr	0.00041907900000000004
0.007500000000000001	2475ChA ex488/em509	0.025	Normalized	B_MOI=2_48hr	0.0005474750000000001
0.007500000000000001	2475ChA ex488/em509	0.025	Normalized	B_MOI=2_51hr	0.00040469890000000003
0.007500000000000001	2475ChA ex488/em509	0.025	Normalized	B_MOI=2_54hr	0.000534101
0.007500000000000001	2475ChA ex488/em509	0.025	Normalized	B_MOI=5_42hr	0.0007701695000000001
0.007500000000000001	2475ChA ex488/em509	0.025	Normalized	B_MOI=5_45hr	0.0004856322
0.007500000000000001	2475ChA ex488/em509	0.025	Normalized	B_MOI=5_48hr	0.0005370029000000001
0.007500000000000001	2475ChA ex488/em509	0.025	Normalized	B_MOI=5_51hr	0.0006094449
0.007500000000000001	2475ChA ex488/em509	0.025	Normalized	B_MOI=5_54hr	0.0004129142
0.007500000000000001	2475ChA ex488/em509	0.025	Normalized	Buffer	0.9302916981
0.009999999	2475ChA ex488/em509	0.03333333	Normalized	1.5 million uninfected Sf9 cells	0.14199020980000002
0.009999999	2475ChA ex488/em509	0.03333333	Normalized	100 nM free GFP	1.0902604707
0.009999999	2475ChA ex488/em509	0.03333333	Normalized	100 nM yest CST	6.58709e-05
0.009999999	2475ChA ex488/em509	0.03333333	Normalized	A_MOI=10_42hr	0.0006087372
0.009999999	2475ChA ex488/em509	0.03333333	Normalized	A_MOI=10_45hr	0.0006673704000000001
0.009999999	2475ChA ex488/em509	0.03333333	Normalized	A_MOI=10_48hr	0.0006727474
0.009999999	2475ChA ex488/em509	0.03333333	Normalized	A_MOI=10_51hr	0.0011060169000000001
0.009999999	2475ChA ex488/em509	0.03333333	Normalized	A_MOI=10_54hr	0.0005149386
0.009999999	2475ChA ex488/em509	0.03333333	Normalized	A_MOI=15_42hr	0.0005598363000000001
0.009999999	2475ChA ex488/em509	0.03333333	Normalized	A_MOI=15_45hr	0.0004445257
0.009999999	2475ChA ex488/em509	0.03333333	Normalized	A_MOI=15_48hr	0.0005817143
0.009999999	2475ChA ex488/em509	0.03333333	Normalized	A_MOI=15_51hr	0.0005158314
0.009999999	2475ChA ex488/em509	0.03333333	Normalized	A_MOI=15_54hr	0.0006801004
0.009999999	2475ChA ex488/em509	0.03333333	Normalized	A_MOI=1_42hr	0.0006668665000000001
0.009999999	2475ChA ex488/em509	0.03333333	Normalized	A_MOI=1_45hr	0.0011743973
0.009999999	2475ChA ex488/em509	0.03333333	Normalized	A_MOI=1_48hr	0.0006777261000000001
0.009999999	2475ChA ex488/em509	0.03333333	Normalized	A_MOI=1_51hr	0.0004459003
0.009999999	2475ChA ex488/em509	0.03333333	Normalized	A_MOI=1_54hr	0.00044201040000000003
0.009999999	2475ChA ex488/em509	0.03333333	Normalized	A_MOI=20_42hr	0.0011481017000000001
0.009999999	2475ChA ex488/em509	0.03333333	Normalized	A_MOI=20_45hr	0.000386231
0.009999999	2475ChA ex488/em509	0.03333333	Normalized	A_MOI=20_48hr	0.0007166734000000001
0.009999999	2475ChA ex488/em509	0.03333333	Normalized	A_MOI=20_51hr	0.0005947219
0.009999999	2475ChA ex488/em509	0.03333333	Normalized	A_MOI=20_54hr	0.00042950320000000004
0.009999999	2475ChA ex488/em509	0.03333333	Normalized	A_MOI=2_42hr	0.00068809
0.009999999	2475ChA ex488/em509	0.03333333	Normalized	A_MOI=2_45hr	0.0005953258
0.009999999	2475ChA ex488/em509	0.03333333	Normalized	A_MOI=2_48hr	0.0005885220000000001
0.009999999	2475ChA ex488/em509	0.03333333	Normalized	A_MOI=2_51hr	0.0007970832
0.009999999	2475ChA ex488/em509	0.03333333	Normalized	A_MOI=2_54hr	0.0006419886
0.009999999	2475ChA ex488/em509	0.03333333	Normalized	A_MOI=5_42hr	0.0009091779
0.009999999	2475ChA ex488/em509	0.03333333	Normalized	A_MOI=5_45hr	0.0006215735
0.009999999	2475ChA ex488/em509	0.03333333	Normalized	A_MOI=5_48hr	0.0006199739
0.009999999	2475ChA ex488/em509	0.03333333	Normalized	A_MOI=5_51hr	0.0007190407
0.009999999	2475ChA ex488/em509	0.03333333	Normalized	A_MOI=5_54hr	0.0006673368
0.009999999	2475ChA ex488/em509	0.03333333	Normalized	B_MOI=10_42hr	0.0005408492
0.009999999	2475ChA ex488/em509	0.03333333	Normalized	B_MOI=10_45hr	0.0008589071
0.009999999	2475ChA ex488/em509	0.03333333	Normalized	B_MOI=10_48hr	0.0006459426
0.009999999	2475ChA ex488/em509	0.03333333	Normalized	B_MOI=10_51hr	0.0006785276
0.009999999	2475ChA ex488/em509	0.03333333	Normalized	B_MOI=10_54hr	0.0008730486000000001
0.009999999	2475ChA ex488/em509	0.03333333	Normalized	B_MOI=15_42hr	0.0006539093
0.009999999	2475ChA ex488/em509	0.03333333	Normalized	B_MOI=15_45hr	0.0007185430000000001
0.009999999	2475ChA ex488/em509	0.03333333	Normalized	B_MOI=15_48hr	0.0006288642
0.009999999	2475ChA ex488/em509	0.03333333	Normalized	B_MOI=15_51hr	0.0006279055000000001
0.009999999	2475ChA ex488/em509	0.03333333	Normalized	B_MOI=15_54hr	0.000614952
0.009999999	2475ChA ex488/em509	0.03333333	Normalized	B_MOI=1_42hr	0.00041528940000000003
0.009999999	2475ChA ex488/em509	0.03333333	Normalized	B_MOI=1_45hr	0.0006519204
0.009999999	2475ChA ex488/em509	0.03333333	Normalized	B_MOI=1_48hr	0.0005305609
0.009999999	2475ChA ex488/em509	0.03333333	Normalized	B_MOI=1_51hr	0.0005670385
0.009999999	2475ChA ex488/em509	0.03333333	Normalized	B_MOI=1_54hr	0.0004599377
0.009999999	2475ChA ex488/em509	0.03333333	Normalized	B_MOI=20_42hr	0.0006780977
0.009999999	2475ChA ex488/em509	0.03333333	Normalized	B_MOI=20_45hr	0.0006318645000000001
0.009999999	2475ChA ex488/em509	0.03333333	Normalized	B_MOI=20_48hr	0.0007056789
0.009999999	2475ChA ex488/em509	0.03333333	Normalized	B_MOI=20_51hr	0.0006719676
0.009999999	2475ChA ex488/em509	0.03333333	Normalized	B_MOI=20_54hr	0.000762449
0.009999999	2475ChA ex488/em509	0.03333333	Normalized	B_MOI=2_42hr	0.0004306792
0.009999999	2475ChA ex488/em509	0.03333333	Normalized	B_MOI=2_45hr	0.0004454219
0.009999999	2475ChA ex488/em509	0.03333333	Normalized	B_MOI=2_48hr	0.0005657109000000001
0.009999999	2475ChA ex488/em509	0.03333333	Normalized	B_MOI=2_51hr	0.0004067001
0.009999999	2475ChA ex488/em509	0.03333333	Normalized	B_MOI=2_54hr	0.0005475564000000001
0.009999999	2475ChA ex488/em509	0.03333333	Normalized	B_MOI=5_42hr	0.0008179227
0.009999999	2475ChA ex488/em509	0.03333333	Normalized	B_MOI=5_45hr	0.0004895721
0.009999999	2475ChA ex488/em509	0.03333333	Normalized	B_MOI=5_48hr	0.0005807470000000001
0.009999999	2475ChA ex488/em509	0.03333333	Normalized	B_MOI=5_51hr	0.0006267391
0.009999999	2475ChA ex488/em509	0.03333333	Normalized	B_MOI=5_54hr	0.0004148926
0.009999999	2475ChA ex488/em509	0.03333333	Normalized	Buffer	0.9567810264000001
0.012500001	2475ChA ex488/em509	0.04166667	Normalized	1.5 million uninfected Sf9 cells	0.1421115881
0.012500001	2475ChA ex488/em509	0.04166667	Normalized	100 nM free GFP	1.1025922486
0.012500001	2475ChA ex488/em509	0.04166667	Normalized	100 nM yest CST	6.644040000000001e-05
0.012500001	2475ChA ex488/em509	0.04166667	Normalized	A_MOI=10_42hr	0.0006423861
0.012500001	2475ChA ex488/em509	0.04166667	Normalized	A_MOI=10_45hr	0.0007077772
0.012500001	2475ChA ex488/em509	0.04166667	Normalized	A_MOI=10_48hr	0.0006782324
0.012500001	2475ChA ex488/em509	0.04166667	Normalized	A_MOI=10_51hr	0.001181111
0.012500001	2475ChA ex488/em509	0.04166667	Normalized	A_MOI=10_54hr	0.0005173298
0.012500001	2475ChA ex488/em509	0.04166667	Normalized	A_MOI=15_42hr	0.0005817409000000001
0.012500001	2475ChA ex488/em509	0.04166667	Normalized	A_MOI=15_45hr	0.00044821410000000004
0.012500001	2475ChA ex488/em509	0.04166667	Normalized	A_MOI=15_48hr	0.000583395
0.012500001	2475ChA ex488/em509	0.04166667	Normalized	A_MOI=15_51hr	0.0005174501000000001
0.012500001	2475ChA ex488/em509	0.04166667	Normalized	A_MOI=15_54hr	0.0006831569000000001
0.012500001	2475ChA ex488/em509	0.04166667	Normalized	A_MOI=1_42hr	0.0007103442
0.012500001	2475ChA ex488/em509	0.04166667	Normalized	A_MOI=1_45hr	0.0012602648000000001
0.012500001	2475ChA ex488/em509	0.04166667	Normalized	A_MOI=1_48hr	0.0007017346000000001
0.012500001	2475ChA ex488/em509	0.04166667	Normalized	A_MOI=1_51hr	0.00046361680000000003
0.012500001	2475ChA ex488/em509	0.04166667	Normalized	A_MOI=1_54hr	0.0004892442
0.012500001	2475ChA ex488/em509	0.04166667	Normalized	A_MOI=20_42hr	0.0012292190000000001
0.012500001	2475ChA ex488/em509	0.04166667	Normalized	A_MOI=20_45hr	0.0003902652
0.012500001	2475ChA ex488/em509	0.04166667	Normalized	A_MOI=20_48hr	0.0007195949
0.012500001	2475ChA ex488/em509	0.04166667	Normalized	A_MOI=20_51hr	0.0005987735
0.012500001	2475ChA ex488/em509	0.04166667	Normalized	A_MOI=20_54hr	0.0004307005
0.012500001	2475ChA ex488/em509	0.04166667	Normalized	A_MOI=2_42hr	0.0007105756000000001
0.012500001	2475ChA ex488/em509	0.04166667	Normalized	A_MOI=2_45hr	0.0005978976
0.012500001	2475ChA ex488/em509	0.04166667	Normalized	A_MOI=2_48hr	0.0005912213000000001
0.012500001	2475ChA ex488/em509	0.04166667	Normalized	A_MOI=2_51hr	0.0008117941
0.012500001	2475ChA ex488/em509	0.04166667	Normalized	A_MOI=2_54hr	0.0006958414
0.012500001	2475ChA ex488/em509	0.04166667	Normalized	A_MOI=5_42hr	0.0009398914
0.012500001	2475ChA ex488/em509	0.04166667	Normalized	A_MOI=5_45hr	0.000648924
0.012500001	2475ChA ex488/em509	0.04166667	Normalized	A_MOI=5_48hr	0.0006216727
0.012500001	2475ChA ex488/em509	0.04166667	Normalized	A_MOI=5_51hr	0.0007435607
0.012500001	2475ChA ex488/em509	0.04166667	Normalized	A_MOI=5_54hr	0.0007095136
0.012500001	2475ChA ex488/em509	0.04166667	Normalized	B_MOI=10_42hr	0.0006065886
0.012500001	2475ChA ex488/em509	0.04166667	Normalized	B_MOI=10_45hr	0.0009262944000000001
0.012500001	2475ChA ex488/em509	0.04166667	Normalized	B_MOI=10_48hr	0.0007039367
0.012500001	2475ChA ex488/em509	0.04166667	Normalized	B_MOI=10_51hr	0.0006814594000000001
0.012500001	2475ChA ex488/em509	0.04166667	Normalized	B_MOI=10_54hr	0.0009411682
0.012500001	2475ChA ex488/em509	0.04166667	Normalized	B_MOI=15_42hr	0.0006819704
0.012500001	2475ChA ex488/em509	0.04166667	Normalized	B_MOI=15_45hr	0.0007958365
0.012500001	2475ChA ex488/em509	0.04166667	Normalized	B_MOI=15_48hr	0.0006341517
0.012500001	2475ChA ex488/em509	0.04166667	Normalized	B_MOI=15_51hr	0.0006920987000000001
0.012500001	2475ChA ex488/em509	0.04166667	Normalized	B_MOI=15_54hr	0.0006194522
0.012500001	2475ChA ex488/em509	0.04166667	Normalized	B_MOI=1_42hr	0.0004716154
0.012500001	2475ChA ex488/em509	0.04166667	Normalized	B_MOI=1_45hr	0.0007173164
0.012500001	2475ChA ex488/em509	0.04166667	Normalized	B_MOI=1_48hr	0.0005951692000000001
0.012500001	2475ChA ex488/em509	0.04166667	Normalized	B_MOI=1_51hr	0.000583897
0.012500001	2475ChA ex488/em509	0.04166667	Normalized	B_MOI=1_54hr	0.00046217750000000004
0.012500001	2475ChA ex488/em509	0.04166667	Normalized	B_MOI=20_42hr	0.0007143468
0.012500001	2475ChA ex488/em509	0.04166667	Normalized	B_MOI=20_45hr	0.0006576256
0.012500001	2475ChA ex488/em509	0.04166667	Normalized	B_MOI=20_48hr	0.0007868871
0.012500001	2475ChA ex488/em509	0.04166667	Normalized	B_MOI=20_51hr	0.0007094930000000001
0.012500001	2475ChA ex488/em509	0.04166667	Normalized	B_MOI=20_54hr	0.0008476107000000001
0.012500001	2475ChA ex488/em509	0.04166667	Normalized	B_MOI=2_42hr	0.0004907551
0.012500001	2475ChA ex488/em509	0.04166667	Normalized	B_MOI=2_45hr	0.0004811015
0.012500001	2475ChA ex488/em509	0.04166667	Normalized	B_MOI=2_48hr	0.0005897492
0.012500001	2475ChA ex488/em509	0.04166667	Normalized	B_MOI=2_51hr	0.00041008660000000003
0.012500001	2475ChA ex488/em509	0.04166667	Normalized	B_MOI=2_54hr	0.0005651275000000001
0.012500001	2475ChA ex488/em509	0.04166667	Normalized	B_MOI=5_42hr	0.0008844219
0.012500001	2475ChA ex488/em509	0.04166667	Normalized	B_MOI=5_45hr	0.0004944073
0.012500001	2475ChA ex488/em509	0.04166667	Normalized	B_MOI=5_48hr	0.0006408492
0.012500001	2475ChA ex488/em509	0.04166667	Normalized	B_MOI=5_51hr	0.0006498550000000001
0.012500001	2475ChA ex488/em509	0.04166667	Normalized	B_MOI=5_54hr	0.0004172006
0.012500001	2475ChA ex488/em509	0.04166667	Normalized	Buffer	0.9934319964
0.015	2475ChA ex488/em509	0.05	Normalized	1.5 million uninfected Sf9 cells	0.1423057934
0.015	2475ChA ex488/em509	0.05	Normalized	100 nM free GFP	1.1195650019
0.015	2475ChA ex488/em509	0.05	Normalized	100 nM yest CST	6.7254e-05
0.015	2475ChA ex488/em509	0.05	Normalized	A_MOI=10_42hr	0.0006871881000000001
0.015	2475ChA ex488/em509	0.05	Normalized	A_MOI=10_45hr	0.0007616528
0.015	2475ChA ex488/em509	0.05	Normalized	A_MOI=10_48hr	0.0006850887000000001
0.015	2475ChA ex488/em509	0.05	Normalized	A_MOI=10_51hr	0.0012808049
0.015	2475ChA ex488/em509	0.05	Normalized	A_MOI=10_54hr	0.0005203586
0.015	2475ChA ex488/em509	0.05	Normalized	A_MOI=15_42hr	0.0006110135
0.015	2475ChA ex488/em509	0.05	Normalized	A_MOI=15_45hr	0.00045462030000000003
0.015	2475ChA ex488/em509	0.05	Normalized	A_MOI=15_48hr	0.0005860094
0.015	2475ChA ex488/em509	0.05	Normalized	A_MOI=15_51hr	0.0005197882
0.015	2475ChA ex488/em509	0.05	Normalized	A_MOI=15_54hr	0.0006873595000000001
0.015	2475ChA ex488/em509	0.05	Normalized	A_MOI=1_42hr	0.0007676018000000001
0.015	2475ChA ex488/em509	0.05	Normalized	A_MOI=1_45hr	0.0013744595000000001
0.015	2475ChA ex488/em509	0.05	Normalized	A_MOI=1_48hr	0.0007339365
0.015	2475ChA ex488/em509	0.05	Normalized	A_MOI=1_51hr	0.0004878293
0.015	2475ChA ex488/em509	0.05	Normalized	A_MOI=1_54hr	0.0005525297
0.015	2475ChA ex488/em509	0.05	Normalized	A_MOI=20_42hr	0.0013380926000000001
0.015	2475ChA ex488/em509	0.05	Normalized	A_MOI=20_45hr	0.0003963164
0.015	2475ChA ex488/em509	0.05	Normalized	A_MOI=20_48hr	0.0007234903
0.015	2475ChA ex488/em509	0.05	Normalized	A_MOI=20_51hr	0.0006038379000000001
0.015	2475ChA ex488/em509	0.05	Normalized	A_MOI=20_54hr	0.0004320689
0.015	2475ChA ex488/em509	0.05	Normalized	A_MOI=2_42hr	0.000740065
0.015	2475ChA ex488/em509	0.05	Normalized	A_MOI=2_45hr	0.0006008368
0.015	2475ChA ex488/em509	0.05	Normalized	A_MOI=2_48hr	0.0005943970000000001
0.015	2475ChA ex488/em509	0.05	Normalized	A_MOI=2_51hr	0.0008325624
0.015	2475ChA ex488/em509	0.05	Normalized	A_MOI=2_54hr	0.0007675483
0.015	2475ChA ex488/em509	0.05	Normalized	A_MOI=5_42hr	0.0009799326
0.015	2475ChA ex488/em509	0.05	Normalized	A_MOI=5_45hr	0.0006852014
0.015	2475ChA ex488/em509	0.05	Normalized	A_MOI=5_48hr	0.000624504
0.015	2475ChA ex488/em509	0.05	Normalized	A_MOI=5_51hr	0.0007766716
0.015	2475ChA ex488/em509	0.05	Normalized	A_MOI=5_54hr	0.0007651801
0.015	2475ChA ex488/em509	0.05	Normalized	B_MOI=10_42hr	0.000696251
0.015	2475ChA ex488/em509	0.05	Normalized	B_MOI=10_45hr	0.0010167353
0.015	2475ChA ex488/em509	0.05	Normalized	B_MOI=10_48hr	0.0007808255
0.015	2475ChA ex488/em509	0.05	Normalized	B_MOI=10_51hr	0.0006851240000000001
0.015	2475ChA ex488/em509	0.05	Normalized	B_MOI=10_54hr	0.0010323224
0.015	2475ChA ex488/em509	0.05	Normalized	B_MOI=15_42hr	0.0007187401
0.015	2475ChA ex488/em509	0.05	Normalized	B_MOI=15_45hr	0.0008984401000000001
0.015	2475ChA ex488/em509	0.05	Normalized	B_MOI=15_48hr	0.0006396281
0.015	2475ChA ex488/em509	0.05	Normalized	B_MOI=15_51hr	0.0007777548
0.015	2475ChA ex488/em509	0.05	Normalized	B_MOI=15_54hr	0.0006260149
0.015	2475ChA ex488/em509	0.05	Normalized	B_MOI=1_42hr	0.0005459556
0.015	2475ChA ex488/em509	0.05	Normalized	B_MOI=1_45hr	0.0008037685
0.015	2475ChA ex488/em509	0.05	Normalized	B_MOI=1_48hr	0.0006820965
0.015	2475ChA ex488/em509	0.05	Normalized	B_MOI=1_51hr	0.0006063751000000001
0.015	2475ChA ex488/em509	0.05	Normalized	B_MOI=1_54hr	0.0004653133
0.015	2475ChA ex488/em509	0.05	Normalized	B_MOI=20_42hr	0.0007622268
0.015	2475ChA ex488/em509	0.05	Normalized	B_MOI=20_45hr	0.0006917739
0.015	2475ChA ex488/em509	0.05	Normalized	B_MOI=20_48hr	0.0008942265
0.015	2475ChA ex488/em509	0.05	Normalized	B_MOI=20_51hr	0.0007600867
0.015	2475ChA ex488/em509	0.05	Normalized	B_MOI=20_54hr	0.0009600883
0.015	2475ChA ex488/em509	0.05	Normalized	B_MOI=2_42hr	0.0005708563
0.015	2475ChA ex488/em509	0.05	Normalized	B_MOI=2_45hr	0.0005284519
0.015	2475ChA ex488/em509	0.05	Normalized	B_MOI=2_48hr	0.0006227397
0.015	2475ChA ex488/em509	0.05	Normalized	B_MOI=2_51hr	0.00041424290000000003
0.015	2475ChA ex488/em509	0.05	Normalized	B_MOI=2_54hr	0.0005896638
0.015	2475ChA ex488/em509	0.05	Normalized	B_MOI=5_42hr	0.0009724298000000001
0.015	2475ChA ex488/em509	0.05	Normalized	B_MOI=5_45hr	0.0005008543
0.015	2475ChA ex488/em509	0.05	Normalized	B_MOI=5_48hr	0.0007215369
0.015	2475ChA ex488/em509	0.05	Normalized	B_MOI=5_51hr	0.0006810186
0.015	2475ChA ex488/em509	0.05	Normalized	B_MOI=5_54hr	0.00042049780000000004
0.015	2475ChA ex488/em509	0.05	Normalized	Buffer	1.0421191049
0.017499999000000002	2475ChA ex488/em509	0.05833333	Normalized	1.5 million uninfected Sf9 cells	0.142578895
0.017499999000000002	2475ChA ex488/em509	0.05833333	Normalized	100 nM free GFP	1.142703617
0.017499999000000002	2475ChA ex488/em509	0.05833333	Normalized	100 nM yest CST	6.83931e-05
0.017499999000000002	2475ChA ex488/em509	0.05833333	Normalized	A_MOI=10_42hr	0.0007452228
0.017499999000000002	2475ChA ex488/em509	0.05833333	Normalized	A_MOI=10_45hr	0.0008316910000000001
0.017499999000000002	2475ChA ex488/em509	0.05833333	Normalized	A_MOI=10_48hr	0.0006939040000000001
0.017499999000000002	2475ChA ex488/em509	0.05833333	Normalized	A_MOI=10_51hr	0.0014083355
0.017499999000000002	2475ChA ex488/em509	0.05833333	Normalized	A_MOI=10_54hr	0.0005249815000000001
0.017499999000000002	2475ChA ex488/em509	0.05833333	Normalized	A_MOI=15_42hr	0.0006492471000000001
0.017499999000000002	2475ChA ex488/em509	0.05833333	Normalized	A_MOI=15_45hr	0.00046180300000000005
0.017499999000000002	2475ChA ex488/em509	0.05833333	Normalized	A_MOI=15_48hr	0.0005901177
0.017499999000000002	2475ChA ex488/em509	0.05833333	Normalized	A_MOI=15_51hr	0.0005230256
0.017499999000000002	2475ChA ex488/em509	0.05833333	Normalized	A_MOI=15_54hr	0.0006927084
0.017499999000000002	2475ChA ex488/em509	0.05833333	Normalized	A_MOI=1_42hr	0.0008424405
0.017499999000000002	2475ChA ex488/em509	0.05833333	Normalized	A_MOI=1_45hr	0.0015222931000000001
0.017499999000000002	2475ChA ex488/em509	0.05833333	Normalized	A_MOI=1_48hr	0.000775856
0.017499999000000002	2475ChA ex488/em509	0.05833333	Normalized	A_MOI=1_51hr	0.0005194237
0.017499999000000002	2475ChA ex488/em509	0.05833333	Normalized	A_MOI=1_54hr	0.000634235
0.017499999000000002	2475ChA ex488/em509	0.05833333	Normalized	A_MOI=20_42hr	0.0014777348000000001
0.017499999000000002	2475ChA ex488/em509	0.05833333	Normalized	A_MOI=20_45hr	0.0004032845
0.017499999000000002	2475ChA ex488/em509	0.05833333	Normalized	A_MOI=20_48hr	0.0007291386
0.017499999000000002	2475ChA ex488/em509	0.05833333	Normalized	A_MOI=20_51hr	0.0006105231
0.017499999000000002	2475ChA ex488/em509	0.05833333	Normalized	A_MOI=20_54hr	0.00043480550000000003
0.017499999000000002	2475ChA ex488/em509	0.05833333	Normalized	A_MOI=2_42hr	0.0007782169000000001
0.017499999000000002	2475ChA ex488/em509	0.05833333	Normalized	A_MOI=2_45hr	0.0006054293
0.017499999000000002	2475ChA ex488/em509	0.05833333	Normalized	A_MOI=2_48hr	0.0005993193000000001
0.017499999000000002	2475ChA ex488/em509	0.05833333	Normalized	A_MOI=2_51hr	0.0008590420000000001
0.017499999000000002	2475ChA ex488/em509	0.05833333	Normalized	A_MOI=2_54hr	0.0008604480000000001
0.017499999000000002	2475ChA ex488/em509	0.05833333	Normalized	A_MOI=5_42hr	0.0010329418
0.017499999000000002	2475ChA ex488/em509	0.05833333	Normalized	A_MOI=5_45hr	0.0007326851
0.017499999000000002	2475ChA ex488/em509	0.05833333	Normalized	A_MOI=5_48hr	0.0006280902
0.017499999000000002	2475ChA ex488/em509	0.05833333	Normalized	A_MOI=5_51hr	0.0008192683
0.017499999000000002	2475ChA ex488/em509	0.05833333	Normalized	A_MOI=5_54hr	0.0008379223
0.017499999000000002	2475ChA ex488/em509	0.05833333	Normalized	B_MOI=10_42hr	0.0008106143000000001
0.017499999000000002	2475ChA ex488/em509	0.05833333	Normalized	B_MOI=10_45hr	0.0011331854
0.017499999000000002	2475ChA ex488/em509	0.05833333	Normalized	B_MOI=10_48hr	0.0008801638
0.017499999000000002	2475ChA ex488/em509	0.05833333	Normalized	B_MOI=10_51hr	0.0006906210000000001
0.017499999000000002	2475ChA ex488/em509	0.05833333	Normalized	B_MOI=10_54hr	0.0011500552
0.017499999000000002	2475ChA ex488/em509	0.05833333	Normalized	B_MOI=15_42hr	0.0007671215
0.017499999000000002	2475ChA ex488/em509	0.05833333	Normalized	B_MOI=15_45hr	0.0010310265
0.017499999000000002	2475ChA ex488/em509	0.05833333	Normalized	B_MOI=15_48hr	0.0006477482
0.017499999000000002	2475ChA ex488/em509	0.05833333	Normalized	B_MOI=15_51hr	0.0008881906000000001
0.017499999000000002	2475ChA ex488/em509	0.05833333	Normalized	B_MOI=15_54hr	0.0006344527
0.017499999000000002	2475ChA ex488/em509	0.05833333	Normalized	B_MOI=1_42hr	0.0006426231
0.017499999000000002	2475ChA ex488/em509	0.05833333	Normalized	B_MOI=1_45hr	0.0009157312
0.017499999000000002	2475ChA ex488/em509	0.05833333	Normalized	B_MOI=1_48hr	0.0007942798
0.017499999000000002	2475ChA ex488/em509	0.05833333	Normalized	B_MOI=1_51hr	0.0006350164
0.017499999000000002	2475ChA ex488/em509	0.05833333	Normalized	B_MOI=1_54hr	0.0004703902
0.017499999000000002	2475ChA ex488/em509	0.05833333	Normalized	B_MOI=20_42hr	0.0008242576
0.017499999000000002	2475ChA ex488/em509	0.05833333	Normalized	B_MOI=20_45hr	0.0007363066
0.017499999000000002	2475ChA ex488/em509	0.05833333	Normalized	B_MOI=20_48hr	0.0010331244
0.017499999000000002	2475ChA ex488/em509	0.05833333	Normalized	B_MOI=20_51hr	0.0008258026
0.017499999000000002	2475ChA ex488/em509	0.05833333	Normalized	B_MOI=20_54hr	0.0011045017
0.017499999000000002	2475ChA ex488/em509	0.05833333	Normalized	B_MOI=2_42hr	0.0006748058000000001
0.017499999000000002	2475ChA ex488/em509	0.05833333	Normalized	B_MOI=2_45hr	0.0005898075
0.017499999000000002	2475ChA ex488/em509	0.05833333	Normalized	B_MOI=2_48hr	0.0006655113
0.017499999000000002	2475ChA ex488/em509	0.05833333	Normalized	B_MOI=2_51hr	0.0004193227
0.017499999000000002	2475ChA ex488/em509	0.05833333	Normalized	B_MOI=2_54hr	0.0006219568000000001
0.017499999000000002	2475ChA ex488/em509	0.05833333	Normalized	B_MOI=5_42hr	0.0010860902000000001
0.017499999000000002	2475ChA ex488/em509	0.05833333	Normalized	B_MOI=5_45hr	0.0005092712
0.017499999000000002	2475ChA ex488/em509	0.05833333	Normalized	B_MOI=5_48hr	0.0008248319
0.017499999000000002	2475ChA ex488/em509	0.05833333	Normalized	B_MOI=5_51hr	0.0007214286000000001
0.017499999000000002	2475ChA ex488/em509	0.05833333	Normalized	B_MOI=5_54hr	0.0004247842
0.017499999000000002	2475ChA ex488/em509	0.05833333	Normalized	Buffer	1.1054566863
0.020000001	2475ChA ex488/em509	0.06666667	Normalized	1.5 million uninfected Sf9 cells	0.1429126853
0.020000001	2475ChA ex488/em509	0.06666667	Normalized	100 nM free GFP	1.1714777294
0.020000001	2475ChA ex488/em509	0.06666667	Normalized	100 nM yest CST	6.993900000000001e-05
0.020000001	2475ChA ex488/em509	0.06666667	Normalized	A_MOI=10_42hr	0.0008180027
0.020000001	2475ChA ex488/em509	0.06666667	Normalized	A_MOI=10_45hr	0.0009186617
0.020000001	2475ChA ex488/em509	0.06666667	Normalized	A_MOI=10_48hr	0.0007058536
0.020000001	2475ChA ex488/em509	0.06666667	Normalized	A_MOI=10_51hr	0.0015682343
0.020000001	2475ChA ex488/em509	0.06666667	Normalized	A_MOI=10_54hr	0.0005310391
0.020000001	2475ChA ex488/em509	0.06666667	Normalized	A_MOI=15_42hr	0.0006982337000000001
0.020000001	2475ChA ex488/em509	0.06666667	Normalized	A_MOI=15_45hr	0.0004711211
0.020000001	2475ChA ex488/em509	0.06666667	Normalized	A_MOI=15_48hr	0.0005959067
0.020000001	2475ChA ex488/em509	0.06666667	Normalized	A_MOI=15_51hr	0.0005271622
0.020000001	2475ChA ex488/em509	0.06666667	Normalized	A_MOI=15_54hr	0.0007001586
0.020000001	2475ChA ex488/em509	0.06666667	Normalized	A_MOI=1_42hr	0.0009360483000000001
0.020000001	2475ChA ex488/em509	0.06666667	Normalized	A_MOI=1_45hr	0.0017061999000000001
0.020000001	2475ChA ex488/em509	0.06666667	Normalized	A_MOI=1_48hr	0.000828065
0.020000001	2475ChA ex488/em509	0.06666667	Normalized	A_MOI=1_51hr	0.0005591381000000001
0.020000001	2475ChA ex488/em509	0.06666667	Normalized	A_MOI=1_54hr	0.0007363338
0.020000001	2475ChA ex488/em509	0.06666667	Normalized	A_MOI=20_42hr	0.0016518035
0.020000001	2475ChA ex488/em509	0.06666667	Normalized	A_MOI=20_45hr	0.0004124531
0.020000001	2475ChA ex488/em509	0.06666667	Normalized	A_MOI=20_48hr	0.0007369294
0.020000001	2475ChA ex488/em509	0.06666667	Normalized	A_MOI=20_51hr	0.0006206521
0.020000001	2475ChA ex488/em509	0.06666667	Normalized	A_MOI=20_54hr	0.0004382263
0.020000001	2475ChA ex488/em509	0.06666667	Normalized	A_MOI=2_42hr	0.0008268743
0.020000001	2475ChA ex488/em509	0.06666667	Normalized	A_MOI=2_45hr	0.0006114914000000001
0.020000001	2475ChA ex488/em509	0.06666667	Normalized	A_MOI=2_48hr	0.0006056706
0.020000001	2475ChA ex488/em509	0.06666667	Normalized	A_MOI=2_51hr	0.0008926174
0.020000001	2475ChA ex488/em509	0.06666667	Normalized	A_MOI=2_54hr	0.0009758468
0.020000001	2475ChA ex488/em509	0.06666667	Normalized	A_MOI=5_42hr	0.0010991465
0.020000001	2475ChA ex488/em509	0.06666667	Normalized	A_MOI=5_45hr	0.0007913747
0.020000001	2475ChA ex488/em509	0.06666667	Normalized	A_MOI=5_48hr	0.0006333752
0.020000001	2475ChA ex488/em509	0.06666667	Normalized	A_MOI=5_51hr	0.0008726038000000001
0.020000001	2475ChA ex488/em509	0.06666667	Normalized	A_MOI=5_54hr	0.0009289354
0.020000001	2475ChA ex488/em509	0.06666667	Normalized	B_MOI=10_42hr	0.0009535685000000001
0.020000001	2475ChA ex488/em509	0.06666667	Normalized	B_MOI=10_45hr	0.0012786002
0.020000001	2475ChA ex488/em509	0.06666667	Normalized	B_MOI=10_48hr	0.0010043834
0.020000001	2475ChA ex488/em509	0.06666667	Normalized	B_MOI=10_51hr	0.0006981335
0.020000001	2475ChA ex488/em509	0.06666667	Normalized	B_MOI=10_54hr	0.0012967289000000001
0.020000001	2475ChA ex488/em509	0.06666667	Normalized	B_MOI=15_42hr	0.0008269207
0.020000001	2475ChA ex488/em509	0.06666667	Normalized	B_MOI=15_45hr	0.0011959321
0.020000001	2475ChA ex488/em509	0.06666667	Normalized	B_MOI=15_48hr	0.0006583232
0.020000001	2475ChA ex488/em509	0.06666667	Normalized	B_MOI=15_51hr	0.0010257475
0.020000001	2475ChA ex488/em509	0.06666667	Normalized	B_MOI=15_54hr	0.000644578
0.020000001	2475ChA ex488/em509	0.06666667	Normalized	B_MOI=1_42hr	0.000763648
0.020000001	2475ChA ex488/em509	0.06666667	Normalized	B_MOI=1_45hr	0.0010560388
0.020000001	2475ChA ex488/em509	0.06666667	Normalized	B_MOI=1_48hr	0.0009344599
0.020000001	2475ChA ex488/em509	0.06666667	Normalized	B_MOI=1_51hr	0.0006712712
0.020000001	2475ChA ex488/em509	0.06666667	Normalized	B_MOI=1_54hr	0.0004769603
0.020000001	2475ChA ex488/em509	0.06666667	Normalized	B_MOI=20_42hr	0.0009016021000000001
0.020000001	2475ChA ex488/em509	0.06666667	Normalized	B_MOI=20_45hr	0.0007926214
0.020000001	2475ChA ex488/em509	0.06666667	Normalized	B_MOI=20_48hr	0.0012063952000000001
0.020000001	2475ChA ex488/em509	0.06666667	Normalized	B_MOI=20_51hr	0.0009081341
0.020000001	2475ChA ex488/em509	0.06666667	Normalized	B_MOI=20_54hr	0.0012832607
0.020000001	2475ChA ex488/em509	0.06666667	Normalized	B_MOI=2_42hr	0.0008044241
0.020000001	2475ChA ex488/em509	0.06666667	Normalized	B_MOI=2_45hr	0.0006661686000000001
0.020000001	2475ChA ex488/em509	0.06666667	Normalized	B_MOI=2_48hr	0.0007187271
0.020000001	2475ChA ex488/em509	0.06666667	Normalized	B_MOI=2_51hr	0.0004264037
0.020000001	2475ChA ex488/em509	0.06666667	Normalized	B_MOI=2_54hr	0.0006620064000000001
0.020000001	2475ChA ex488/em509	0.06666667	Normalized	B_MOI=5_42hr	0.0012287578
0.020000001	2475ChA ex488/em509	0.06666667	Normalized	B_MOI=5_45hr	0.0005198371
0.020000001	2475ChA ex488/em509	0.06666667	Normalized	B_MOI=5_48hr	0.0009542263000000001
0.020000001	2475ChA ex488/em509	0.06666667	Normalized	B_MOI=5_51hr	0.0007717699
0.020000001	2475ChA ex488/em509	0.06666667	Normalized	B_MOI=5_54hr	0.0004307192
0.020000001	2475ChA ex488/em509	0.06666667	Normalized	Buffer	1.1843820685
0.022500000000000003	2475ChA ex488/em509	0.075	Normalized	1.5 million uninfected Sf9 cells	0.14332537210000001
0.022500000000000003	2475ChA ex488/em509	0.075	Normalized	100 nM free GFP	1.2064177714
0.022500000000000003	2475ChA ex488/em509	0.075	Normalized	100 nM yest CST	7.20951e-05
0.022500000000000003	2475ChA ex488/em509	0.075	Normalized	A_MOI=10_42hr	0.0009068506
0.022500000000000003	2475ChA ex488/em509	0.075	Normalized	A_MOI=10_45hr	0.0010244887
0.022500000000000003	2475ChA ex488/em509	0.075	Normalized	A_MOI=10_48hr	0.0007215252000000001
0.022500000000000003	2475ChA ex488/em509	0.075	Normalized	A_MOI=10_51hr	0.0017615801
0.022500000000000003	2475ChA ex488/em509	0.075	Normalized	A_MOI=10_54hr	0.0005391691
0.022500000000000003	2475ChA ex488/em509	0.075	Normalized	A_MOI=15_42hr	0.0007575755
0.022500000000000003	2475ChA ex488/em509	0.075	Normalized	A_MOI=15_45hr	0.000483157
0.022500000000000003	2475ChA ex488/em509	0.075	Normalized	A_MOI=15_48hr	0.0006035631
0.022500000000000003	2475ChA ex488/em509	0.075	Normalized	A_MOI=15_51hr	0.0005334571
0.022500000000000003	2475ChA ex488/em509	0.075	Normalized	A_MOI=15_54hr	0.0007110473
0.022500000000000003	2475ChA ex488/em509	0.075	Normalized	A_MOI=1_42hr	0.0010498507
0.022500000000000003	2475ChA ex488/em509	0.075	Normalized	A_MOI=1_45hr	0.0019303847
0.022500000000000003	2475ChA ex488/em509	0.075	Normalized	A_MOI=1_48hr	0.0008918971
0.022500000000000003	2475ChA ex488/em509	0.075	Normalized	A_MOI=1_51hr	0.0006075631
0.022500000000000003	2475ChA ex488/em509	0.075	Normalized	A_MOI=1_54hr	0.0008594838
0.022500000000000003	2475ChA ex488/em509	0.075	Normalized	A_MOI=20_42hr	0.0018639565000000001
0.022500000000000003	2475ChA ex488/em509	0.075	Normalized	A_MOI=20_45hr	0.0004243722
0.022500000000000003	2475ChA ex488/em509	0.075	Normalized	A_MOI=20_48hr	0.0007468626
0.022500000000000003	2475ChA ex488/em509	0.075	Normalized	A_MOI=20_51hr	0.0006324017
0.022500000000000003	2475ChA ex488/em509	0.075	Normalized	A_MOI=20_54hr	0.0004431865
0.022500000000000003	2475ChA ex488/em509	0.075	Normalized	A_MOI=2_42hr	0.0008864060000000001
0.022500000000000003	2475ChA ex488/em509	0.075	Normalized	A_MOI=2_45hr	0.0006201253
0.022500000000000003	2475ChA ex488/em509	0.075	Normalized	A_MOI=2_48hr	0.0006137686
0.022500000000000003	2475ChA ex488/em509	0.075	Normalized	A_MOI=2_51hr	0.0009339810000000001
0.022500000000000003	2475ChA ex488/em509	0.075	Normalized	A_MOI=2_54hr	0.0011159221000000001
0.022500000000000003	2475ChA ex488/em509	0.075	Normalized	A_MOI=5_42hr	0.0011792291
0.022500000000000003	2475ChA ex488/em509	0.075	Normalized	A_MOI=5_45hr	0.0008637398
0.022500000000000003	2475ChA ex488/em509	0.075	Normalized	A_MOI=5_48hr	0.0006399815
0.022500000000000003	2475ChA ex488/em509	0.075	Normalized	A_MOI=5_51hr	0.0009373938000000001
0.022500000000000003	2475ChA ex488/em509	0.075	Normalized	A_MOI=5_54hr	0.0010389024
0.022500000000000003	2475ChA ex488/em509	0.075	Normalized	B_MOI=10_42hr	0.0011266695
0.022500000000000003	2475ChA ex488/em509	0.075	Normalized	B_MOI=10_45hr	0.0014543591000000002
0.022500000000000003	2475ChA ex488/em509	0.075	Normalized	B_MOI=10_48hr	0.0011542326
0.022500000000000003	2475ChA ex488/em509	0.075	Normalized	B_MOI=10_51hr	0.0007076616
0.022500000000000003	2475ChA ex488/em509	0.075	Normalized	B_MOI=10_54hr	0.0014739186
0.022500000000000003	2475ChA ex488/em509	0.075	Normalized	B_MOI=15_42hr	0.0008998796
0.022500000000000003	2475ChA ex488/em509	0.075	Normalized	B_MOI=15_45hr	0.0013964666
0.022500000000000003	2475ChA ex488/em509	0.075	Normalized	B_MOI=15_48hr	0.0006717308
0.022500000000000003	2475ChA ex488/em509	0.075	Normalized	B_MOI=15_51hr	0.0011927671
0.022500000000000003	2475ChA ex488/em509	0.075	Normalized	B_MOI=15_54hr	0.0006578910000000001
0.022500000000000003	2475ChA ex488/em509	0.075	Normalized	B_MOI=1_42hr	0.0009100448
0.022500000000000003	2475ChA ex488/em509	0.075	Normalized	B_MOI=1_45hr	0.0012246916
0.022500000000000003	2475ChA ex488/em509	0.075	Normalized	B_MOI=1_48hr	0.0011040075000000001
0.022500000000000003	2475ChA ex488/em509	0.075	Normalized	B_MOI=1_51hr	0.0007153208
0.022500000000000003	2475ChA ex488/em509	0.075	Normalized	B_MOI=1_54hr	0.00048502370000000003
0.022500000000000003	2475ChA ex488/em509	0.075	Normalized	B_MOI=20_42hr	0.0009954237
0.022500000000000003	2475ChA ex488/em509	0.075	Normalized	B_MOI=20_45hr	0.0008609181
0.022500000000000003	2475ChA ex488/em509	0.075	Normalized	B_MOI=20_48hr	0.0014158477
0.022500000000000003	2475ChA ex488/em509	0.075	Normalized	B_MOI=20_51hr	0.0010078282
0.022500000000000003	2475ChA ex488/em509	0.075	Normalized	B_MOI=20_54hr	0.0014985753000000001
0.022500000000000003	2475ChA ex488/em509	0.075	Normalized	B_MOI=2_42hr	0.0009618958
0.022500000000000003	2475ChA ex488/em509	0.075	Normalized	B_MOI=2_45hr	0.0007592023
0.022500000000000003	2475ChA ex488/em509	0.075	Normalized	B_MOI=2_48hr	0.0007837135000000001
0.022500000000000003	2475ChA ex488/em509	0.075	Normalized	B_MOI=2_51hr	0.0004354858
0.022500000000000003	2475ChA ex488/em509	0.075	Normalized	B_MOI=2_54hr	0.0007110789000000001
0.022500000000000003	2475ChA ex488/em509	0.075	Normalized	B_MOI=5_42hr	0.0014010244
0.022500000000000003	2475ChA ex488/em509	0.075	Normalized	B_MOI=5_45hr	0.0005345220000000001
0.022500000000000003	2475ChA ex488/em509	0.075	Normalized	B_MOI=5_48hr	0.0011110067000000001
0.022500000000000003	2475ChA ex488/em509	0.075	Normalized	B_MOI=5_51hr	0.0008335835
0.022500000000000003	2475ChA ex488/em509	0.075	Normalized	B_MOI=5_54hr	0.00043863260000000004
0.022500000000000003	2475ChA ex488/em509	0.075	Normalized	Buffer	1.2802764081
0.024999999000000002	2475ChA ex488/em509	0.08333333	Normalized	1.5 million uninfected Sf9 cells	0.1438715746
0.024999999000000002	2475ChA ex488/em509	0.08333333	Normalized	100 nM free GFP	1.2475899369
0.024999999000000002	2475ChA ex488/em509	0.08333333	Normalized	100 nM yest CST	7.48207e-05
0.024999999000000002	2475ChA ex488/em509	0.08333333	Normalized	A_MOI=10_42hr	0.0010113887
0.024999999000000002	2475ChA ex488/em509	0.08333333	Normalized	A_MOI=10_45hr	0.0011495571
0.024999999000000002	2475ChA ex488/em509	0.08333333	Normalized	A_MOI=10_48hr	0.0007399393
0.024999999000000002	2475ChA ex488/em509	0.08333333	Normalized	A_MOI=10_51hr	0.0019890205
0.024999999000000002	2475ChA ex488/em509	0.08333333	Normalized	A_MOI=10_54hr	0.0005501685
0.024999999000000002	2475ChA ex488/em509	0.08333333	Normalized	A_MOI=15_42hr	0.0008282677000000001
0.024999999000000002	2475ChA ex488/em509	0.08333333	Normalized	A_MOI=15_45hr	0.0004984931000000001
0.024999999000000002	2475ChA ex488/em509	0.08333333	Normalized	A_MOI=15_48hr	0.0006129002000000001
0.024999999000000002	2475ChA ex488/em509	0.08333333	Normalized	A_MOI=15_51hr	0.0005419103
0.024999999000000002	2475ChA ex488/em509	0.08333333	Normalized	A_MOI=15_54hr	0.0007236553
0.024999999000000002	2475ChA ex488/em509	0.08333333	Normalized	A_MOI=1_42hr	0.0011833724
0.024999999000000002	2475ChA ex488/em509	0.08333333	Normalized	A_MOI=1_45hr	0.0021932978
0.024999999000000002	2475ChA ex488/em509	0.08333333	Normalized	A_MOI=1_48hr	0.0009671618000000001
0.024999999000000002	2475ChA ex488/em509	0.08333333	Normalized	A_MOI=1_51hr	0.0006646988
0.024999999000000002	2475ChA ex488/em509	0.08333333	Normalized	A_MOI=1_54hr	0.0010047379
0.024999999000000002	2475ChA ex488/em509	0.08333333	Normalized	A_MOI=20_42hr	0.0021129025
0.024999999000000002	2475ChA ex488/em509	0.08333333	Normalized	A_MOI=20_45hr	0.0004390419
0.024999999000000002	2475ChA ex488/em509	0.08333333	Normalized	A_MOI=20_48hr	0.0007604964000000001
0.024999999000000002	2475ChA ex488/em509	0.08333333	Normalized	A_MOI=20_51hr	0.0006463797
0.024999999000000002	2475ChA ex488/em509	0.08333333	Normalized	A_MOI=20_54hr	0.00045002810000000003
0.024999999000000002	2475ChA ex488/em509	0.08333333	Normalized	A_MOI=2_42hr	0.0009562589000000001
0.024999999000000002	2475ChA ex488/em509	0.08333333	Normalized	A_MOI=2_45hr	0.0006311472
0.024999999000000002	2475ChA ex488/em509	0.08333333	Normalized	A_MOI=2_48hr	0.0006237720000000001
0.024999999000000002	2475ChA ex488/em509	0.08333333	Normalized	A_MOI=2_51hr	0.0009831327
0.024999999000000002	2475ChA ex488/em509	0.08333333	Normalized	A_MOI=2_54hr	0.0012802383
0.024999999000000002	2475ChA ex488/em509	0.08333333	Normalized	A_MOI=5_42hr	0.0012738721000000001
0.024999999000000002	2475ChA ex488/em509	0.08333333	Normalized	A_MOI=5_45hr	0.0009484505
0.024999999000000002	2475ChA ex488/em509	0.08333333	Normalized	A_MOI=5_48hr	0.0006488528000000001
0.024999999000000002	2475ChA ex488/em509	0.08333333	Normalized	A_MOI=5_51hr	0.0010143542
0.024999999000000002	2475ChA ex488/em509	0.08333333	Normalized	A_MOI=5_54hr	0.0011683357
0.024999999000000002	2475ChA ex488/em509	0.08333333	Normalized	B_MOI=10_42hr	0.0013301116000000001
0.024999999000000002	2475ChA ex488/em509	0.08333333	Normalized	B_MOI=10_45hr	0.0016612501
0.024999999000000002	2475ChA ex488/em509	0.08333333	Normalized	B_MOI=10_48hr	0.0013302727
0.024999999000000002	2475ChA ex488/em509	0.08333333	Normalized	B_MOI=10_51hr	0.0007193885
0.024999999000000002	2475ChA ex488/em509	0.08333333	Normalized	B_MOI=10_54hr	0.0016830025
0.024999999000000002	2475ChA ex488/em509	0.08333333	Normalized	B_MOI=15_42hr	0.0009858048000000001
0.024999999000000002	2475ChA ex488/em509	0.08333333	Normalized	B_MOI=15_45hr	0.0016324349
0.024999999000000002	2475ChA ex488/em509	0.08333333	Normalized	B_MOI=15_48hr	0.0006883486000000001
0.024999999000000002	2475ChA ex488/em509	0.08333333	Normalized	B_MOI=15_51hr	0.0013892491
0.024999999000000002	2475ChA ex488/em509	0.08333333	Normalized	B_MOI=15_54hr	0.0006749540000000001
0.024999999000000002	2475ChA ex488/em509	0.08333333	Normalized	B_MOI=1_42hr	0.0010828287000000001
0.024999999000000002	2475ChA ex488/em509	0.08333333	Normalized	B_MOI=1_45hr	0.0014241188
0.024999999000000002	2475ChA ex488/em509	0.08333333	Normalized	B_MOI=1_48hr	0.0013040970000000002
0.024999999000000002	2475ChA ex488/em509	0.08333333	Normalized	B_MOI=1_51hr	0.0007686155
0.024999999000000002	2475ChA ex488/em509	0.08333333	Normalized	B_MOI=1_54hr	0.0004948789
0.024999999000000002	2475ChA ex488/em509	0.08333333	Normalized	B_MOI=20_42hr	0.0011057221
0.024999999000000002	2475ChA ex488/em509	0.08333333	Normalized	B_MOI=20_45hr	0.0009421951
0.024999999000000002	2475ChA ex488/em509	0.08333333	Normalized	B_MOI=20_48hr	0.0016624868
0.024999999000000002	2475ChA ex488/em509	0.08333333	Normalized	B_MOI=20_51hr	0.0011256314000000001
0.024999999000000002	2475ChA ex488/em509	0.08333333	Normalized	B_MOI=20_54hr	0.0017502438000000001
0.024999999000000002	2475ChA ex488/em509	0.08333333	Normalized	B_MOI=2_42hr	0.0011464927
0.024999999000000002	2475ChA ex488/em509	0.08333333	Normalized	B_MOI=2_45hr	0.000868742
0.024999999000000002	2475ChA ex488/em509	0.08333333	Normalized	B_MOI=2_48hr	0.0008604703
0.024999999000000002	2475ChA ex488/em509	0.08333333	Normalized	B_MOI=2_51hr	0.0004473387
0.024999999000000002	2475ChA ex488/em509	0.08333333	Normalized	B_MOI=2_54hr	0.0007691745
0.024999999000000002	2475ChA ex488/em509	0.08333333	Normalized	B_MOI=5_42hr	0.001604074
0.024999999000000002	2475ChA ex488/em509	0.08333333	Normalized	B_MOI=5_45hr	0.0005509977
0.024999999000000002	2475ChA ex488/em509	0.08333333	Normalized	B_MOI=5_48hr	0.0012944380000000002
0.024999999000000002	2475ChA ex488/em509	0.08333333	Normalized	B_MOI=5_51hr	0.0009065270000000001
0.024999999000000002	2475ChA ex488/em509	0.08333333	Normalized	B_MOI=5_54hr	0.00044868910000000003
0.024999999000000002	2475ChA ex488/em509	0.08333333	Normalized	Buffer	1.3930410796000001
0.027500001000000003	2475ChA ex488/em509	0.09166667	Normalized	1.5 million uninfected Sf9 cells	0.1445148798
0.027500001000000003	2475ChA ex488/em509	0.09166667	Normalized	100 nM free GFP	1.2953921012
0.027500001000000003	2475ChA ex488/em509	0.09166667	Normalized	100 nM yest CST	7.79125e-05
0.027500001000000003	2475ChA ex488/em509	0.09166667	Normalized	A_MOI=10_42hr	0.0011316171
0.027500001000000003	2475ChA ex488/em509	0.09166667	Normalized	A_MOI=10_45hr	0.0012936743
0.027500001000000003	2475ChA ex488/em509	0.09166667	Normalized	A_MOI=10_48hr	0.0007620754
0.027500001000000003	2475ChA ex488/em509	0.09166667	Normalized	A_MOI=10_51hr	0.0022499077
0.027500001000000003	2475ChA ex488/em509	0.09166667	Normalized	A_MOI=10_54hr	0.0005626025
0.027500001000000003	2475ChA ex488/em509	0.09166667	Normalized	A_MOI=15_42hr	0.0009101114
0.027500001000000003	2475ChA ex488/em509	0.09166667	Normalized	A_MOI=15_45hr	0.0005171293000000001
0.027500001000000003	2475ChA ex488/em509	0.09166667	Normalized	A_MOI=15_48hr	0.0006246649
0.027500001000000003	2475ChA ex488/em509	0.09166667	Normalized	A_MOI=15_51hr	0.0005523419
0.027500001000000003	2475ChA ex488/em509	0.09166667	Normalized	A_MOI=15_54hr	0.0007387468
0.027500001000000003	2475ChA ex488/em509	0.09166667	Normalized	A_MOI=1_42hr	0.0013375639
0.027500001000000003	2475ChA ex488/em509	0.09166667	Normalized	A_MOI=1_45hr	0.0024944984
0.027500001000000003	2475ChA ex488/em509	0.09166667	Normalized	A_MOI=1_48hr	0.0010546212
0.027500001000000003	2475ChA ex488/em509	0.09166667	Normalized	A_MOI=1_51hr	0.0007314308
0.027500001000000003	2475ChA ex488/em509	0.09166667	Normalized	A_MOI=1_54hr	0.0011715692
0.027500001000000003	2475ChA ex488/em509	0.09166667	Normalized	A_MOI=20_42hr	0.0023986419000000003
0.027500001000000003	2475ChA ex488/em509	0.09166667	Normalized	A_MOI=20_45hr	0.0004564621
0.027500001000000003	2475ChA ex488/em509	0.09166667	Normalized	A_MOI=20_48hr	0.0007762727000000001
0.027500001000000003	2475ChA ex488/em509	0.09166667	Normalized	A_MOI=20_51hr	0.0006642067
0.027500001000000003	2475ChA ex488/em509	0.09166667	Normalized	A_MOI=20_54hr	0.00045875120000000004
0.027500001000000003	2475ChA ex488/em509	0.09166667	Normalized	A_MOI=2_42hr	0.0010368017
0.027500001000000003	2475ChA ex488/em509	0.09166667	Normalized	A_MOI=2_45hr	0.0006438226
0.027500001000000003	2475ChA ex488/em509	0.09166667	Normalized	A_MOI=2_48hr	0.0006363159
0.027500001000000003	2475ChA ex488/em509	0.09166667	Normalized	A_MOI=2_51hr	0.0010407648
0.027500001000000003	2475ChA ex488/em509	0.09166667	Normalized	A_MOI=2_54hr	0.0014682153
0.027500001000000003	2475ChA ex488/em509	0.09166667	Normalized	A_MOI=5_42hr	0.0013830756
0.027500001000000003	2475ChA ex488/em509	0.09166667	Normalized	A_MOI=5_45hr	0.0010470264
0.027500001000000003	2475ChA ex488/em509	0.09166667	Normalized	A_MOI=5_48hr	0.0006596116
0.027500001000000003	2475ChA ex488/em509	0.09166667	Normalized	A_MOI=5_51hr	0.0011033062000000001
0.027500001000000003	2475ChA ex488/em509	0.09166667	Normalized	A_MOI=5_54hr	0.0013172351
0.027500001000000003	2475ChA ex488/em509	0.09166667	Normalized	B_MOI=10_42hr	0.0015638953000000001
0.027500001000000003	2475ChA ex488/em509	0.09166667	Normalized	B_MOI=10_45hr	0.0018982881
0.027500001000000003	2475ChA ex488/em509	0.09166667	Normalized	B_MOI=10_48hr	0.0015325031
0.027500001000000003	2475ChA ex488/em509	0.09166667	Normalized	B_MOI=10_51hr	0.0007340471000000001
0.027500001000000003	2475ChA ex488/em509	0.09166667	Normalized	B_MOI=10_54hr	0.0019220114
0.027500001000000003	2475ChA ex488/em509	0.09166667	Normalized	B_MOI=15_42hr	0.0010850832
0.027500001000000003	2475ChA ex488/em509	0.09166667	Normalized	B_MOI=15_45hr	0.00190267
0.027500001000000003	2475ChA ex488/em509	0.09166667	Normalized	B_MOI=15_48hr	0.0007072325
0.027500001000000003	2475ChA ex488/em509	0.09166667	Normalized	B_MOI=15_51hr	0.0016134374
0.027500001000000003	2475ChA ex488/em509	0.09166667	Normalized	B_MOI=15_54hr	0.0006942672
0.027500001000000003	2475ChA ex488/em509	0.09166667	Normalized	B_MOI=1_42hr	0.0012819994
0.027500001000000003	2475ChA ex488/em509	0.09166667	Normalized	B_MOI=1_45hr	0.0016516888
0.027500001000000003	2475ChA ex488/em509	0.09166667	Normalized	B_MOI=1_48hr	0.0015325752
0.027500001000000003	2475ChA ex488/em509	0.09166667	Normalized	B_MOI=1_51hr	0.0008289798
0.027500001000000003	2475ChA ex488/em509	0.09166667	Normalized	B_MOI=1_54hr	0.0005083179
0.027500001000000003	2475ChA ex488/em509	0.09166667	Normalized	B_MOI=20_42hr	0.0012326912
0.027500001000000003	2475ChA ex488/em509	0.09166667	Normalized	B_MOI=20_45hr	0.0010364525
0.027500001000000003	2475ChA ex488/em509	0.09166667	Normalized	B_MOI=20_48hr	0.0019449059000000001
0.027500001000000003	2475ChA ex488/em509	0.09166667	Normalized	B_MOI=20_51hr	0.0012609838
0.027500001000000003	2475ChA ex488/em509	0.09166667	Normalized	B_MOI=20_54hr	0.0020366606000000002
0.027500001000000003	2475ChA ex488/em509	0.09166667	Normalized	B_MOI=2_42hr	0.0013593066
0.027500001000000003	2475ChA ex488/em509	0.09166667	Normalized	B_MOI=2_45hr	0.000994621
0.027500001000000003	2475ChA ex488/em509	0.09166667	Normalized	B_MOI=2_48hr	0.0009485002000000001
0.027500001000000003	2475ChA ex488/em509	0.09166667	Normalized	B_MOI=2_51hr	0.00046057700000000005
0.027500001000000003	2475ChA ex488/em509	0.09166667	Normalized	B_MOI=2_54hr	0.0008366098
0.027500001000000003	2475ChA ex488/em509	0.09166667	Normalized	B_MOI=5_42hr	0.0018363280000000001
0.027500001000000003	2475ChA ex488/em509	0.09166667	Normalized	B_MOI=5_45hr	0.0005719504
0.027500001000000003	2475ChA ex488/em509	0.09166667	Normalized	B_MOI=5_48hr	0.0015059905
0.027500001000000003	2475ChA ex488/em509	0.09166667	Normalized	B_MOI=5_51hr	0.0009906003
0.027500001000000003	2475ChA ex488/em509	0.09166667	Normalized	B_MOI=5_54hr	0.00046039430000000003
0.027500001000000003	2475ChA ex488/em509	0.09166667	Normalized	Buffer	1.5225281328
0.03	2475ChA ex488/em509	0.1	Normalized	1.5 million uninfected Sf9 cells	0.145273496
0.03	2475ChA ex488/em509	0.1	Normalized	100 nM free GFP	1.3496916730000001
0.03	2475ChA ex488/em509	0.1	Normalized	100 nM yest CST	8.18586e-05
0.03	2475ChA ex488/em509	0.1	Normalized	A_MOI=10_42hr	0.0012669684
0.03	2475ChA ex488/em509	0.1	Normalized	A_MOI=10_45hr	0.0014549163
0.03	2475ChA ex488/em509	0.1	Normalized	A_MOI=10_48hr	0.0007885213
0.03	2475ChA ex488/em509	0.1	Normalized	A_MOI=10_51hr	0.0025423007
0.03	2475ChA ex488/em509	0.1	Normalized	A_MOI=10_54hr	0.0005777466000000001
0.03	2475ChA ex488/em509	0.1	Normalized	A_MOI=15_42hr	0.0010031066000000001
0.03	2475ChA ex488/em509	0.1	Normalized	A_MOI=15_45hr	0.0005384833
0.03	2475ChA ex488/em509	0.1	Normalized	A_MOI=15_48hr	0.0006396042000000001
0.03	2475ChA ex488/em509	0.1	Normalized	A_MOI=15_51hr	0.0005643921000000001
0.03	2475ChA ex488/em509	0.1	Normalized	A_MOI=15_54hr	0.0007582319
0.03	2475ChA ex488/em509	0.1	Normalized	A_MOI=1_42hr	0.0015100494
0.03	2475ChA ex488/em509	0.1	Normalized	A_MOI=1_45hr	0.0028319921000000002
0.03	2475ChA ex488/em509	0.1	Normalized	A_MOI=1_48hr	0.0011527512
0.03	2475ChA ex488/em509	0.1	Normalized	A_MOI=1_51hr	0.0008062829
0.03	2475ChA ex488/em509	0.1	Normalized	A_MOI=1_54hr	0.0013576101
0.03	2475ChA ex488/em509	0.1	Normalized	A_MOI=20_42hr	0.0027181623
0.03	2475ChA ex488/em509	0.1	Normalized	A_MOI=20_45hr	0.00047718300000000006
0.03	2475ChA ex488/em509	0.1	Normalized	A_MOI=20_48hr	0.0007953600000000001
0.03	2475ChA ex488/em509	0.1	Normalized	A_MOI=20_51hr	0.0006842621000000001
0.03	2475ChA ex488/em509	0.1	Normalized	A_MOI=20_54hr	0.0004690136
0.03	2475ChA ex488/em509	0.1	Normalized	A_MOI=2_42hr	0.0011278502
0.03	2475ChA ex488/em509	0.1	Normalized	A_MOI=2_45hr	0.0006605392
0.03	2475ChA ex488/em509	0.1	Normalized	A_MOI=2_48hr	0.0006514003
0.03	2475ChA ex488/em509	0.1	Normalized	A_MOI=2_51hr	0.0011056658
0.03	2475ChA ex488/em509	0.1	Normalized	A_MOI=2_54hr	0.0016788359000000001
0.03	2475ChA ex488/em509	0.1	Normalized	A_MOI=5_42hr	0.0015063845
0.03	2475ChA ex488/em509	0.1	Normalized	A_MOI=5_45hr	0.0011585179
0.03	2475ChA ex488/em509	0.1	Normalized	A_MOI=5_48hr	0.0006724466
0.03	2475ChA ex488/em509	0.1	Normalized	A_MOI=5_51hr	0.0012026389
0.03	2475ChA ex488/em509	0.1	Normalized	A_MOI=5_54hr	0.0014842345
0.03	2475ChA ex488/em509	0.1	Normalized	B_MOI=10_42hr	0.0018256855
0.03	2475ChA ex488/em509	0.1	Normalized	B_MOI=10_45hr	0.0021638965
0.03	2475ChA ex488/em509	0.1	Normalized	B_MOI=10_48hr	0.0017590547000000002
0.03	2475ChA ex488/em509	0.1	Normalized	B_MOI=10_51hr	0.0007520039
0.03	2475ChA ex488/em509	0.1	Normalized	B_MOI=10_54hr	0.0021899623000000003
0.03	2475ChA ex488/em509	0.1	Normalized	B_MOI=15_42hr	0.0011965537
0.03	2475ChA ex488/em509	0.1	Normalized	B_MOI=15_45hr	0.0022056142
0.03	2475ChA ex488/em509	0.1	Normalized	B_MOI=15_48hr	0.0007302709000000001
0.03	2475ChA ex488/em509	0.1	Normalized	B_MOI=15_51hr	0.0018655278000000001
0.03	2475ChA ex488/em509	0.1	Normalized	B_MOI=15_54hr	0.0007180805
0.03	2475ChA ex488/em509	0.1	Normalized	B_MOI=1_42hr	0.0015057811000000001
0.03	2475ChA ex488/em509	0.1	Normalized	B_MOI=1_45hr	0.0019065907000000001
0.03	2475ChA ex488/em509	0.1	Normalized	B_MOI=1_48hr	0.0017888542000000002
0.03	2475ChA ex488/em509	0.1	Normalized	B_MOI=1_51hr	0.0008978640000000001
0.03	2475ChA ex488/em509	0.1	Normalized	B_MOI=1_54hr	0.0005231007
0.03	2475ChA ex488/em509	0.1	Normalized	B_MOI=20_42hr	0.0013749742
0.03	2475ChA ex488/em509	0.1	Normalized	B_MOI=20_45hr	0.0011424921
0.03	2475ChA ex488/em509	0.1	Normalized	B_MOI=20_48hr	0.0022612960000000003
0.03	2475ChA ex488/em509	0.1	Normalized	B_MOI=20_51hr	0.0014129518
0.03	2475ChA ex488/em509	0.1	Normalized	B_MOI=20_54hr	0.0023562175
0.03	2475ChA ex488/em509	0.1	Normalized	B_MOI=2_42hr	0.0015972441
0.03	2475ChA ex488/em509	0.1	Normalized	B_MOI=2_45hr	0.0011353386
0.03	2475ChA ex488/em509	0.1	Normalized	B_MOI=2_48hr	0.0010484664
0.03	2475ChA ex488/em509	0.1	Normalized	B_MOI=2_51hr	0.00047689410000000004
0.03	2475ChA ex488/em509	0.1	Normalized	B_MOI=2_54hr	0.0009133846
0.03	2475ChA ex488/em509	0.1	Normalized	B_MOI=5_42hr	0.0020973914000000002
0.03	2475ChA ex488/em509	0.1	Normalized	B_MOI=5_45hr	0.0005957685
0.03	2475ChA ex488/em509	0.1	Normalized	B_MOI=5_48hr	0.0017419881000000001
0.03	2475ChA ex488/em509	0.1	Normalized	B_MOI=5_51hr	0.0010852899
0.03	2475ChA ex488/em509	0.1	Normalized	B_MOI=5_54hr	0.00047506690000000004
0.03	2475ChA ex488/em509	0.1	Normalized	Buffer	1.6679973108000001
0.03249999	2475ChA ex488/em509	0.1083333	Normalized	1.5 million uninfected Sf9 cells	0.14612314310000002
0.03249999	2475ChA ex488/em509	0.1083333	Normalized	100 nM free GFP	1.4096930715
0.03249999	2475ChA ex488/em509	0.1083333	Normalized	100 nM yest CST	8.61708e-05
0.03249999	2475ChA ex488/em509	0.1083333	Normalized	A_MOI=10_42hr	0.0014157415
0.03249999	2475ChA ex488/em509	0.1083333	Normalized	A_MOI=10_45hr	0.0016330903000000001
0.03249999	2475ChA ex488/em509	0.1083333	Normalized	A_MOI=10_48hr	0.0008188849000000001
0.03249999	2475ChA ex488/em509	0.1083333	Normalized	A_MOI=10_51hr	0.0028618815000000003
0.03249999	2475ChA ex488/em509	0.1083333	Normalized	A_MOI=10_54hr	0.0005960788
0.03249999	2475ChA ex488/em509	0.1083333	Normalized	A_MOI=15_42hr	0.0011062575
0.03249999	2475ChA ex488/em509	0.1083333	Normalized	A_MOI=15_45hr	0.0005631374
0.03249999	2475ChA ex488/em509	0.1083333	Normalized	A_MOI=15_48hr	0.0006567844
0.03249999	2475ChA ex488/em509	0.1083333	Normalized	A_MOI=15_51hr	0.0005803992000000001
0.03249999	2475ChA ex488/em509	0.1083333	Normalized	A_MOI=15_54hr	0.0007802004
0.03249999	2475ChA ex488/em509	0.1083333	Normalized	A_MOI=1_42hr	0.0017003537
0.03249999	2475ChA ex488/em509	0.1083333	Normalized	A_MOI=1_45hr	0.0032017972000000002
0.03249999	2475ChA ex488/em509	0.1083333	Normalized	A_MOI=1_48hr	0.0012607894000000001
0.03249999	2475ChA ex488/em509	0.1083333	Normalized	A_MOI=1_51hr	0.0008902885
0.03249999	2475ChA ex488/em509	0.1083333	Normalized	A_MOI=1_54hr	0.001561939
0.03249999	2475ChA ex488/em509	0.1083333	Normalized	A_MOI=20_42hr	0.0030684516
0.03249999	2475ChA ex488/em509	0.1083333	Normalized	A_MOI=20_45hr	0.0005010213
0.03249999	2475ChA ex488/em509	0.1083333	Normalized	A_MOI=20_48hr	0.0008173689
0.03249999	2475ChA ex488/em509	0.1083333	Normalized	A_MOI=20_51hr	0.000707964
0.03249999	2475ChA ex488/em509	0.1083333	Normalized	A_MOI=20_54hr	0.0004818417
0.03249999	2475ChA ex488/em509	0.1083333	Normalized	A_MOI=2_42hr	0.0012286669
0.03249999	2475ChA ex488/em509	0.1083333	Normalized	A_MOI=2_45hr	0.0006794603
0.03249999	2475ChA ex488/em509	0.1083333	Normalized	A_MOI=2_48hr	0.0006688665
0.03249999	2475ChA ex488/em509	0.1083333	Normalized	A_MOI=2_51hr	0.0011781819
0.03249999	2475ChA ex488/em509	0.1083333	Normalized	A_MOI=2_54hr	0.0019099242
0.03249999	2475ChA ex488/em509	0.1083333	Normalized	A_MOI=5_42hr	0.0016426615
0.03249999	2475ChA ex488/em509	0.1083333	Normalized	A_MOI=5_45hr	0.0012808355
0.03249999	2475ChA ex488/em509	0.1083333	Normalized	A_MOI=5_48hr	0.000687358
0.03249999	2475ChA ex488/em509	0.1083333	Normalized	A_MOI=5_51hr	0.0013125313000000001
0.03249999	2475ChA ex488/em509	0.1083333	Normalized	A_MOI=5_54hr	0.001667627
0.03249999	2475ChA ex488/em509	0.1083333	Normalized	B_MOI=10_42hr	0.0021123721
0.03249999	2475ChA ex488/em509	0.1083333	Normalized	B_MOI=10_45hr	0.0024553171000000003
0.03249999	2475ChA ex488/em509	0.1083333	Normalized	B_MOI=10_48hr	0.0020067457
0.03249999	2475ChA ex488/em509	0.1083333	Normalized	B_MOI=10_51hr	0.0007721595000000001
0.03249999	2475ChA ex488/em509	0.1083333	Normalized	B_MOI=10_54hr	0.0024825219
0.03249999	2475ChA ex488/em509	0.1083333	Normalized	B_MOI=15_42hr	0.0013198291
0.03249999	2475ChA ex488/em509	0.1083333	Normalized	B_MOI=15_45hr	0.0025375661000000002
0.03249999	2475ChA ex488/em509	0.1083333	Normalized	B_MOI=15_48hr	0.0007565196000000001
0.03249999	2475ChA ex488/em509	0.1083333	Normalized	B_MOI=15_51hr	0.0021412275
0.03249999	2475ChA ex488/em509	0.1083333	Normalized	B_MOI=15_54hr	0.0007447064000000001
0.03249999	2475ChA ex488/em509	0.1083333	Normalized	B_MOI=1_42hr	0.0017518902000000002
0.03249999	2475ChA ex488/em509	0.1083333	Normalized	B_MOI=1_45hr	0.0021865985000000003
0.03249999	2475ChA ex488/em509	0.1083333	Normalized	B_MOI=1_48hr	0.0020698014
0.03249999	2475ChA ex488/em509	0.1083333	Normalized	B_MOI=1_51hr	0.0009743618
0.03249999	2475ChA ex488/em509	0.1083333	Normalized	B_MOI=1_54hr	0.0005411686000000001
0.03249999	2475ChA ex488/em509	0.1083333	Normalized	B_MOI=20_42hr	0.0015312141
0.03249999	2475ChA ex488/em509	0.1083333	Normalized	B_MOI=20_45hr	0.0012599145
0.03249999	2475ChA ex488/em509	0.1083333	Normalized	B_MOI=20_48hr	0.0026080384
0.03249999	2475ChA ex488/em509	0.1083333	Normalized	B_MOI=20_51hr	0.0015802288
0.03249999	2475ChA ex488/em509	0.1083333	Normalized	B_MOI=20_54hr	0.0027046972
0.03249999	2475ChA ex488/em509	0.1083333	Normalized	B_MOI=2_42hr	0.0018592118
0.03249999	2475ChA ex488/em509	0.1083333	Normalized	B_MOI=2_45hr	0.0012902285
0.03249999	2475ChA ex488/em509	0.1083333	Normalized	B_MOI=2_48hr	0.0011583794
0.03249999	2475ChA ex488/em509	0.1083333	Normalized	B_MOI=2_51hr	0.0004956741
0.03249999	2475ChA ex488/em509	0.1083333	Normalized	B_MOI=2_54hr	0.0009980744
0.03249999	2475ChA ex488/em509	0.1083333	Normalized	B_MOI=5_42hr	0.0023837137
0.03249999	2475ChA ex488/em509	0.1083333	Normalized	B_MOI=5_45hr	0.0006231682000000001
0.03249999	2475ChA ex488/em509	0.1083333	Normalized	B_MOI=5_48hr	0.0020013283000000002
0.03249999	2475ChA ex488/em509	0.1083333	Normalized	B_MOI=5_51hr	0.0011902532000000001
0.03249999	2475ChA ex488/em509	0.1083333	Normalized	B_MOI=5_54hr	0.0004922125000000001
0.03249999	2475ChA ex488/em509	0.1083333	Normalized	Buffer	1.82772261
0.03500001	2475ChA ex488/em509	0.1166667	Normalized	1.5 million uninfected Sf9 cells	0.1471123756
0.03500001	2475ChA ex488/em509	0.1166667	Normalized	100 nM free GFP	1.4747995348
0.03500001	2475ChA ex488/em509	0.1166667	Normalized	100 nM yest CST	9.13373e-05
0.03500001	2475ChA ex488/em509	0.1166667	Normalized	A_MOI=10_42hr	0.0015768019000000002
0.03500001	2475ChA ex488/em509	0.1166667	Normalized	A_MOI=10_45hr	0.0018243491
0.03500001	2475ChA ex488/em509	0.1166667	Normalized	A_MOI=10_48hr	0.0008525789000000001
0.03500001	2475ChA ex488/em509	0.1166667	Normalized	A_MOI=10_51hr	0.0032054162
0.03500001	2475ChA ex488/em509	0.1166667	Normalized	A_MOI=10_54hr	0.0006166428
0.03500001	2475ChA ex488/em509	0.1166667	Normalized	A_MOI=15_42hr	0.0012183695000000001
0.03500001	2475ChA ex488/em509	0.1166667	Normalized	A_MOI=15_45hr	0.0005918682
0.03500001	2475ChA ex488/em509	0.1166667	Normalized	A_MOI=15_48hr	0.000677326
0.03500001	2475ChA ex488/em509	0.1166667	Normalized	A_MOI=15_51hr	0.0005976652
0.03500001	2475ChA ex488/em509	0.1166667	Normalized	A_MOI=15_54hr	0.0008059895000000001
0.03500001	2475ChA ex488/em509	0.1166667	Normalized	A_MOI=1_42hr	0.0019065763
0.03500001	2475ChA ex488/em509	0.1166667	Normalized	A_MOI=1_45hr	0.0035997087000000003
0.03500001	2475ChA ex488/em509	0.1166667	Normalized	A_MOI=1_48hr	0.0013779737
0.03500001	2475ChA ex488/em509	0.1166667	Normalized	A_MOI=1_51hr	0.0009809378000000001
0.03500001	2475ChA ex488/em509	0.1166667	Normalized	A_MOI=1_54hr	0.0017815307000000002
0.03500001	2475ChA ex488/em509	0.1166667	Normalized	A_MOI=20_42hr	0.0034456365
0.03500001	2475ChA ex488/em509	0.1166667	Normalized	A_MOI=20_45hr	0.0005277935
0.03500001	2475ChA ex488/em509	0.1166667	Normalized	A_MOI=20_48hr	0.0008434680000000001
0.03500001	2475ChA ex488/em509	0.1166667	Normalized	A_MOI=20_51hr	0.0007345019
0.03500001	2475ChA ex488/em509	0.1166667	Normalized	A_MOI=20_54hr	0.0004970643000000001
0.03500001	2475ChA ex488/em509	0.1166667	Normalized	A_MOI=2_42hr	0.0013377776
0.03500001	2475ChA ex488/em509	0.1166667	Normalized	A_MOI=2_45hr	0.0007018717
0.03500001	2475ChA ex488/em509	0.1166667	Normalized	A_MOI=2_48hr	0.0006888733
0.03500001	2475ChA ex488/em509	0.1166667	Normalized	A_MOI=2_51hr	0.0012572746
0.03500001	2475ChA ex488/em509	0.1166667	Normalized	A_MOI=2_54hr	0.0021575598
0.03500001	2475ChA ex488/em509	0.1166667	Normalized	A_MOI=5_42hr	0.0017896311000000001
0.03500001	2475ChA ex488/em509	0.1166667	Normalized	A_MOI=5_45hr	0.0014132199000000002
0.03500001	2475ChA ex488/em509	0.1166667	Normalized	A_MOI=5_48hr	0.0007047230000000001
0.03500001	2475ChA ex488/em509	0.1166667	Normalized	A_MOI=5_51hr	0.0014310146
0.03500001	2475ChA ex488/em509	0.1166667	Normalized	A_MOI=5_54hr	0.0018650211000000002
0.03500001	2475ChA ex488/em509	0.1166667	Normalized	B_MOI=10_42hr	0.0024208422
0.03500001	2475ChA ex488/em509	0.1166667	Normalized	B_MOI=10_45hr	0.0027682158
0.03500001	2475ChA ex488/em509	0.1166667	Normalized	B_MOI=10_48hr	0.0022727698000000003
0.03500001	2475ChA ex488/em509	0.1166667	Normalized	B_MOI=10_51hr	0.00079543
0.03500001	2475ChA ex488/em509	0.1166667	Normalized	B_MOI=10_54hr	0.00279792
0.03500001	2475ChA ex488/em509	0.1166667	Normalized	B_MOI=15_42hr	0.0014518133
0.03500001	2475ChA ex488/em509	0.1166667	Normalized	B_MOI=15_45hr	0.0028942455000000003
0.03500001	2475ChA ex488/em509	0.1166667	Normalized	B_MOI=15_48hr	0.0007861673
0.03500001	2475ChA ex488/em509	0.1166667	Normalized	B_MOI=15_51hr	0.0024376084
0.03500001	2475ChA ex488/em509	0.1166667	Normalized	B_MOI=15_54hr	0.0007743324
0.03500001	2475ChA ex488/em509	0.1166667	Normalized	B_MOI=1_42hr	0.0020177902000000003
0.03500001	2475ChA ex488/em509	0.1166667	Normalized	B_MOI=1_45hr	0.0024868534
0.03500001	2475ChA ex488/em509	0.1166667	Normalized	B_MOI=1_48hr	0.0023718933
0.03500001	2475ChA ex488/em509	0.1166667	Normalized	B_MOI=1_51hr	0.0010568416
0.03500001	2475ChA ex488/em509	0.1166667	Normalized	B_MOI=1_54hr	0.0005617751000000001
0.03500001	2475ChA ex488/em509	0.1166667	Normalized	B_MOI=20_42hr	0.0016998605
0.03500001	2475ChA ex488/em509	0.1166667	Normalized	B_MOI=20_45hr	0.0013875214
0.03500001	2475ChA ex488/em509	0.1166667	Normalized	B_MOI=20_48hr	0.0029801087
0.03500001	2475ChA ex488/em509	0.1166667	Normalized	B_MOI=20_51hr	0.0017609471000000002
0.03500001	2475ChA ex488/em509	0.1166667	Normalized	B_MOI=20_54hr	0.0030772799
0.03500001	2475ChA ex488/em509	0.1166667	Normalized	B_MOI=2_42hr	0.0021402937
0.03500001	2475ChA ex488/em509	0.1166667	Normalized	B_MOI=2_45hr	0.0014564550000000002
0.03500001	2475ChA ex488/em509	0.1166667	Normalized	B_MOI=2_48hr	0.0012769131
0.03500001	2475ChA ex488/em509	0.1166667	Normalized	B_MOI=2_51hr	0.0005173787
0.03500001	2475ChA ex488/em509	0.1166667	Normalized	B_MOI=2_54hr	0.0010898877000000001
0.03500001	2475ChA ex488/em509	0.1166667	Normalized	B_MOI=5_42hr	0.0026915436
0.03500001	2475ChA ex488/em509	0.1166667	Normalized	B_MOI=5_45hr	0.0006534333
0.03500001	2475ChA ex488/em509	0.1166667	Normalized	B_MOI=5_48hr	0.0022795997
0.03500001	2475ChA ex488/em509	0.1166667	Normalized	B_MOI=5_51hr	0.0013034355
0.03500001	2475ChA ex488/em509	0.1166667	Normalized	B_MOI=5_54hr	0.0005116661000000001
0.03500001	2475ChA ex488/em509	0.1166667	Normalized	Buffer	1.9996813435
0.0375	2475ChA ex488/em509	0.125	Normalized	1.5 million uninfected Sf9 cells	0.1481865769
0.0375	2475ChA ex488/em509	0.125	Normalized	100 nM free GFP	1.5439502658
0.0375	2475ChA ex488/em509	0.125	Normalized	100 nM yest CST	9.7114e-05
0.0375	2475ChA ex488/em509	0.125	Normalized	A_MOI=10_42hr	0.0017473145
0.0375	2475ChA ex488/em509	0.125	Normalized	A_MOI=10_45hr	0.0020273450000000003
0.0375	2475ChA ex488/em509	0.125	Normalized	A_MOI=10_48hr	0.0008903866
0.0375	2475ChA ex488/em509	0.125	Normalized	A_MOI=10_51hr	0.0035675076
0.0375	2475ChA ex488/em509	0.125	Normalized	A_MOI=10_54hr	0.000639598
0.0375	2475ChA ex488/em509	0.125	Normalized	A_MOI=15_42hr	0.0013388450000000002
0.0375	2475ChA ex488/em509	0.125	Normalized	A_MOI=15_45hr	0.0006225404
0.0375	2475ChA ex488/em509	0.125	Normalized	A_MOI=15_48hr	0.0007002951
0.0375	2475ChA ex488/em509	0.125	Normalized	A_MOI=15_51hr	0.0006183485000000001
0.0375	2475ChA ex488/em509	0.125	Normalized	A_MOI=15_54hr	0.0008346442
0.0375	2475ChA ex488/em509	0.125	Normalized	A_MOI=1_42hr	0.0021239650000000002
0.0375	2475ChA ex488/em509	0.125	Normalized	A_MOI=1_45hr	0.0040190878000000005
0.0375	2475ChA ex488/em509	0.125	Normalized	A_MOI=1_48hr	0.0015023985
0.0375	2475ChA ex488/em509	0.125	Normalized	A_MOI=1_51hr	0.0010773449000000001
0.0375	2475ChA ex488/em509	0.125	Normalized	A_MOI=1_54hr	0.0020130949
0.0375	2475ChA ex488/em509	0.125	Normalized	A_MOI=20_42hr	0.0038434773
0.0375	2475ChA ex488/em509	0.125	Normalized	A_MOI=20_45hr	0.0005576829
0.0375	2475ChA ex488/em509	0.125	Normalized	A_MOI=20_48hr	0.0008724885
0.0375	2475ChA ex488/em509	0.125	Normalized	A_MOI=20_51hr	0.0007638759
0.0375	2475ChA ex488/em509	0.125	Normalized	A_MOI=20_54hr	0.0005145105
0.0375	2475ChA ex488/em509	0.125	Normalized	A_MOI=2_42hr	0.0014537077
0.0375	2475ChA ex488/em509	0.125	Normalized	A_MOI=2_45hr	0.0007272223
0.0375	2475ChA ex488/em509	0.125	Normalized	A_MOI=2_48hr	0.0007115794
0.0375	2475ChA ex488/em509	0.125	Normalized	A_MOI=2_51hr	0.0013420786
0.0375	2475ChA ex488/em509	0.125	Normalized	A_MOI=2_54hr	0.0024186948
0.0375	2475ChA ex488/em509	0.125	Normalized	A_MOI=5_42hr	0.0019461562000000002
0.0375	2475ChA ex488/em509	0.125	Normalized	A_MOI=5_45hr	0.0015541515
0.0375	2475ChA ex488/em509	0.125	Normalized	A_MOI=5_48hr	0.0007243531
0.0375	2475ChA ex488/em509	0.125	Normalized	A_MOI=5_51hr	0.0015566571
0.0375	2475ChA ex488/em509	0.125	Normalized	A_MOI=5_54hr	0.0020738558
0.0375	2475ChA ex488/em509	0.125	Normalized	B_MOI=10_42hr	0.0027462333
0.0375	2475ChA ex488/em509	0.125	Normalized	B_MOI=10_45hr	0.0030980591000000003
0.0375	2475ChA ex488/em509	0.125	Normalized	B_MOI=10_48hr	0.0025531997
0.0375	2475ChA ex488/em509	0.125	Normalized	B_MOI=10_51hr	0.0008223653
0.0375	2475ChA ex488/em509	0.125	Normalized	B_MOI=10_54hr	0.0031298555
0.0375	2475ChA ex488/em509	0.125	Normalized	B_MOI=15_42hr	0.001592506
0.0375	2475ChA ex488/em509	0.125	Normalized	B_MOI=15_45hr	0.0032701987
0.0375	2475ChA ex488/em509	0.125	Normalized	B_MOI=15_48hr	0.0008186477000000001
0.0375	2475ChA ex488/em509	0.125	Normalized	B_MOI=15_51hr	0.0027499903
0.0375	2475ChA ex488/em509	0.125	Normalized	B_MOI=15_54hr	0.0008075210000000001
0.0375	2475ChA ex488/em509	0.125	Normalized	B_MOI=1_42hr	0.0022994191
0.0375	2475ChA ex488/em509	0.125	Normalized	B_MOI=1_45hr	0.0028041141
0.0375	2475ChA ex488/em509	0.125	Normalized	B_MOI=1_48hr	0.0026908227
0.0375	2475ChA ex488/em509	0.125	Normalized	B_MOI=1_51hr	0.0011454846
0.0375	2475ChA ex488/em509	0.125	Normalized	B_MOI=1_54hr	0.0005855172
0.0375	2475ChA ex488/em509	0.125	Normalized	B_MOI=20_42hr	0.0018780048
0.0375	2475ChA ex488/em509	0.125	Normalized	B_MOI=20_45hr	0.0015237155
0.0375	2475ChA ex488/em509	0.125	Normalized	B_MOI=20_48hr	0.0033722787
0.0375	2475ChA ex488/em509	0.125	Normalized	B_MOI=20_51hr	0.001952308
0.0375	2475ChA ex488/em509	0.125	Normalized	B_MOI=20_54hr	0.0034679391
0.0375	2475ChA ex488/em509	0.125	Normalized	B_MOI=2_42hr	0.0024366685
0.0375	2475ChA ex488/em509	0.125	Normalized	B_MOI=2_45hr	0.0016320186
0.0375	2475ChA ex488/em509	0.125	Normalized	B_MOI=2_48hr	0.0014032386
0.0375	2475ChA ex488/em509	0.125	Normalized	B_MOI=2_51hr	0.0005410846
0.0375	2475ChA ex488/em509	0.125	Normalized	B_MOI=2_54hr	0.0011883494000000001
0.0375	2475ChA ex488/em509	0.125	Normalized	B_MOI=5_42hr	0.0030159497
0.0375	2475ChA ex488/em509	0.125	Normalized	B_MOI=5_45hr	0.0006876383000000001
0.0375	2475ChA ex488/em509	0.125	Normalized	B_MOI=5_48hr	0.0025729429000000002
0.0375	2475ChA ex488/em509	0.125	Normalized	B_MOI=5_51hr	0.0014232956
0.0375	2475ChA ex488/em509	0.125	Normalized	B_MOI=5_54hr	0.0005335926
0.0375	2475ChA ex488/em509	0.125	Normalized	Buffer	2.1815056488
0.03999999	2475ChA ex488/em509	0.1333333	Normalized	1.5 million uninfected Sf9 cells	0.1493578777
0.03999999	2475ChA ex488/em509	0.1333333	Normalized	100 nM free GFP	1.615553899
0.03999999	2475ChA ex488/em509	0.1333333	Normalized	100 nM yest CST	0.00010346030000000001
0.03999999	2475ChA ex488/em509	0.1333333	Normalized	A_MOI=10_42hr	0.0019250107
0.03999999	2475ChA ex488/em509	0.1333333	Normalized	A_MOI=10_45hr	0.0022386141
0.03999999	2475ChA ex488/em509	0.1333333	Normalized	A_MOI=10_48hr	0.0009319162
0.03999999	2475ChA ex488/em509	0.1333333	Normalized	A_MOI=10_51hr	0.0039421158
0.03999999	2475ChA ex488/em509	0.1333333	Normalized	A_MOI=10_54hr	0.0006657414
0.03999999	2475ChA ex488/em509	0.1333333	Normalized	A_MOI=15_42hr	0.0014650954
0.03999999	2475ChA ex488/em509	0.1333333	Normalized	A_MOI=15_45hr	0.0006563185
0.03999999	2475ChA ex488/em509	0.1333333	Normalized	A_MOI=15_48hr	0.0007269992
0.03999999	2475ChA ex488/em509	0.1333333	Normalized	A_MOI=15_51hr	0.0006417296
0.03999999	2475ChA ex488/em509	0.1333333	Normalized	A_MOI=15_54hr	0.0008665463
0.03999999	2475ChA ex488/em509	0.1333333	Normalized	A_MOI=1_42hr	0.0023496693
0.03999999	2475ChA ex488/em509	0.1333333	Normalized	A_MOI=1_45hr	0.004453514400000001
0.03999999	2475ChA ex488/em509	0.1333333	Normalized	A_MOI=1_48hr	0.0016329213
0.03999999	2475ChA ex488/em509	0.1333333	Normalized	A_MOI=1_51hr	0.0011790674000000001
0.03999999	2475ChA ex488/em509	0.1333333	Normalized	A_MOI=1_54hr	0.0022529483
0.03999999	2475ChA ex488/em509	0.1333333	Normalized	A_MOI=20_42hr	0.0042557331
0.03999999	2475ChA ex488/em509	0.1333333	Normalized	A_MOI=20_45hr	0.0005899563
0.03999999	2475ChA ex488/em509	0.1333333	Normalized	A_MOI=20_48hr	0.0009048201
0.03999999	2475ChA ex488/em509	0.1333333	Normalized	A_MOI=20_51hr	0.0007952758000000001
0.03999999	2475ChA ex488/em509	0.1333333	Normalized	A_MOI=20_54hr	0.0005348643
0.03999999	2475ChA ex488/em509	0.1333333	Normalized	A_MOI=2_42hr	0.0015751669000000001
0.03999999	2475ChA ex488/em509	0.1333333	Normalized	A_MOI=2_45hr	0.0007558796
0.03999999	2475ChA ex488/em509	0.1333333	Normalized	A_MOI=2_48hr	0.0007363496000000001
0.03999999	2475ChA ex488/em509	0.1333333	Normalized	A_MOI=2_51hr	0.0014317286000000002
0.03999999	2475ChA ex488/em509	0.1333333	Normalized	A_MOI=2_54hr	0.0026886843
0.03999999	2475ChA ex488/em509	0.1333333	Normalized	A_MOI=5_42hr	0.002109506
0.03999999	2475ChA ex488/em509	0.1333333	Normalized	A_MOI=5_45hr	0.0017009702
0.03999999	2475ChA ex488/em509	0.1333333	Normalized	A_MOI=5_48hr	0.0007462482
0.03999999	2475ChA ex488/em509	0.1333333	Normalized	A_MOI=5_51hr	0.001688206
0.03999999	2475ChA ex488/em509	0.1333333	Normalized	A_MOI=5_54hr	0.0022905459
0.03999999	2475ChA ex488/em509	0.1333333	Normalized	B_MOI=10_42hr	0.0030829039
0.03999999	2475ChA ex488/em509	0.1333333	Normalized	B_MOI=10_45hr	0.0034399217
0.03999999	2475ChA ex488/em509	0.1333333	Normalized	B_MOI=10_48hr	0.0028429819
0.03999999	2475ChA ex488/em509	0.1333333	Normalized	B_MOI=10_51hr	0.0008511328
0.03999999	2475ChA ex488/em509	0.1333333	Normalized	B_MOI=10_54hr	0.0034737996000000003
0.03999999	2475ChA ex488/em509	0.1333333	Normalized	B_MOI=15_42hr	0.0017386173000000001
0.03999999	2475ChA ex488/em509	0.1333333	Normalized	B_MOI=15_45hr	0.0036597815
0.03999999	2475ChA ex488/em509	0.1333333	Normalized	B_MOI=15_48hr	0.0008543383
0.03999999	2475ChA ex488/em509	0.1333333	Normalized	B_MOI=15_51hr	0.0030736877
0.03999999	2475ChA ex488/em509	0.1333333	Normalized	B_MOI=15_54hr	0.0008438973
0.03999999	2475ChA ex488/em509	0.1333333	Normalized	B_MOI=1_42hr	0.0025922133
0.03999999	2475ChA ex488/em509	0.1333333	Normalized	B_MOI=1_45hr	0.0031321068000000002
0.03999999	2475ChA ex488/em509	0.1333333	Normalized	B_MOI=1_48hr	0.0030205209
0.03999999	2475ChA ex488/em509	0.1333333	Normalized	B_MOI=1_51hr	0.0012381158
0.03999999	2475ChA ex488/em509	0.1333333	Normalized	B_MOI=1_54hr	0.0006114992
0.03999999	2475ChA ex488/em509	0.1333333	Normalized	B_MOI=20_42hr	0.0020623522
0.03999999	2475ChA ex488/em509	0.1333333	Normalized	B_MOI=20_45hr	0.0016664998000000002
0.03999999	2475ChA ex488/em509	0.1333333	Normalized	B_MOI=20_48hr	0.0037785206000000003
0.03999999	2475ChA ex488/em509	0.1333333	Normalized	B_MOI=20_51hr	0.0021513225
0.03999999	2475ChA ex488/em509	0.1333333	Normalized	B_MOI=20_54hr	0.0038710509000000003
0.03999999	2475ChA ex488/em509	0.1333333	Normalized	B_MOI=2_42hr	0.0027448760000000003
0.03999999	2475ChA ex488/em509	0.1333333	Normalized	B_MOI=2_45hr	0.0018155851
0.03999999	2475ChA ex488/em509	0.1333333	Normalized	B_MOI=2_48hr	0.0015343716
0.03999999	2475ChA ex488/em509	0.1333333	Normalized	B_MOI=2_51hr	0.0005666377000000001
0.03999999	2475ChA ex488/em509	0.1333333	Normalized	B_MOI=2_54hr	0.0012920351
0.03999999	2475ChA ex488/em509	0.1333333	Normalized	B_MOI=5_42hr	0.0033523927000000003
0.03999999	2475ChA ex488/em509	0.1333333	Normalized	B_MOI=5_45hr	0.0007245295000000001
0.03999999	2475ChA ex488/em509	0.1333333	Normalized	B_MOI=5_48hr	0.0028771299000000003
0.03999999	2475ChA ex488/em509	0.1333333	Normalized	B_MOI=5_51hr	0.0015493199
0.03999999	2475ChA ex488/em509	0.1333333	Normalized	B_MOI=5_54hr	0.000558157
0.03999999	2475ChA ex488/em509	0.1333333	Normalized	Buffer	2.3702853134
0.04250001	2475ChA ex488/em509	0.1416667	Normalized	1.5 million uninfected Sf9 cells	0.1506141442
0.04250001	2475ChA ex488/em509	0.1416667	Normalized	100 nM free GFP	1.6888150914
0.04250001	2475ChA ex488/em509	0.1416667	Normalized	100 nM yest CST	0.0001104982
0.04250001	2475ChA ex488/em509	0.1416667	Normalized	A_MOI=10_42hr	0.0021074331
0.04250001	2475ChA ex488/em509	0.1416667	Normalized	A_MOI=10_45hr	0.0024543087
0.04250001	2475ChA ex488/em509	0.1416667	Normalized	A_MOI=10_48hr	0.0009767762
0.04250001	2475ChA ex488/em509	0.1416667	Normalized	A_MOI=10_51hr	0.004323628
0.04250001	2475ChA ex488/em509	0.1416667	Normalized	A_MOI=10_54hr	0.0006944354
0.04250001	2475ChA ex488/em509	0.1416667	Normalized	A_MOI=15_42hr	0.0015961247
0.04250001	2475ChA ex488/em509	0.1416667	Normalized	A_MOI=15_45hr	0.0006928144000000001
0.04250001	2475ChA ex488/em509	0.1416667	Normalized	A_MOI=15_48hr	0.0007563176
0.04250001	2475ChA ex488/em509	0.1416667	Normalized	A_MOI=15_51hr	0.0006678085
0.04250001	2475ChA ex488/em509	0.1416667	Normalized	A_MOI=15_54hr	0.0009013138
0.04250001	2475ChA ex488/em509	0.1416667	Normalized	A_MOI=1_42hr	0.0025810749
0.04250001	2475ChA ex488/em509	0.1416667	Normalized	A_MOI=1_45hr	0.004895909
0.04250001	2475ChA ex488/em509	0.1416667	Normalized	A_MOI=1_48hr	0.0017664922
0.04250001	2475ChA ex488/em509	0.1416667	Normalized	A_MOI=1_51hr	0.0012832988
0.04250001	2475ChA ex488/em509	0.1416667	Normalized	A_MOI=1_54hr	0.0024967486000000002
0.04250001	2475ChA ex488/em509	0.1416667	Normalized	A_MOI=20_42hr	0.0046746605
0.04250001	2475ChA ex488/em509	0.1416667	Normalized	A_MOI=20_45hr	0.0006247968
0.04250001	2475ChA ex488/em509	0.1416667	Normalized	A_MOI=20_48hr	0.0009400734000000001
0.04250001	2475ChA ex488/em509	0.1416667	Normalized	A_MOI=20_51hr	0.0008301195
0.04250001	2475ChA ex488/em509	0.1416667	Normalized	A_MOI=20_54hr	0.0005565865
0.04250001	2475ChA ex488/em509	0.1416667	Normalized	A_MOI=2_42hr	0.0016999439
0.04250001	2475ChA ex488/em509	0.1416667	Normalized	A_MOI=2_45hr	0.0007869248
0.04250001	2475ChA ex488/em509	0.1416667	Normalized	A_MOI=2_48hr	0.0007635017
0.04250001	2475ChA ex488/em509	0.1416667	Normalized	A_MOI=2_51hr	0.0015244937
0.04250001	2475ChA ex488/em509	0.1416667	Normalized	A_MOI=2_54hr	0.0029634644
0.04250001	2475ChA ex488/em509	0.1416667	Normalized	A_MOI=5_42hr	0.0022771797
0.04250001	2475ChA ex488/em509	0.1416667	Normalized	A_MOI=5_45hr	0.0018519685
0.04250001	2475ChA ex488/em509	0.1416667	Normalized	A_MOI=5_48hr	0.000770597
0.04250001	2475ChA ex488/em509	0.1416667	Normalized	A_MOI=5_51hr	0.0018220817000000002
0.04250001	2475ChA ex488/em509	0.1416667	Normalized	A_MOI=5_54hr	0.0025118460000000003
0.04250001	2475ChA ex488/em509	0.1416667	Normalized	B_MOI=10_42hr	0.0034265781
0.04250001	2475ChA ex488/em509	0.1416667	Normalized	B_MOI=10_45hr	0.0037873016
0.04250001	2475ChA ex488/em509	0.1416667	Normalized	B_MOI=10_48hr	0.0031383781000000003
0.04250001	2475ChA ex488/em509	0.1416667	Normalized	B_MOI=10_51hr	0.0008831985
0.04250001	2475ChA ex488/em509	0.1416667	Normalized	B_MOI=10_54hr	0.0038234540000000004
0.04250001	2475ChA ex488/em509	0.1416667	Normalized	B_MOI=15_42hr	0.0018885991000000002
0.04250001	2475ChA ex488/em509	0.1416667	Normalized	B_MOI=15_45hr	0.004056372
0.04250001	2475ChA ex488/em509	0.1416667	Normalized	B_MOI=15_48hr	0.0008924839
0.04250001	2475ChA ex488/em509	0.1416667	Normalized	B_MOI=15_51hr	0.0034032392000000002
0.04250001	2475ChA ex488/em509	0.1416667	Normalized	B_MOI=15_54hr	0.0008830861000000001
0.04250001	2475ChA ex488/em509	0.1416667	Normalized	B_MOI=1_42hr	0.0028921108
0.04250001	2475ChA ex488/em509	0.1416667	Normalized	B_MOI=1_45hr	0.0034661721
0.04250001	2475ChA ex488/em509	0.1416667	Normalized	B_MOI=1_48hr	0.0033566786000000003
0.04250001	2475ChA ex488/em509	0.1416667	Normalized	B_MOI=1_51hr	0.0013338286
0.04250001	2475ChA ex488/em509	0.1416667	Normalized	B_MOI=1_54hr	0.0006398703000000001
0.04250001	2475ChA ex488/em509	0.1416667	Normalized	B_MOI=20_42hr	0.0022513524
0.04250001	2475ChA ex488/em509	0.1416667	Normalized	B_MOI=20_45hr	0.0018134774
0.04250001	2475ChA ex488/em509	0.1416667	Normalized	B_MOI=20_48hr	0.0041913955
0.04250001	2475ChA ex488/em509	0.1416667	Normalized	B_MOI=20_51hr	0.0023548172
0.04250001	2475ChA ex488/em509	0.1416667	Normalized	B_MOI=20_54hr	0.0042789837
0.04250001	2475ChA ex488/em509	0.1416667	Normalized	B_MOI=2_42hr	0.0030589091000000003
0.04250001	2475ChA ex488/em509	0.1416667	Normalized	B_MOI=2_45hr	0.0020019865
0.04250001	2475ChA ex488/em509	0.1416667	Normalized	B_MOI=2_48hr	0.0016694837
0.04250001	2475ChA ex488/em509	0.1416667	Normalized	B_MOI=2_51hr	0.0005949615
0.04250001	2475ChA ex488/em509	0.1416667	Normalized	B_MOI=2_54hr	0.0013988868
0.04250001	2475ChA ex488/em509	0.1416667	Normalized	B_MOI=5_42hr	0.0036945581
0.04250001	2475ChA ex488/em509	0.1416667	Normalized	B_MOI=5_45hr	0.0007641069000000001
0.04250001	2475ChA ex488/em509	0.1416667	Normalized	B_MOI=5_48hr	0.0031864635000000002
0.04250001	2475ChA ex488/em509	0.1416667	Normalized	B_MOI=5_51hr	0.0016784267
0.04250001	2475ChA ex488/em509	0.1416667	Normalized	B_MOI=5_54hr	0.0005850293
0.04250001	2475ChA ex488/em509	0.1416667	Normalized	Buffer	2.5632087499000002
0.045	2475ChA ex488/em509	0.15	Normalized	1.5 million uninfected Sf9 cells	0.1519310992
0.045	2475ChA ex488/em509	0.15	Normalized	100 nM free GFP	1.7622090106
0.045	2475ChA ex488/em509	0.15	Normalized	100 nM yest CST	0.0001179835
0.045	2475ChA ex488/em509	0.15	Normalized	A_MOI=10_42hr	0.0022904216
0.045	2475ChA ex488/em509	0.15	Normalized	A_MOI=10_45hr	0.0026713509
0.045	2475ChA ex488/em509	0.15	Normalized	A_MOI=10_48hr	0.001023791
0.045	2475ChA ex488/em509	0.15	Normalized	A_MOI=10_51hr	0.0047047093
0.045	2475ChA ex488/em509	0.15	Normalized	A_MOI=10_54hr	0.0007252017
0.045	2475ChA ex488/em509	0.15	Normalized	A_MOI=15_42hr	0.0017291459000000002
0.045	2475ChA ex488/em509	0.15	Normalized	A_MOI=15_45hr	0.0007310575000000001
0.045	2475ChA ex488/em509	0.15	Normalized	A_MOI=15_48hr	0.0007884371
0.045	2475ChA ex488/em509	0.15	Normalized	A_MOI=15_51hr	0.0006958659
0.045	2475ChA ex488/em509	0.15	Normalized	A_MOI=15_54hr	0.0009395199000000001
0.045	2475ChA ex488/em509	0.15	Normalized	A_MOI=1_42hr	0.0028139062
0.045	2475ChA ex488/em509	0.15	Normalized	A_MOI=1_45hr	0.0053380815
0.045	2475ChA ex488/em509	0.15	Normalized	A_MOI=1_48hr	0.0019019685000000001
0.045	2475ChA ex488/em509	0.15	Normalized	A_MOI=1_51hr	0.0013897451
0.045	2475ChA ex488/em509	0.15	Normalized	A_MOI=1_54hr	0.0027406802
0.045	2475ChA ex488/em509	0.15	Normalized	A_MOI=20_42hr	0.0050944483
0.045	2475ChA ex488/em509	0.15	Normalized	A_MOI=20_45hr	0.0006609209
0.045	2475ChA ex488/em509	0.15	Normalized	A_MOI=20_48hr	0.0009784428
0.045	2475ChA ex488/em509	0.15	Normalized	A_MOI=20_51hr	0.0008665839000000001
0.045	2475ChA ex488/em509	0.15	Normalized	A_MOI=20_54hr	0.0005808743
0.045	2475ChA ex488/em509	0.15	Normalized	A_MOI=2_42hr	0.0018258263000000001
0.045	2475ChA ex488/em509	0.15	Normalized	A_MOI=2_45hr	0.0008210930000000001
0.045	2475ChA ex488/em509	0.15	Normalized	A_MOI=2_48hr	0.0007930354
0.045	2475ChA ex488/em509	0.15	Normalized	A_MOI=2_51hr	0.0016200280000000001
0.045	2475ChA ex488/em509	0.15	Normalized	A_MOI=2_54hr	0.0032382437000000003
0.045	2475ChA ex488/em509	0.15	Normalized	A_MOI=5_42hr	0.0024464445
0.045	2475ChA ex488/em509	0.15	Normalized	A_MOI=5_45hr	0.0020041056
0.045	2475ChA ex488/em509	0.15	Normalized	A_MOI=5_48hr	0.0007966447
0.045	2475ChA ex488/em509	0.15	Normalized	A_MOI=5_51hr	0.0019577461000000003
0.045	2475ChA ex488/em509	0.15	Normalized	A_MOI=5_54hr	0.0027340003
0.045	2475ChA ex488/em509	0.15	Normalized	B_MOI=10_42hr	0.0037702514
0.045	2475ChA ex488/em509	0.15	Normalized	B_MOI=10_45hr	0.0041350749
0.045	2475ChA ex488/em509	0.15	Normalized	B_MOI=10_48hr	0.003433961
0.045	2475ChA ex488/em509	0.15	Normalized	B_MOI=10_51hr	0.0009176462
0.045	2475ChA ex488/em509	0.15	Normalized	B_MOI=10_54hr	0.0041736991
0.045	2475ChA ex488/em509	0.15	Normalized	B_MOI=15_42hr	0.0020395489000000003
0.045	2475ChA ex488/em509	0.15	Normalized	B_MOI=15_45hr	0.0044533524
0.045	2475ChA ex488/em509	0.15	Normalized	B_MOI=15_48hr	0.0009332732
0.045	2475ChA ex488/em509	0.15	Normalized	B_MOI=15_51hr	0.0037331804
0.045	2475ChA ex488/em509	0.15	Normalized	B_MOI=15_54hr	0.000924525
0.045	2475ChA ex488/em509	0.15	Normalized	B_MOI=1_42hr	0.0031937853000000003
0.045	2475ChA ex488/em509	0.15	Normalized	B_MOI=1_45hr	0.0038014532000000003
0.045	2475ChA ex488/em509	0.15	Normalized	B_MOI=1_48hr	0.0036934247
0.045	2475ChA ex488/em509	0.15	Normalized	B_MOI=1_51hr	0.0014315354
0.045	2475ChA ex488/em509	0.15	Normalized	B_MOI=1_54hr	0.0006709292
0.045	2475ChA ex488/em509	0.15	Normalized	B_MOI=20_42hr	0.0024399646
0.045	2475ChA ex488/em509	0.15	Normalized	B_MOI=20_45hr	0.0019622516
0.045	2475ChA ex488/em509	0.15	Normalized	B_MOI=20_48hr	0.0046040697
0.045	2475ChA ex488/em509	0.15	Normalized	B_MOI=20_51hr	0.0025594331
0.045	2475ChA ex488/em509	0.15	Normalized	B_MOI=20_54hr	0.0046863128
0.045	2475ChA ex488/em509	0.15	Normalized	B_MOI=2_42hr	0.0033738529
0.045	2475ChA ex488/em509	0.15	Normalized	B_MOI=2_45hr	0.0021890538
0.045	2475ChA ex488/em509	0.15	Normalized	B_MOI=2_48hr	0.0018055897
0.045	2475ChA ex488/em509	0.15	Normalized	B_MOI=2_51hr	0.0006249788
0.045	2475ChA ex488/em509	0.15	Normalized	B_MOI=2_54hr	0.0015076375
0.045	2475ChA ex488/em509	0.15	Normalized	B_MOI=5_42hr	0.0040367235000000005
0.045	2475ChA ex488/em509	0.15	Normalized	B_MOI=5_45hr	0.0008056543
0.045	2475ChA ex488/em509	0.15	Normalized	B_MOI=5_48hr	0.00349543
0.045	2475ChA ex488/em509	0.15	Normalized	B_MOI=5_51hr	0.0018089030000000002
0.045	2475ChA ex488/em509	0.15	Normalized	B_MOI=5_54hr	0.0006138801000000001
0.045	2475ChA ex488/em509	0.15	Normalized	Buffer	2.7566249334
0.04749999	2475ChA ex488/em509	0.15833329999999998	Normalized	1.5 million uninfected Sf9 cells	0.1532905369
0.04749999	2475ChA ex488/em509	0.15833329999999998	Normalized	100 nM free GFP	1.8344097453
0.04749999	2475ChA ex488/em509	0.15833329999999998	Normalized	100 nM yest CST	0.0001259977
0.04749999	2475ChA ex488/em509	0.15833329999999998	Normalized	A_MOI=10_42hr	0.0024720871
0.04749999	2475ChA ex488/em509	0.15833329999999998	Normalized	A_MOI=10_45hr	0.0028853135
0.04749999	2475ChA ex488/em509	0.15833329999999998	Normalized	A_MOI=10_48hr	0.0010731565
0.04749999	2475ChA ex488/em509	0.15833329999999998	Normalized	A_MOI=10_51hr	0.0050797483
0.04749999	2475ChA ex488/em509	0.15833329999999998	Normalized	A_MOI=10_54hr	0.0007577216
0.04749999	2475ChA ex488/em509	0.15833329999999998	Normalized	A_MOI=15_42hr	0.0018629634000000002
0.04749999	2475ChA ex488/em509	0.15833329999999998	Normalized	A_MOI=15_45hr	0.0007712419000000001
0.04749999	2475ChA ex488/em509	0.15833329999999998	Normalized	A_MOI=15_48hr	0.0008226108
0.04749999	2475ChA ex488/em509	0.15833329999999998	Normalized	A_MOI=15_51hr	0.0007260814
0.04749999	2475ChA ex488/em509	0.15833329999999998	Normalized	A_MOI=15_54hr	0.0009796364
0.04749999	2475ChA ex488/em509	0.15833329999999998	Normalized	A_MOI=1_42hr	0.0030441246000000003
0.04749999	2475ChA ex488/em509	0.15833329999999998	Normalized	A_MOI=1_45hr	0.0057729512
0.04749999	2475ChA ex488/em509	0.15833329999999998	Normalized	A_MOI=1_48hr	0.0020363014
0.04749999	2475ChA ex488/em509	0.15833329999999998	Normalized	A_MOI=1_51hr	0.0014956017
0.04749999	2475ChA ex488/em509	0.15833329999999998	Normalized	A_MOI=1_54hr	0.0029805336000000003
0.04749999	2475ChA ex488/em509	0.15833329999999998	Normalized	A_MOI=20_42hr	0.005507349700000001
0.04749999	2475ChA ex488/em509	0.15833329999999998	Normalized	A_MOI=20_45hr	0.0006990620000000001
0.04749999	2475ChA ex488/em509	0.15833329999999998	Normalized	A_MOI=20_48hr	0.0010187599
0.04749999	2475ChA ex488/em509	0.15833329999999998	Normalized	A_MOI=20_51hr	0.0009050739
0.04749999	2475ChA ex488/em509	0.15833329999999998	Normalized	A_MOI=20_54hr	0.0006072145
0.04749999	2475ChA ex488/em509	0.15833329999999998	Normalized	A_MOI=2_42hr	0.0019517095
0.04749999	2475ChA ex488/em509	0.15833329999999998	Normalized	A_MOI=2_45hr	0.0008580167
0.04749999	2475ChA ex488/em509	0.15833329999999998	Normalized	A_MOI=2_48hr	0.0008238394000000001
0.04749999	2475ChA ex488/em509	0.15833329999999998	Normalized	A_MOI=2_51hr	0.0017157352
0.04749999	2475ChA ex488/em509	0.15833329999999998	Normalized	A_MOI=2_54hr	0.0035077984
0.04749999	2475ChA ex488/em509	0.15833329999999998	Normalized	A_MOI=5_42hr	0.0026154822
0.04749999	2475ChA ex488/em509	0.15833329999999998	Normalized	A_MOI=5_45hr	0.0021554832
0.04749999	2475ChA ex488/em509	0.15833329999999998	Normalized	A_MOI=5_48hr	0.0008249573000000001
0.04749999	2475ChA ex488/em509	0.15833329999999998	Normalized	A_MOI=5_51hr	0.0020923374000000002
0.04749999	2475ChA ex488/em509	0.15833329999999998	Normalized	A_MOI=5_54hr	0.0029534216
0.04749999	2475ChA ex488/em509	0.15833329999999998	Normalized	B_MOI=10_42hr	0.0041080901000000005
0.04749999	2475ChA ex488/em509	0.15833329999999998	Normalized	B_MOI=10_45hr	0.004477726400000001
0.04749999	2475ChA ex488/em509	0.15833329999999998	Normalized	B_MOI=10_48hr	0.0037246791000000003
0.04749999	2475ChA ex488/em509	0.15833329999999998	Normalized	B_MOI=10_51hr	0.0009535598
0.04749999	2475ChA ex488/em509	0.15833329999999998	Normalized	B_MOI=10_54hr	0.0045180382
0.04749999	2475ChA ex488/em509	0.15833329999999998	Normalized	B_MOI=15_42hr	0.0021895307
0.04749999	2475ChA ex488/em509	0.15833329999999998	Normalized	B_MOI=15_45hr	0.0048435183
0.04749999	2475ChA ex488/em509	0.15833329999999998	Normalized	B_MOI=15_48hr	0.0009753843
0.04749999	2475ChA ex488/em509	0.15833329999999998	Normalized	B_MOI=15_51hr	0.0040574642
0.04749999	2475ChA ex488/em509	0.15833329999999998	Normalized	B_MOI=15_54hr	0.0009676514000000001
0.04749999	2475ChA ex488/em509	0.15833329999999998	Normalized	B_MOI=1_42hr	0.0034919069000000002
0.04749999	2475ChA ex488/em509	0.15833329999999998	Normalized	B_MOI=1_45hr	0.0041298503000000006
0.04749999	2475ChA ex488/em509	0.15833329999999998	Normalized	B_MOI=1_48hr	0.0040242968
0.04749999	2475ChA ex488/em509	0.15833329999999998	Normalized	B_MOI=1_51hr	0.0015292421000000001
0.04749999	2475ChA ex488/em509	0.15833329999999998	Normalized	B_MOI=1_54hr	0.0007034813
0.04749999	2475ChA ex488/em509	0.15833329999999998	Normalized	B_MOI=20_42hr	0.0026278016
0.04749999	2475ChA ex488/em509	0.15833329999999998	Normalized	B_MOI=20_45hr	0.0021106279
0.04749999	2475ChA ex488/em509	0.15833329999999998	Normalized	B_MOI=20_48hr	0.0050101099
0.04749999	2475ChA ex488/em509	0.15833329999999998	Normalized	B_MOI=20_51hr	0.0027619949
0.04749999	2475ChA ex488/em509	0.15833329999999998	Normalized	B_MOI=20_54hr	0.0050842025
0.04749999	2475ChA ex488/em509	0.15833329999999998	Normalized	B_MOI=2_42hr	0.0036842443000000002
0.04749999	2475ChA ex488/em509	0.15833329999999998	Normalized	B_MOI=2_45hr	0.0023741210000000003
0.04749999	2475ChA ex488/em509	0.15833329999999998	Normalized	B_MOI=2_48hr	0.0019407018
0.04749999	2475ChA ex488/em509	0.15833329999999998	Normalized	B_MOI=2_51hr	0.0006562274
0.04749999	2475ChA ex488/em509	0.15833329999999998	Normalized	B_MOI=2_54hr	0.0016165478000000001
0.04749999	2475ChA ex488/em509	0.15833329999999998	Normalized	B_MOI=5_42hr	0.0043739556
0.04749999	2475ChA ex488/em509	0.15833329999999998	Normalized	B_MOI=5_45hr	0.0008488134
0.04749999	2475ChA ex488/em509	0.15833329999999998	Normalized	B_MOI=5_48hr	0.003799984
0.04749999	2475ChA ex488/em509	0.15833329999999998	Normalized	B_MOI=5_51hr	0.0019386946000000001
0.04749999	2475ChA ex488/em509	0.15833329999999998	Normalized	B_MOI=5_54hr	0.0006447091000000001
0.04749999	2475ChA ex488/em509	0.15833329999999998	Normalized	Buffer	2.9476246112
0.050000010000000004	2475ChA ex488/em509	0.1666667	Normalized	1.5 million uninfected Sf9 cells	0.1546863858
0.050000010000000004	2475ChA ex488/em509	0.1666667	Normalized	100 nM free GFP	1.9040907051
0.050000010000000004	2475ChA ex488/em509	0.1666667	Normalized	100 nM yest CST	0.0001343374
0.050000010000000004	2475ChA ex488/em509	0.1666667	Normalized	A_MOI=10_42hr	0.0026490274
0.050000010000000004	2475ChA ex488/em509	0.1666667	Normalized	A_MOI=10_45hr	0.0030935041
0.050000010000000004	2475ChA ex488/em509	0.1666667	Normalized	A_MOI=10_48hr	0.0011240891
0.050000010000000004	2475ChA ex488/em509	0.1666667	Normalized	A_MOI=10_51hr	0.0054416254
0.050000010000000004	2475ChA ex488/em509	0.1666667	Normalized	A_MOI=10_54hr	0.0007918355
0.050000010000000004	2475ChA ex488/em509	0.1666667	Normalized	A_MOI=15_42hr	0.0019947896
0.050000010000000004	2475ChA ex488/em509	0.1666667	Normalized	A_MOI=15_45hr	0.0008123969
0.050000010000000004	2475ChA ex488/em509	0.1666667	Normalized	A_MOI=15_48hr	0.0008592122
0.050000010000000004	2475ChA ex488/em509	0.1666667	Normalized	A_MOI=15_51hr	0.0007582754
0.050000010000000004	2475ChA ex488/em509	0.1666667	Normalized	A_MOI=15_54hr	0.0010214721
0.050000010000000004	2475ChA ex488/em509	0.1666667	Normalized	A_MOI=1_42hr	0.0032684032
0.050000010000000004	2475ChA ex488/em509	0.1666667	Normalized	A_MOI=1_45hr	0.0061934362
0.050000010000000004	2475ChA ex488/em509	0.1666667	Normalized	A_MOI=1_48hr	0.0021681573
0.050000010000000004	2475ChA ex488/em509	0.1666667	Normalized	A_MOI=1_51hr	0.0015999813
0.050000010000000004	2475ChA ex488/em509	0.1666667	Normalized	A_MOI=1_54hr	0.0032122292
0.050000010000000004	2475ChA ex488/em509	0.1666667	Normalized	A_MOI=20_42hr	0.0059056201
0.050000010000000004	2475ChA ex488/em509	0.1666667	Normalized	A_MOI=20_45hr	0.0007383034000000001
0.050000010000000004	2475ChA ex488/em509	0.1666667	Normalized	A_MOI=20_48hr	0.0010604405000000001
0.050000010000000004	2475ChA ex488/em509	0.1666667	Normalized	A_MOI=20_51hr	0.0009449822
0.050000010000000004	2475ChA ex488/em509	0.1666667	Normalized	A_MOI=20_54hr	0.0006345810000000001
0.050000010000000004	2475ChA ex488/em509	0.1666667	Normalized	A_MOI=2_42hr	0.0020750119
0.050000010000000004	2475ChA ex488/em509	0.1666667	Normalized	A_MOI=2_45hr	0.0008967775
0.050000010000000004	2475ChA ex488/em509	0.1666667	Normalized	A_MOI=2_48hr	0.0008562314000000001
0.050000010000000004	2475ChA ex488/em509	0.1666667	Normalized	A_MOI=2_51hr	0.0018104042000000001
0.050000010000000004	2475ChA ex488/em509	0.1666667	Normalized	A_MOI=2_54hr	0.0037683523
0.050000010000000004	2475ChA ex488/em509	0.1666667	Normalized	A_MOI=5_42hr	0.0027804255
0.050000010000000004	2475ChA ex488/em509	0.1666667	Normalized	A_MOI=5_45hr	0.0023030624
0.050000010000000004	2475ChA ex488/em509	0.1666667	Normalized	A_MOI=5_48hr	0.0008545911000000001
0.050000010000000004	2475ChA ex488/em509	0.1666667	Normalized	A_MOI=5_51hr	0.0022231708000000003
0.050000010000000004	2475ChA ex488/em509	0.1666667	Normalized	A_MOI=5_54hr	0.0031663549
0.050000010000000004	2475ChA ex488/em509	0.1666667	Normalized	B_MOI=10_42hr	0.0044346472
0.050000010000000004	2475ChA ex488/em509	0.1666667	Normalized	B_MOI=10_45hr	0.0048085553000000005
0.050000010000000004	2475ChA ex488/em509	0.1666667	Normalized	B_MOI=10_48hr	0.004005109000000001
0.050000010000000004	2475ChA ex488/em509	0.1666667	Normalized	B_MOI=10_51hr	0.0009911226
0.050000010000000004	2475ChA ex488/em509	0.1666667	Normalized	B_MOI=10_54hr	0.004850761
0.050000010000000004	2475ChA ex488/em509	0.1666667	Normalized	B_MOI=15_42hr	0.0023352557000000003
0.050000010000000004	2475ChA ex488/em509	0.1666667	Normalized	B_MOI=15_45hr	0.0052204464
0.050000010000000004	2475ChA ex488/em509	0.1666667	Normalized	B_MOI=15_48hr	0.0010190062
0.050000010000000004	2475ChA ex488/em509	0.1666667	Normalized	B_MOI=15_51hr	0.0043714055
0.050000010000000004	2475ChA ex488/em509	0.1666667	Normalized	B_MOI=15_54hr	0.0010122779
0.050000010000000004	2475ChA ex488/em509	0.1666667	Normalized	B_MOI=1_42hr	0.0037824174000000003
0.050000010000000004	2475ChA ex488/em509	0.1666667	Normalized	B_MOI=1_45hr	0.0044479215
0.050000010000000004	2475ChA ex488/em509	0.1666667	Normalized	B_MOI=1_48hr	0.0043449884
0.050000010000000004	2475ChA ex488/em509	0.1666667	Normalized	B_MOI=1_51hr	0.0016251358
0.050000010000000004	2475ChA ex488/em509	0.1666667	Normalized	B_MOI=1_54hr	0.0007373774
0.050000010000000004	2475ChA ex488/em509	0.1666667	Normalized	B_MOI=20_42hr	0.0028090474
0.050000010000000004	2475ChA ex488/em509	0.1666667	Normalized	B_MOI=20_45hr	0.0022564073
0.050000010000000004	2475ChA ex488/em509	0.1666667	Normalized	B_MOI=20_48hr	0.0054020792
0.050000010000000004	2475ChA ex488/em509	0.1666667	Normalized	B_MOI=20_51hr	0.002959329
0.050000010000000004	2475ChA ex488/em509	0.1666667	Normalized	B_MOI=20_54hr	0.005467229200000001
0.050000010000000004	2475ChA ex488/em509	0.1666667	Normalized	B_MOI=2_42hr	0.003984078
0.050000010000000004	2475ChA ex488/em509	0.1666667	Normalized	B_MOI=2_45hr	0.0025536865
0.050000010000000004	2475ChA ex488/em509	0.1666667	Normalized	B_MOI=2_48hr	0.0020734925
0.050000010000000004	2475ChA ex488/em509	0.1666667	Normalized	B_MOI=2_51hr	0.0006887074
0.050000010000000004	2475ChA ex488/em509	0.1666667	Normalized	B_MOI=2_54hr	0.0017240325
0.050000010000000004	2475ChA ex488/em509	0.1666667	Normalized	B_MOI=5_42hr	0.0046995448
0.050000010000000004	2475ChA ex488/em509	0.1666667	Normalized	B_MOI=5_45hr	0.0008937633
0.050000010000000004	2475ChA ex488/em509	0.1666667	Normalized	B_MOI=5_48hr	0.0040936952000000006
0.050000010000000004	2475ChA ex488/em509	0.1666667	Normalized	B_MOI=5_51hr	0.0020657465
0.050000010000000004	2475ChA ex488/em509	0.1666667	Normalized	B_MOI=5_54hr	0.0006771868
0.050000010000000004	2475ChA ex488/em509	0.1666667	Normalized	Buffer	3.1330007607
0.052500000000000005	2475ChA ex488/em509	0.17500000000000002	Normalized	1.5 million uninfected Sf9 cells	0.1560761693
0.052500000000000005	2475ChA ex488/em509	0.17500000000000002	Normalized	100 nM free GFP	1.9701917717000001
0.052500000000000005	2475ChA ex488/em509	0.17500000000000002	Normalized	100 nM yest CST	0.00014292110000000002
0.052500000000000005	2475ChA ex488/em509	0.17500000000000002	Normalized	A_MOI=10_42hr	0.0028184057
0.052500000000000005	2475ChA ex488/em509	0.17500000000000002	Normalized	A_MOI=10_45hr	0.0032934213
0.052500000000000005	2475ChA ex488/em509	0.17500000000000002	Normalized	A_MOI=10_48hr	0.0011758054
0.052500000000000005	2475ChA ex488/em509	0.17500000000000002	Normalized	A_MOI=10_51hr	0.0057858064
0.052500000000000005	2475ChA ex488/em509	0.17500000000000002	Normalized	A_MOI=10_54hr	0.0008272247
0.052500000000000005	2475ChA ex488/em509	0.17500000000000002	Normalized	A_MOI=15_42hr	0.0021228323
0.052500000000000005	2475ChA ex488/em509	0.17500000000000002	Normalized	A_MOI=15_45hr	0.0008541342000000001
0.052500000000000005	2475ChA ex488/em509	0.17500000000000002	Normalized	A_MOI=15_48hr	0.0008967472
0.052500000000000005	2475ChA ex488/em509	0.17500000000000002	Normalized	A_MOI=15_51hr	0.0007917283
0.052500000000000005	2475ChA ex488/em509	0.17500000000000002	Normalized	A_MOI=15_54hr	0.001064454
0.052500000000000005	2475ChA ex488/em509	0.17500000000000002	Normalized	A_MOI=1_42hr	0.003482465
0.052500000000000005	2475ChA ex488/em509	0.17500000000000002	Normalized	A_MOI=1_45hr	0.0065928966
0.052500000000000005	2475ChA ex488/em509	0.17500000000000002	Normalized	A_MOI=1_48hr	0.0022956308
0.052500000000000005	2475ChA ex488/em509	0.17500000000000002	Normalized	A_MOI=1_51hr	0.0017009646000000001
0.052500000000000005	2475ChA ex488/em509	0.17500000000000002	Normalized	A_MOI=1_54hr	0.003432347
0.052500000000000005	2475ChA ex488/em509	0.17500000000000002	Normalized	A_MOI=20_42hr	0.0062845269
0.052500000000000005	2475ChA ex488/em509	0.17500000000000002	Normalized	A_MOI=20_45hr	0.0007777282000000001
0.052500000000000005	2475ChA ex488/em509	0.17500000000000002	Normalized	A_MOI=20_48hr	0.0011038740000000001
0.052500000000000005	2475ChA ex488/em509	0.17500000000000002	Normalized	A_MOI=20_51hr	0.0009857007
0.052500000000000005	2475ChA ex488/em509	0.17500000000000002	Normalized	A_MOI=20_54hr	0.0006633159
0.052500000000000005	2475ChA ex488/em509	0.17500000000000002	Normalized	A_MOI=2_42hr	0.0021937063000000002
0.052500000000000005	2475ChA ex488/em509	0.17500000000000002	Normalized	A_MOI=2_45hr	0.0009373751
0.052500000000000005	2475ChA ex488/em509	0.17500000000000002	Normalized	A_MOI=2_48hr	0.0008890996000000001
0.052500000000000005	2475ChA ex488/em509	0.17500000000000002	Normalized	A_MOI=2_51hr	0.0019033426000000001
0.052500000000000005	2475ChA ex488/em509	0.17500000000000002	Normalized	A_MOI=2_54hr	0.0040155531
0.052500000000000005	2475ChA ex488/em509	0.17500000000000002	Normalized	A_MOI=5_42hr	0.0029396809
0.052500000000000005	2475ChA ex488/em509	0.17500000000000002	Normalized	A_MOI=5_45hr	0.0024451335
0.052500000000000005	2475ChA ex488/em509	0.17500000000000002	Normalized	A_MOI=5_48hr	0.0008849800000000001
0.052500000000000005	2475ChA ex488/em509	0.17500000000000002	Normalized	A_MOI=5_51hr	0.0023489925
0.052500000000000005	2475ChA ex488/em509	0.17500000000000002	Normalized	A_MOI=5_54hr	0.0033697255000000002
0.052500000000000005	2475ChA ex488/em509	0.17500000000000002	Normalized	B_MOI=10_42hr	0.0047450622000000005
0.052500000000000005	2475ChA ex488/em509	0.17500000000000002	Normalized	B_MOI=10_45hr	0.0051230299
0.052500000000000005	2475ChA ex488/em509	0.17500000000000002	Normalized	B_MOI=10_48hr	0.0042716943
0.052500000000000005	2475ChA ex488/em509	0.17500000000000002	Normalized	B_MOI=10_51hr	0.001029235
0.052500000000000005	2475ChA ex488/em509	0.17500000000000002	Normalized	B_MOI=10_54hr	0.0051667498
0.052500000000000005	2475ChA ex488/em509	0.17500000000000002	Normalized	B_MOI=15_42hr	0.0024759483
0.052500000000000005	2475ChA ex488/em509	0.17500000000000002	Normalized	B_MOI=15_45hr	0.005578293000000001
0.052500000000000005	2475ChA ex488/em509	0.17500000000000002	Normalized	B_MOI=15_48hr	0.0010630057000000001
0.052500000000000005	2475ChA ex488/em509	0.17500000000000002	Normalized	B_MOI=15_51hr	0.0046693488000000005
0.052500000000000005	2475ChA ex488/em509	0.17500000000000002	Normalized	B_MOI=15_54hr	0.001057842
0.052500000000000005	2475ChA ex488/em509	0.17500000000000002	Normalized	B_MOI=1_42hr	0.0040610027
0.052500000000000005	2475ChA ex488/em509	0.17500000000000002	Normalized	B_MOI=1_45hr	0.0047506053
0.052500000000000005	2475ChA ex488/em509	0.17500000000000002	Normalized	B_MOI=1_48hr	0.0046496254
0.052500000000000005	2475ChA ex488/em509	0.17500000000000002	Normalized	B_MOI=1_51hr	0.0017190360000000002
0.052500000000000005	2475ChA ex488/em509	0.17500000000000002	Normalized	B_MOI=1_54hr	0.000772468
0.052500000000000005	2475ChA ex488/em509	0.17500000000000002	Normalized	B_MOI=20_42hr	0.0029827335
0.052500000000000005	2475ChA ex488/em509	0.17500000000000002	Normalized	B_MOI=20_45hr	0.002397194
0.052500000000000005	2475ChA ex488/em509	0.17500000000000002	Normalized	B_MOI=20_48hr	0.0057741495
0.052500000000000005	2475ChA ex488/em509	0.17500000000000002	Normalized	B_MOI=20_51hr	0.0031480756
0.052500000000000005	2475ChA ex488/em509	0.17500000000000002	Normalized	B_MOI=20_54hr	0.0058287651
0.052500000000000005	2475ChA ex488/em509	0.17500000000000002	Normalized	B_MOI=2_42hr	0.004270622
0.052500000000000005	2475ChA ex488/em509	0.17500000000000002	Normalized	B_MOI=2_45hr	0.0027254147
0.052500000000000005	2475ChA ex488/em509	0.17500000000000002	Normalized	B_MOI=2_48hr	0.0022008126
0.052500000000000005	2475ChA ex488/em509	0.17500000000000002	Normalized	B_MOI=2_51hr	0.0007218033
0.052500000000000005	2475ChA ex488/em509	0.17500000000000002	Normalized	B_MOI=2_54hr	0.0018286674
0.052500000000000005	2475ChA ex488/em509	0.17500000000000002	Normalized	B_MOI=5_42hr	0.0050091518
0.052500000000000005	2475ChA ex488/em509	0.17500000000000002	Normalized	B_MOI=5_45hr	0.0009392505
0.052500000000000005	2475ChA ex488/em509	0.17500000000000002	Normalized	B_MOI=5_48hr	0.0043727015
0.052500000000000005	2475ChA ex488/em509	0.17500000000000002	Normalized	B_MOI=5_51hr	0.0021881747
0.052500000000000005	2475ChA ex488/em509	0.17500000000000002	Normalized	B_MOI=5_54hr	0.0007108184
0.052500000000000005	2475ChA ex488/em509	0.17500000000000002	Normalized	Buffer	3.309793112
0.05499999	2475ChA ex488/em509	0.1833333	Normalized	1.5 million uninfected Sf9 cells	0.1574477441
0.05499999	2475ChA ex488/em509	0.1833333	Normalized	100 nM free GFP	2.0314525486
0.05499999	2475ChA ex488/em509	0.1833333	Normalized	100 nM yest CST	0.0001516676
0.05499999	2475ChA ex488/em509	0.1833333	Normalized	A_MOI=10_42hr	0.0029783317
0.05499999	2475ChA ex488/em509	0.1833333	Normalized	A_MOI=10_45hr	0.0034808311000000002
0.05499999	2475ChA ex488/em509	0.1833333	Normalized	A_MOI=10_48hr	0.0012281094000000002
0.05499999	2475ChA ex488/em509	0.1833333	Normalized	A_MOI=10_51hr	0.0061064667
0.05499999	2475ChA ex488/em509	0.1833333	Normalized	A_MOI=10_54hr	0.0008629328
0.05499999	2475ChA ex488/em509	0.1833333	Normalized	A_MOI=15_42hr	0.0022456976000000003
0.05499999	2475ChA ex488/em509	0.1833333	Normalized	A_MOI=15_45hr	0.0008956775000000001
0.05499999	2475ChA ex488/em509	0.1833333	Normalized	A_MOI=15_48hr	0.0009361497000000001
0.05499999	2475ChA ex488/em509	0.1833333	Normalized	A_MOI=15_51hr	0.0008260805
0.05499999	2475ChA ex488/em509	0.1833333	Normalized	A_MOI=15_54hr	0.001108009
0.05499999	2475ChA ex488/em509	0.1833333	Normalized	A_MOI=1_42hr	0.003684174
0.05499999	2475ChA ex488/em509	0.1833333	Normalized	A_MOI=1_45hr	0.0069651355000000005
0.05499999	2475ChA ex488/em509	0.1833333	Normalized	A_MOI=1_48hr	0.0024162451
0.05499999	2475ChA ex488/em509	0.1833333	Normalized	A_MOI=1_51hr	0.0017967814
0.05499999	2475ChA ex488/em509	0.1833333	Normalized	A_MOI=1_54hr	0.0036375968
0.05499999	2475ChA ex488/em509	0.1833333	Normalized	A_MOI=20_42hr	0.0066382589
0.05499999	2475ChA ex488/em509	0.1833333	Normalized	A_MOI=20_45hr	0.0008175197000000001
0.05499999	2475ChA ex488/em509	0.1833333	Normalized	A_MOI=20_48hr	0.0011473074
0.05499999	2475ChA ex488/em509	0.1833333	Normalized	A_MOI=20_51hr	0.0010266218
0.05499999	2475ChA ex488/em509	0.1833333	Normalized	A_MOI=20_54hr	0.000693248
0.05499999	2475ChA ex488/em509	0.1833333	Normalized	A_MOI=2_42hr	0.0023066879000000003
0.05499999	2475ChA ex488/em509	0.1833333	Normalized	A_MOI=2_45hr	0.0009785239000000001
0.05499999	2475ChA ex488/em509	0.1833333	Normalized	A_MOI=2_48hr	0.0009227617
0.05499999	2475ChA ex488/em509	0.1833333	Normalized	A_MOI=2_51hr	0.0019924734
0.05499999	2475ChA ex488/em509	0.1833333	Normalized	A_MOI=2_54hr	0.0042457696
0.05499999	2475ChA ex488/em509	0.1833333	Normalized	A_MOI=5_42hr	0.0030907452000000003
0.05499999	2475ChA ex488/em509	0.1833333	Normalized	A_MOI=5_45hr	0.0025796068
0.05499999	2475ChA ex488/em509	0.1833333	Normalized	A_MOI=5_48hr	0.0009166901
0.05499999	2475ChA ex488/em509	0.1833333	Normalized	A_MOI=5_51hr	0.0024680120000000003
0.05499999	2475ChA ex488/em509	0.1833333	Normalized	A_MOI=5_54hr	0.0035613143
0.05499999	2475ChA ex488/em509	0.1833333	Normalized	B_MOI=10_42hr	0.0050352491
0.05499999	2475ChA ex488/em509	0.1833333	Normalized	B_MOI=10_45hr	0.005416420700000001
0.05499999	2475ChA ex488/em509	0.1833333	Normalized	B_MOI=10_48hr	0.004520508
0.05499999	2475ChA ex488/em509	0.1833333	Normalized	B_MOI=10_51hr	0.0010684467
0.05499999	2475ChA ex488/em509	0.1833333	Normalized	B_MOI=10_54hr	0.0054616722
0.05499999	2475ChA ex488/em509	0.1833333	Normalized	B_MOI=15_42hr	0.0026079323
0.05499999	2475ChA ex488/em509	0.1833333	Normalized	B_MOI=15_45hr	0.0059114133000000004
0.05499999	2475ChA ex488/em509	0.1833333	Normalized	B_MOI=15_48hr	0.0011075718
0.05499999	2475ChA ex488/em509	0.1833333	Normalized	B_MOI=15_51hr	0.0049477798000000005
0.05499999	2475ChA ex488/em509	0.1833333	Normalized	B_MOI=15_54hr	0.0011035935
0.05499999	2475ChA ex488/em509	0.1833333	Normalized	B_MOI=1_42hr	0.0043223352
0.05499999	2475ChA ex488/em509	0.1833333	Normalized	B_MOI=1_45hr	0.0050330429000000005
0.05499999	2475ChA ex488/em509	0.1833333	Normalized	B_MOI=1_48hr	0.0049337062000000004
0.05499999	2475ChA ex488/em509	0.1833333	Normalized	B_MOI=1_51hr	0.0018085861
0.05499999	2475ChA ex488/em509	0.1833333	Normalized	B_MOI=1_54hr	0.0008081559
0.05499999	2475ChA ex488/em509	0.1833333	Normalized	B_MOI=20_42hr	0.0031459517
0.05499999	2475ChA ex488/em509	0.1833333	Normalized	B_MOI=20_45hr	0.0025307919
0.05499999	2475ChA ex488/em509	0.1833333	Normalized	B_MOI=20_48hr	0.0061210926
0.05499999	2475ChA ex488/em509	0.1833333	Normalized	B_MOI=20_51hr	0.0033259942
0.05499999	2475ChA ex488/em509	0.1833333	Normalized	B_MOI=20_54hr	0.0061643903
0.05499999	2475ChA ex488/em509	0.1833333	Normalized	B_MOI=2_42hr	0.004537869
0.05499999	2475ChA ex488/em509	0.1833333	Normalized	B_MOI=2_45hr	0.0028868070000000003
0.05499999	2475ChA ex488/em509	0.1833333	Normalized	B_MOI=2_48hr	0.0023213363
0.05499999	2475ChA ex488/em509	0.1833333	Normalized	B_MOI=2_51hr	0.0007555149000000001
0.05499999	2475ChA ex488/em509	0.1833333	Normalized	B_MOI=2_54hr	0.0019288707
0.05499999	2475ChA ex488/em509	0.1833333	Normalized	B_MOI=5_42hr	0.0052980382
0.05499999	2475ChA ex488/em509	0.1833333	Normalized	B_MOI=5_45hr	0.0009843796
0.05499999	2475ChA ex488/em509	0.1833333	Normalized	B_MOI=5_48hr	0.0046329602
0.05499999	2475ChA ex488/em509	0.1833333	Normalized	B_MOI=5_51hr	0.002304439
0.05499999	2475ChA ex488/em509	0.1833333	Normalized	B_MOI=5_54hr	0.0007449447
0.05499999	2475ChA ex488/em509	0.1833333	Normalized	Buffer	3.4756846682
0.057500010000000004	2475ChA ex488/em509	0.1916667	Normalized	1.5 million uninfected Sf9 cells	0.158776836
0.057500010000000004	2475ChA ex488/em509	0.1916667	Normalized	100 nM free GFP	2.0870783713
0.057500010000000004	2475ChA ex488/em509	0.1916667	Normalized	100 nM yest CST	0.0001606174
0.057500010000000004	2475ChA ex488/em509	0.1916667	Normalized	A_MOI=10_42hr	0.0031267274000000003
0.057500010000000004	2475ChA ex488/em509	0.1916667	Normalized	A_MOI=10_45hr	0.0036538103
0.057500010000000004	2475ChA ex488/em509	0.1916667	Normalized	A_MOI=10_48hr	0.0012792379
0.057500010000000004	2475ChA ex488/em509	0.1916667	Normalized	A_MOI=10_51hr	0.006399938
0.057500010000000004	2475ChA ex488/em509	0.1916667	Normalized	A_MOI=10_54hr	0.0008986409
0.057500010000000004	2475ChA ex488/em509	0.1916667	Normalized	A_MOI=15_42hr	0.0023611945000000002
0.057500010000000004	2475ChA ex488/em509	0.1916667	Normalized	A_MOI=15_45hr	0.0009368325
0.057500010000000004	2475ChA ex488/em509	0.1916667	Normalized	A_MOI=15_48hr	0.0009761124
0.057500010000000004	2475ChA ex488/em509	0.1916667	Normalized	A_MOI=15_51hr	0.0008613321000000001
0.057500010000000004	2475ChA ex488/em509	0.1916667	Normalized	A_MOI=15_54hr	0.001151946
0.057500010000000004	2475ChA ex488/em509	0.1916667	Normalized	A_MOI=1_42hr	0.0038706765
0.057500010000000004	2475ChA ex488/em509	0.1916667	Normalized	A_MOI=1_45hr	0.0073057294000000005
0.057500010000000004	2475ChA ex488/em509	0.1916667	Normalized	A_MOI=1_48hr	0.0025286664000000003
0.057500010000000004	2475ChA ex488/em509	0.1916667	Normalized	A_MOI=1_51hr	0.0018869878
0.057500010000000004	2475ChA ex488/em509	0.1916667	Normalized	A_MOI=1_54hr	0.0038250853000000003
0.057500010000000004	2475ChA ex488/em509	0.1916667	Normalized	A_MOI=20_42hr	0.0069605763
0.057500010000000004	2475ChA ex488/em509	0.1916667	Normalized	A_MOI=20_45hr	0.0008563945000000001
0.057500010000000004	2475ChA ex488/em509	0.1916667	Normalized	A_MOI=20_48hr	0.0011915199000000001
0.057500010000000004	2475ChA ex488/em509	0.1916667	Normalized	A_MOI=20_51hr	0.0010675429
0.057500010000000004	2475ChA ex488/em509	0.1916667	Normalized	A_MOI=20_54hr	0.0007235222000000001
0.057500010000000004	2475ChA ex488/em509	0.1916667	Normalized	A_MOI=2_42hr	0.0024126646
0.057500010000000004	2475ChA ex488/em509	0.1916667	Normalized	A_MOI=2_45hr	0.0010207749
0.057500010000000004	2475ChA ex488/em509	0.1916667	Normalized	A_MOI=2_48hr	0.0009562651
0.057500010000000004	2475ChA ex488/em509	0.1916667	Normalized	A_MOI=2_51hr	0.002076758
0.057500010000000004	2475ChA ex488/em509	0.1916667	Normalized	A_MOI=2_54hr	0.0044558105
0.057500010000000004	2475ChA ex488/em509	0.1916667	Normalized	A_MOI=5_42hr	0.0032313446
0.057500010000000004	2475ChA ex488/em509	0.1916667	Normalized	A_MOI=5_45hr	0.002704583
0.057500010000000004	2475ChA ex488/em509	0.1916667	Normalized	A_MOI=5_48hr	0.0009489665
0.057500010000000004	2475ChA ex488/em509	0.1916667	Normalized	A_MOI=5_51hr	0.0025784415
0.057500010000000004	2475ChA ex488/em509	0.1916667	Normalized	A_MOI=5_54hr	0.0037368515
0.057500010000000004	2475ChA ex488/em509	0.1916667	Normalized	B_MOI=10_42hr	0.0053013193
0.057500010000000004	2475ChA ex488/em509	0.1916667	Normalized	B_MOI=10_45hr	0.005684985
0.057500010000000004	2475ChA ex488/em509	0.1916667	Normalized	B_MOI=10_48hr	0.004749117000000001
0.057500010000000004	2475ChA ex488/em509	0.1916667	Normalized	B_MOI=10_51hr	0.0011078417
0.057500010000000004	2475ChA ex488/em509	0.1916667	Normalized	B_MOI=10_54hr	0.005731590700000001
0.057500010000000004	2475ChA ex488/em509	0.1916667	Normalized	B_MOI=15_42hr	0.0027308203000000002
0.057500010000000004	2475ChA ex488/em509	0.1916667	Normalized	B_MOI=15_45hr	0.0062166941000000005
0.057500010000000004	2475ChA ex488/em509	0.1916667	Normalized	B_MOI=15_48hr	0.0011523267
0.057500010000000004	2475ChA ex488/em509	0.1916667	Normalized	B_MOI=15_51hr	0.0052033817
0.057500010000000004	2475ChA ex488/em509	0.1916667	Normalized	B_MOI=15_54hr	0.0011491575
0.057500010000000004	2475ChA ex488/em509	0.1916667	Normalized	B_MOI=1_42hr	0.0045638767
0.057500010000000004	2475ChA ex488/em509	0.1916667	Normalized	B_MOI=1_45hr	0.0052915896
0.057500010000000004	2475ChA ex488/em509	0.1916667	Normalized	B_MOI=1_48hr	0.005194488000000001
0.057500010000000004	2475ChA ex488/em509	0.1916667	Normalized	B_MOI=1_51hr	0.0018925154000000001
0.057500010000000004	2475ChA ex488/em509	0.1916667	Normalized	B_MOI=1_54hr	0.0008439931000000001
0.057500010000000004	2475ChA ex488/em509	0.1916667	Normalized	B_MOI=20_42hr	0.0032963768
0.057500010000000004	2475ChA ex488/em509	0.1916667	Normalized	B_MOI=20_45hr	0.0026558031
0.057500010000000004	2475ChA ex488/em509	0.1916667	Normalized	B_MOI=20_48hr	0.0064378840000000005
0.057500010000000004	2475ChA ex488/em509	0.1916667	Normalized	B_MOI=20_51hr	0.0034904703
0.057500010000000004	2475ChA ex488/em509	0.1916667	Normalized	B_MOI=20_54hr	0.006470089
0.057500010000000004	2475ChA ex488/em509	0.1916667	Normalized	B_MOI=2_42hr	0.0047830880000000004
0.057500010000000004	2475ChA ex488/em509	0.1916667	Normalized	B_MOI=2_45hr	0.0030353604
0.057500010000000004	2475ChA ex488/em509	0.1916667	Normalized	B_MOI=2_48hr	0.0024334044000000003
0.057500010000000004	2475ChA ex488/em509	0.1916667	Normalized	B_MOI=2_51hr	0.0007887646000000001
0.057500010000000004	2475ChA ex488/em509	0.1916667	Normalized	B_MOI=2_54hr	0.0020232165
0.057500010000000004	2475ChA ex488/em509	0.1916667	Normalized	B_MOI=5_42hr	0.0055622599
0.057500010000000004	2475ChA ex488/em509	0.1916667	Normalized	B_MOI=5_45hr	0.0010293295
0.057500010000000004	2475ChA ex488/em509	0.1916667	Normalized	B_MOI=5_48hr	0.0048709801
0.057500010000000004	2475ChA ex488/em509	0.1916667	Normalized	B_MOI=5_51hr	0.0024123132
0.057500010000000004	2475ChA ex488/em509	0.1916667	Normalized	B_MOI=5_54hr	0.0007794007
0.057500010000000004	2475ChA ex488/em509	0.1916667	Normalized	Buffer	3.6284051567
0.06	2475ChA ex488/em509	0.2	Normalized	1.5 million uninfected Sf9 cells	0.1600634483
0.06	2475ChA ex488/em509	0.2	Normalized	100 nM free GFP	2.1367369135
0.06	2475ChA ex488/em509	0.2	Normalized	100 nM yest CST	0.0001694453
0.06	2475ChA ex488/em509	0.2	Normalized	A_MOI=10_42hr	0.0032615109000000003
0.06	2475ChA ex488/em509	0.2	Normalized	A_MOI=10_45hr	0.0038108192
0.06	2475ChA ex488/em509	0.2	Normalized	A_MOI=10_48hr	0.0013297787
0.06	2475ChA ex488/em509	0.2	Normalized	A_MOI=10_51hr	0.0066629834
0.06	2475ChA ex488/em509	0.2	Normalized	A_MOI=10_54hr	0.0009346678000000001
0.06	2475ChA ex488/em509	0.2	Normalized	A_MOI=15_42hr	0.0024685268000000002
0.06	2475ChA ex488/em509	0.2	Normalized	A_MOI=15_45hr	0.0009768226
0.06	2475ChA ex488/em509	0.2	Normalized	A_MOI=15_48hr	0.0010162618000000001
0.06	2475ChA ex488/em509	0.2	Normalized	A_MOI=15_51hr	0.0008967635
0.06	2475ChA ex488/em509	0.2	Normalized	A_MOI=15_54hr	0.001196074
0.06	2475ChA ex488/em509	0.2	Normalized	A_MOI=1_42hr	0.0040400736
0.06	2475ChA ex488/em509	0.2	Normalized	A_MOI=1_45hr	0.0076104698
0.06	2475ChA ex488/em509	0.2	Normalized	A_MOI=1_48hr	0.0026319406
0.06	2475ChA ex488/em509	0.2	Normalized	A_MOI=1_51hr	0.0019693691
0.06	2475ChA ex488/em509	0.2	Normalized	A_MOI=1_54hr	0.0039933637000000004
0.06	2475ChA ex488/em509	0.2	Normalized	A_MOI=20_42hr	0.007250404
0.06	2475ChA ex488/em509	0.2	Normalized	A_MOI=20_45hr	0.0008947190000000001
0.06	2475ChA ex488/em509	0.2	Normalized	A_MOI=20_48hr	0.0012351482
0.06	2475ChA ex488/em509	0.2	Normalized	A_MOI=20_51hr	0.0011076538
0.06	2475ChA ex488/em509	0.2	Normalized	A_MOI=20_54hr	0.0007536254
0.06	2475ChA ex488/em509	0.2	Normalized	A_MOI=2_42hr	0.0025097955
0.06	2475ChA ex488/em509	0.2	Normalized	A_MOI=2_45hr	0.0010630260000000001
0.06	2475ChA ex488/em509	0.2	Normalized	A_MOI=2_48hr	0.0009896097
0.06	2475ChA ex488/em509	0.2	Normalized	A_MOI=2_51hr	0.0021560237
0.06	2475ChA ex488/em509	0.2	Normalized	A_MOI=2_54hr	0.0046439323000000005
0.06	2475ChA ex488/em509	0.2	Normalized	A_MOI=5_42hr	0.003360341
0.06	2475ChA ex488/em509	0.2	Normalized	A_MOI=5_45hr	0.0028185441
0.06	2475ChA ex488/em509	0.2	Normalized	A_MOI=5_48hr	0.0009814316
0.06	2475ChA ex488/em509	0.2	Normalized	A_MOI=5_51hr	0.0026784904
0.06	2475ChA ex488/em509	0.2	Normalized	A_MOI=5_54hr	0.0038961666
0.06	2475ChA ex488/em509	0.2	Normalized	B_MOI=10_42hr	0.0055399648
0.06	2475ChA ex488/em509	0.2	Normalized	B_MOI=10_45hr	0.0059259636000000004
0.06	2475ChA ex488/em509	0.2	Normalized	B_MOI=10_48hr	0.0049534055
0.06	2475ChA ex488/em509	0.2	Normalized	B_MOI=10_51hr	0.0011463206000000001
0.06	2475ChA ex488/em509	0.2	Normalized	B_MOI=10_54hr	0.0059735531
0.06	2475ChA ex488/em509	0.2	Normalized	B_MOI=15_42hr	0.0028426782
0.06	2475ChA ex488/em509	0.2	Normalized	B_MOI=15_45hr	0.0064902387
0.06	2475ChA ex488/em509	0.2	Normalized	B_MOI=15_48hr	0.0011957598
0.06	2475ChA ex488/em509	0.2	Normalized	B_MOI=15_51hr	0.005433228500000001
0.06	2475ChA ex488/em509	0.2	Normalized	B_MOI=15_54hr	0.0011943466
0.06	2475ChA ex488/em509	0.2	Normalized	B_MOI=1_42hr	0.004783346
0.06	2475ChA ex488/em509	0.2	Normalized	B_MOI=1_45hr	0.0055242208
0.06	2475ChA ex488/em509	0.2	Normalized	B_MOI=1_48hr	0.0054286439
0.06	2475ChA ex488/em509	0.2	Normalized	B_MOI=1_51hr	0.0019710078
0.06	2475ChA ex488/em509	0.2	Normalized	B_MOI=1_54hr	0.0008790836
0.06	2475ChA ex488/em509	0.2	Normalized	B_MOI=20_42hr	0.0034326498
0.06	2475ChA ex488/em509	0.2	Normalized	B_MOI=20_45hr	0.0027710285
0.06	2475ChA ex488/em509	0.2	Normalized	B_MOI=20_48hr	0.0067219118
0.06	2475ChA ex488/em509	0.2	Normalized	B_MOI=20_51hr	0.0036401984
0.06	2475ChA ex488/em509	0.2	Normalized	B_MOI=20_54hr	0.0067422443
0.06	2475ChA ex488/em509	0.2	Normalized	B_MOI=2_42hr	0.005004275900000001
0.06	2475ChA ex488/em509	0.2	Normalized	B_MOI=2_45hr	0.0031700764
0.06	2475ChA ex488/em509	0.2	Normalized	B_MOI=2_48hr	0.0025360227
0.06	2475ChA ex488/em509	0.2	Normalized	B_MOI=2_51hr	0.0008217066
0.06	2475ChA ex488/em509	0.2	Normalized	B_MOI=2_54hr	0.0021105978
0.06	2475ChA ex488/em509	0.2	Normalized	B_MOI=5_42hr	0.0057994465
0.06	2475ChA ex488/em509	0.2	Normalized	B_MOI=5_45hr	0.0010735631
0.06	2475ChA ex488/em509	0.2	Normalized	B_MOI=5_48hr	0.0050845542
0.06	2475ChA ex488/em509	0.2	Normalized	B_MOI=5_51hr	0.0025112838000000003
0.06	2475ChA ex488/em509	0.2	Normalized	B_MOI=5_54hr	0.0008136918
0.06	2475ChA ex488/em509	0.2	Normalized	Buffer	3.7664753263
0.06249999	2475ChA ex488/em509	0.2083333	Normalized	1.5 million uninfected Sf9 cells	0.1612590264
0.06249999	2475ChA ex488/em509	0.2083333	Normalized	100 nM free GFP	2.1797652193
0.06249999	2475ChA ex488/em509	0.2083333	Normalized	100 nM yest CST	0.00017811040000000002
0.06249999	2475ChA ex488/em509	0.2083333	Normalized	A_MOI=10_42hr	0.0033824954000000003
0.06249999	2475ChA ex488/em509	0.2083333	Normalized	A_MOI=10_45hr	0.0039507032
0.06249999	2475ChA ex488/em509	0.2083333	Normalized	A_MOI=10_48hr	0.0013791442
0.06249999	2475ChA ex488/em509	0.2083333	Normalized	A_MOI=10_51hr	0.0068947399
0.06249999	2475ChA ex488/em509	0.2083333	Normalized	A_MOI=10_54hr	0.0009695788000000001
0.06249999	2475ChA ex488/em509	0.2083333	Normalized	A_MOI=15_42hr	0.0025668992
0.06249999	2475ChA ex488/em509	0.2083333	Normalized	A_MOI=15_45hr	0.0010156481
0.06249999	2475ChA ex488/em509	0.2083333	Normalized	A_MOI=15_48hr	0.0010562245
0.06249999	2475ChA ex488/em509	0.2083333	Normalized	A_MOI=15_51hr	0.0009320149000000001
0.06249999	2475ChA ex488/em509	0.2083333	Normalized	A_MOI=15_54hr	0.0012382918000000001
0.06249999	2475ChA ex488/em509	0.2083333	Normalized	A_MOI=1_42hr	0.0041909384
0.06249999	2475ChA ex488/em509	0.2083333	Normalized	A_MOI=1_45hr	0.0078782521
0.06249999	2475ChA ex488/em509	0.2083333	Normalized	A_MOI=1_48hr	0.0027251166000000003
0.06249999	2475ChA ex488/em509	0.2083333	Normalized	A_MOI=1_51hr	0.0020449594
0.06249999	2475ChA ex488/em509	0.2083333	Normalized	A_MOI=1_54hr	0.0041412495
0.06249999	2475ChA ex488/em509	0.2083333	Normalized	A_MOI=20_42hr	0.0075047289
0.06249999	2475ChA ex488/em509	0.2083333	Normalized	A_MOI=20_45hr	0.0009310265
0.06249999	2475ChA ex488/em509	0.2083333	Normalized	A_MOI=20_48hr	0.001277413
0.06249999	2475ChA ex488/em509	0.2083333	Normalized	A_MOI=20_51hr	0.0011469542
0.06249999	2475ChA ex488/em509	0.2083333	Normalized	A_MOI=20_54hr	0.0007835575
0.06249999	2475ChA ex488/em509	0.2083333	Normalized	A_MOI=2_42hr	0.0025977106000000002
0.06249999	2475ChA ex488/em509	0.2083333	Normalized	A_MOI=2_45hr	0.0011049096
0.06249999	2475ChA ex488/em509	0.2083333	Normalized	A_MOI=2_48hr	0.0010220015
0.06249999	2475ChA ex488/em509	0.2083333	Normalized	A_MOI=2_51hr	0.0022288863
0.06249999	2475ChA ex488/em509	0.2083333	Normalized	A_MOI=2_54hr	0.0048091191
0.06249999	2475ChA ex488/em509	0.2083333	Normalized	A_MOI=5_42hr	0.0034765976000000003
0.06249999	2475ChA ex488/em509	0.2083333	Normalized	A_MOI=5_45hr	0.0029212985000000003
0.06249999	2475ChA ex488/em509	0.2083333	Normalized	A_MOI=5_48hr	0.0010137081000000001
0.06249999	2475ChA ex488/em509	0.2083333	Normalized	A_MOI=5_51hr	0.0027688744000000003
0.06249999	2475ChA ex488/em509	0.2083333	Normalized	A_MOI=5_54hr	0.0040375531
0.06249999	2475ChA ex488/em509	0.2083333	Normalized	B_MOI=10_42hr	0.0057500203
0.06249999	2475ChA ex488/em509	0.2083333	Normalized	B_MOI=10_45hr	0.006138174000000001
0.06249999	2475ChA ex488/em509	0.2083333	Normalized	B_MOI=10_48hr	0.0051330001
0.06249999	2475ChA ex488/em509	0.2083333	Normalized	B_MOI=10_51hr	0.0011838833
0.06249999	2475ChA ex488/em509	0.2083333	Normalized	B_MOI=10_54hr	0.006186377900000001
0.06249999	2475ChA ex488/em509	0.2083333	Normalized	B_MOI=15_42hr	0.0029431176
0.06249999	2475ChA ex488/em509	0.2083333	Normalized	B_MOI=15_45hr	0.0067304911
0.06249999	2475ChA ex488/em509	0.2083333	Normalized	B_MOI=15_48hr	0.0012386263000000002
0.06249999	2475ChA ex488/em509	0.2083333	Normalized	B_MOI=15_51hr	0.0056351734
0.06249999	2475ChA ex488/em509	0.2083333	Normalized	B_MOI=15_54hr	0.0012380356
0.06249999	2475ChA ex488/em509	0.2083333	Normalized	B_MOI=1_42hr	0.0049794715
0.06249999	2475ChA ex488/em509	0.2083333	Normalized	B_MOI=1_45hr	0.0057283047
0.06249999	2475ChA ex488/em509	0.2083333	Normalized	B_MOI=1_48hr	0.0056346062
0.06249999	2475ChA ex488/em509	0.2083333	Normalized	B_MOI=1_51hr	0.0020433356
0.06249999	2475ChA ex488/em509	0.2083333	Normalized	B_MOI=1_54hr	0.0009137263
0.06249999	2475ChA ex488/em509	0.2083333	Normalized	B_MOI=20_42hr	0.0035539978
0.06249999	2475ChA ex488/em509	0.2083333	Normalized	B_MOI=20_45hr	0.0028748719
0.06249999	2475ChA ex488/em509	0.2083333	Normalized	B_MOI=20_48hr	0.0069705607000000004
0.06249999	2475ChA ex488/em509	0.2083333	Normalized	B_MOI=20_51hr	0.0037731243
0.06249999	2475ChA ex488/em509	0.2083333	Normalized	B_MOI=20_54hr	0.0069794516000000004
0.06249999	2475ChA ex488/em509	0.2083333	Normalized	B_MOI=2_42hr	0.0051988854000000004
0.06249999	2475ChA ex488/em509	0.2083333	Normalized	B_MOI=2_45hr	0.0032897861000000003
0.06249999	2475ChA ex488/em509	0.2083333	Normalized	B_MOI=2_48hr	0.0026290266000000002
0.06249999	2475ChA ex488/em509	0.2083333	Normalized	B_MOI=2_51hr	0.000853571
0.06249999	2475ChA ex488/em509	0.2083333	Normalized	B_MOI=2_54hr	0.0021905387
0.06249999	2475ChA ex488/em509	0.2083333	Normalized	B_MOI=5_42hr	0.006007824
0.06249999	2475ChA ex488/em509	0.2083333	Normalized	B_MOI=5_45hr	0.0011160059
0.06249999	2475ChA ex488/em509	0.2083333	Normalized	B_MOI=5_48hr	0.0052720293
0.06249999	2475ChA ex488/em509	0.2083333	Normalized	B_MOI=5_51hr	0.0026006652
0.06249999	2475ChA ex488/em509	0.2083333	Normalized	B_MOI=5_54hr	0.0008474884
0.06249999	2475ChA ex488/em509	0.2083333	Normalized	Buffer	3.8890069192
0.06500001	2475ChA ex488/em509	0.2166667	Normalized	1.5 million uninfected Sf9 cells	0.1623696389
0.06500001	2475ChA ex488/em509	0.2166667	Normalized	100 nM free GFP	2.2160312407
0.06500001	2475ChA ex488/em509	0.2166667	Normalized	100 nM yest CST	0.0001866127
0.06500001	2475ChA ex488/em509	0.2166667	Normalized	A_MOI=10_42hr	0.003488924
0.06500001	2475ChA ex488/em509	0.2166667	Normalized	A_MOI=10_45hr	0.0040734632
0.06500001	2475ChA ex488/em509	0.2166667	Normalized	A_MOI=10_48hr	0.0014263549
0.06500001	2475ChA ex488/em509	0.2166667	Normalized	A_MOI=10_51hr	0.0070930486000000004
0.06500001	2475ChA ex488/em509	0.2166667	Normalized	A_MOI=10_54hr	0.0010033739
0.06500001	2475ChA ex488/em509	0.2166667	Normalized	A_MOI=15_42hr	0.0026549159
0.06500001	2475ChA ex488/em509	0.2166667	Normalized	A_MOI=15_45hr	0.0010525323
0.06500001	2475ChA ex488/em509	0.2166667	Normalized	A_MOI=15_48hr	0.0010952535
0.06500001	2475ChA ex488/em509	0.2166667	Normalized	A_MOI=15_51hr	0.0009656477000000001
0.06500001	2475ChA ex488/em509	0.2166667	Normalized	A_MOI=15_54hr	0.0012791723
0.06500001	2475ChA ex488/em509	0.2166667	Normalized	A_MOI=1_42hr	0.0043227978
0.06500001	2475ChA ex488/em509	0.2166667	Normalized	A_MOI=1_45hr	0.0081086331
0.06500001	2475ChA ex488/em509	0.2166667	Normalized	A_MOI=1_48hr	0.0028080031
0.06500001	2475ChA ex488/em509	0.2166667	Normalized	A_MOI=1_51hr	0.002111692
0.06500001	2475ChA ex488/em509	0.2166667	Normalized	A_MOI=1_54hr	0.004268346100000001
0.06500001	2475ChA ex488/em509	0.2166667	Normalized	A_MOI=20_42hr	0.0077229066
0.06500001	2475ChA ex488/em509	0.2166667	Normalized	A_MOI=20_45hr	0.0009651335
0.06500001	2475ChA ex488/em509	0.2166667	Normalized	A_MOI=20_48hr	0.0013175354
0.06500001	2475ChA ex488/em509	0.2166667	Normalized	A_MOI=20_51hr	0.0011848366
0.06500001	2475ChA ex488/em509	0.2166667	Normalized	A_MOI=20_54hr	0.0008126344
0.06500001	2475ChA ex488/em509	0.2166667	Normalized	A_MOI=2_42hr	0.0026765949
0.06500001	2475ChA ex488/em509	0.2166667	Normalized	A_MOI=2_45hr	0.0011462421
0.06500001	2475ChA ex488/em509	0.2166667	Normalized	A_MOI=2_48hr	0.0010529644000000001
0.06500001	2475ChA ex488/em509	0.2166667	Normalized	A_MOI=2_51hr	0.0022951712
0.06500001	2475ChA ex488/em509	0.2166667	Normalized	A_MOI=2_54hr	0.0049505012000000004
0.06500001	2475ChA ex488/em509	0.2166667	Normalized	A_MOI=5_42hr	0.0035798861
0.06500001	2475ChA ex488/em509	0.2166667	Normalized	A_MOI=5_45hr	0.0030118971
0.06500001	2475ChA ex488/em509	0.2166667	Normalized	A_MOI=5_48hr	0.0010456069
0.06500001	2475ChA ex488/em509	0.2166667	Normalized	A_MOI=5_51hr	0.0028483399
0.06500001	2475ChA ex488/em509	0.2166667	Normalized	A_MOI=5_54hr	0.0041599852
0.06500001	2475ChA ex488/em509	0.2166667	Normalized	B_MOI=10_42hr	0.0059305121
0.06500001	2475ChA ex488/em509	0.2166667	Normalized	B_MOI=10_45hr	0.0063216175000000005
0.06500001	2475ChA ex488/em509	0.2166667	Normalized	B_MOI=10_48hr	0.0052879006
0.06500001	2475ChA ex488/em509	0.2166667	Normalized	B_MOI=10_51hr	0.0012201634
0.06500001	2475ChA ex488/em509	0.2166667	Normalized	B_MOI=10_54hr	0.006370065
0.06500001	2475ChA ex488/em509	0.2166667	Normalized	B_MOI=15_42hr	0.0030317519
0.06500001	2475ChA ex488/em509	0.2166667	Normalized	B_MOI=15_45hr	0.0069366708
0.06500001	2475ChA ex488/em509	0.2166667	Normalized	B_MOI=15_48hr	0.0012796044
0.06500001	2475ChA ex488/em509	0.2166667	Normalized	B_MOI=15_51hr	0.0058094132
0.06500001	2475ChA ex488/em509	0.2166667	Normalized	B_MOI=15_54hr	0.0012798495
0.06500001	2475ChA ex488/em509	0.2166667	Normalized	B_MOI=1_42hr	0.005150733
0.06500001	2475ChA ex488/em509	0.2166667	Normalized	B_MOI=1_45hr	0.0059046508
0.06500001	2475ChA ex488/em509	0.2166667	Normalized	B_MOI=1_48hr	0.0058127687
0.06500001	2475ChA ex488/em509	0.2166667	Normalized	B_MOI=1_51hr	0.0021080509
0.06500001	2475ChA ex488/em509	0.2166667	Normalized	B_MOI=1_54hr	0.0009470250000000001
0.06500001	2475ChA ex488/em509	0.2166667	Normalized	B_MOI=20_42hr	0.0036594501000000003
0.06500001	2475ChA ex488/em509	0.2166667	Normalized	B_MOI=20_45hr	0.0029673314000000003
0.06500001	2475ChA ex488/em509	0.2166667	Normalized	B_MOI=20_48hr	0.0071846367
0.06500001	2475ChA ex488/em509	0.2166667	Normalized	B_MOI=20_51hr	0.0038901798
0.06500001	2475ChA ex488/em509	0.2166667	Normalized	B_MOI=20_54hr	0.0071823136
0.06500001	2475ChA ex488/em509	0.2166667	Normalized	B_MOI=2_42hr	0.005366552
0.06500001	2475ChA ex488/em509	0.2166667	Normalized	B_MOI=2_45hr	0.0033943241000000002
0.06500001	2475ChA ex488/em509	0.2166667	Normalized	B_MOI=2_48hr	0.0027109223000000003
0.06500001	2475ChA ex488/em509	0.2166667	Normalized	B_MOI=2_51hr	0.0008845117000000001
0.06500001	2475ChA ex488/em509	0.2166667	Normalized	B_MOI=2_54hr	0.0022628806
0.06500001	2475ChA ex488/em509	0.2166667	Normalized	B_MOI=5_42hr	0.0061877863
0.06500001	2475ChA ex488/em509	0.2166667	Normalized	B_MOI=5_45hr	0.0011568368000000001
0.06500001	2475ChA ex488/em509	0.2166667	Normalized	B_MOI=5_48hr	0.0054326694
0.06500001	2475ChA ex488/em509	0.2166667	Normalized	B_MOI=5_51hr	0.0026799444
0.06500001	2475ChA ex488/em509	0.2166667	Normalized	B_MOI=5_54hr	0.0008801308000000001
0.06500001	2475ChA ex488/em509	0.2166667	Normalized	Buffer	3.9951121826
0.0675	2475ChA ex488/em509	0.225	Normalized	1.5 million uninfected Sf9 cells	0.163389214
0.0675	2475ChA ex488/em509	0.225	Normalized	100 nM free GFP	2.2456673653
0.0675	2475ChA ex488/em509	0.225	Normalized	100 nM yest CST	0.000194627
0.0675	2475ChA ex488/em509	0.225	Normalized	A_MOI=10_42hr	0.0035806080000000003
0.0675	2475ChA ex488/em509	0.225	Normalized	A_MOI=10_45hr	0.0041783279
0.0675	2475ChA ex488/em509	0.225	Normalized	A_MOI=10_48hr	0.0014706271
0.0675	2475ChA ex488/em509	0.225	Normalized	A_MOI=10_51hr	0.0072600685
0.0675	2475ChA ex488/em509	0.225	Normalized	A_MOI=10_54hr	0.0010355749000000001
0.0675	2475ChA ex488/em509	0.225	Normalized	A_MOI=15_42hr	0.0027329756
0.0675	2475ChA ex488/em509	0.225	Normalized	A_MOI=15_45hr	0.0010870869
0.0675	2475ChA ex488/em509	0.225	Normalized	A_MOI=15_48hr	0.0011331619
0.0675	2475ChA ex488/em509	0.225	Normalized	A_MOI=15_51hr	0.0009983813000000001
0.0675	2475ChA ex488/em509	0.225	Normalized	A_MOI=15_54hr	0.0013183336
0.0675	2475ChA ex488/em509	0.225	Normalized	A_MOI=1_42hr	0.0044358877
0.0675	2475ChA ex488/em509	0.225	Normalized	A_MOI=1_45hr	0.00830095
0.0675	2475ChA ex488/em509	0.225	Normalized	A_MOI=1_48hr	0.0028809806
0.0675	2475ChA ex488/em509	0.225	Normalized	A_MOI=1_51hr	0.0021700084
0.0675	2475ChA ex488/em509	0.225	Normalized	A_MOI=1_54hr	0.0043747875
0.0675	2475ChA ex488/em509	0.225	Normalized	A_MOI=20_42hr	0.007905581600000001
0.0675	2475ChA ex488/em509	0.225	Normalized	A_MOI=20_45hr	0.0009977735
0.0675	2475ChA ex488/em509	0.225	Normalized	A_MOI=20_48hr	0.0013562944
0.0675	2475ChA ex488/em509	0.225	Normalized	A_MOI=20_51hr	0.0012208957
0.0675	2475ChA ex488/em509	0.225	Normalized	A_MOI=20_54hr	0.0008410272
0.0675	2475ChA ex488/em509	0.225	Normalized	A_MOI=2_42hr	0.0027458945
0.0675	2475ChA ex488/em509	0.225	Normalized	A_MOI=2_45hr	0.001186105
0.0675	2475ChA ex488/em509	0.225	Normalized	A_MOI=2_48hr	0.0010823394
0.0675	2475ChA ex488/em509	0.225	Normalized	A_MOI=2_51hr	0.0023541883
0.0675	2475ChA ex488/em509	0.225	Normalized	A_MOI=2_54hr	0.0050689476
0.0675	2475ChA ex488/em509	0.225	Normalized	A_MOI=5_42hr	0.0036704335
0.0675	2475ChA ex488/em509	0.225	Normalized	A_MOI=5_45hr	0.0030909098
0.0675	2475ChA ex488/em509	0.225	Normalized	A_MOI=5_48hr	0.0010761845
0.0675	2475ChA ex488/em509	0.225	Normalized	A_MOI=5_51hr	0.0029168887
0.0675	2475ChA ex488/em509	0.225	Normalized	A_MOI=5_54hr	0.0042650002
0.0675	2475ChA ex488/em509	0.225	Normalized	B_MOI=10_42hr	0.0060831907
0.0675	2475ChA ex488/em509	0.225	Normalized	B_MOI=10_45hr	0.0064755049
0.0675	2475ChA ex488/em509	0.225	Normalized	B_MOI=10_48hr	0.0054182939
0.0675	2475ChA ex488/em509	0.225	Normalized	B_MOI=10_51hr	0.0012549776
0.0675	2475ChA ex488/em509	0.225	Normalized	B_MOI=10_54hr	0.0065242194000000005
0.0675	2475ChA ex488/em509	0.225	Normalized	B_MOI=15_42hr	0.0031085813
0.0675	2475ChA ex488/em509	0.225	Normalized	B_MOI=15_45hr	0.007109364000000001
0.0675	2475ChA ex488/em509	0.225	Normalized	B_MOI=15_48hr	0.0013185053
0.0675	2475ChA ex488/em509	0.225	Normalized	B_MOI=15_51hr	0.005956726000000001
0.0675	2475ChA ex488/em509	0.225	Normalized	B_MOI=15_54hr	0.0013201634
0.0675	2475ChA ex488/em509	0.225	Normalized	B_MOI=1_42hr	0.0052981454
0.0675	2475ChA ex488/em509	0.225	Normalized	B_MOI=1_45hr	0.0060524496
0.0675	2475ChA ex488/em509	0.225	Normalized	B_MOI=1_48hr	0.005962933100000001
0.0675	2475ChA ex488/em509	0.225	Normalized	B_MOI=1_51hr	0.0021653338
0.0675	2475ChA ex488/em509	0.225	Normalized	B_MOI=1_54hr	0.0009788306
0.0675	2475ChA ex488/em509	0.225	Normalized	B_MOI=20_42hr	0.0037495882
0.0675	2475ChA ex488/em509	0.225	Normalized	B_MOI=20_45hr	0.0030476103
0.0675	2475ChA ex488/em509	0.225	Normalized	B_MOI=20_48hr	0.0073635356
0.0675	2475ChA ex488/em509	0.225	Normalized	B_MOI=20_51hr	0.0039904341
0.0675	2475ChA ex488/em509	0.225	Normalized	B_MOI=20_54hr	0.0073512301
0.0675	2475ChA ex488/em509	0.225	Normalized	B_MOI=2_42hr	0.0055087315
0.0675	2475ChA ex488/em509	0.225	Normalized	B_MOI=2_45hr	0.0034838567000000003
0.0675	2475ChA ex488/em509	0.225	Normalized	B_MOI=2_48hr	0.0027820425
0.0675	2475ChA ex488/em509	0.225	Normalized	B_MOI=2_51hr	0.0009136053
0.0675	2475ChA ex488/em509	0.225	Normalized	B_MOI=2_54hr	0.0023268339000000002
0.0675	2475ChA ex488/em509	0.225	Normalized	B_MOI=5_42hr	0.0063393336
0.0675	2475ChA ex488/em509	0.225	Normalized	B_MOI=5_45hr	0.0011958770000000001
0.0675	2475ChA ex488/em509	0.225	Normalized	B_MOI=5_48hr	0.0055677619
0.0675	2475ChA ex488/em509	0.225	Normalized	B_MOI=5_51hr	0.0027487779000000003
0.0675	2475ChA ex488/em509	0.225	Normalized	B_MOI=5_54hr	0.0009116193
0.0675	2475ChA ex488/em509	0.225	Normalized	Buffer	4.0855313737
0.06999999	2475ChA ex488/em509	0.2333333	Normalized	1.5 million uninfected Sf9 cells	0.1642995526
0.06999999	2475ChA ex488/em509	0.2333333	Normalized	100 nM free GFP	2.2690049011
0.06999999	2475ChA ex488/em509	0.2333333	Normalized	100 nM yest CST	0.0002023971
0.06999999	2475ChA ex488/em509	0.2333333	Normalized	A_MOI=10_42hr	0.0036583023
0.06999999	2475ChA ex488/em509	0.2333333	Normalized	A_MOI=10_45hr	0.0042668381
0.06999999	2475ChA ex488/em509	0.2333333	Normalized	A_MOI=10_48hr	0.0015117650000000002
0.06999999	2475ChA ex488/em509	0.2333333	Normalized	A_MOI=10_51hr	0.007397308700000001
0.06999999	2475ChA ex488/em509	0.2333333	Normalized	A_MOI=10_54hr	0.0010657036
0.06999999	2475ChA ex488/em509	0.2333333	Normalized	A_MOI=15_42hr	0.0028006816
0.06999999	2475ChA ex488/em509	0.2333333	Normalized	A_MOI=15_45hr	0.0011193121
0.06999999	2475ChA ex488/em509	0.2333333	Normalized	A_MOI=15_48hr	0.0011695765
0.06999999	2475ChA ex488/em509	0.2333333	Normalized	A_MOI=15_51hr	0.0010300357000000001
0.06999999	2475ChA ex488/em509	0.2333333	Normalized	A_MOI=15_54hr	0.0013553936
0.06999999	2475ChA ex488/em509	0.2333333	Normalized	A_MOI=1_42hr	0.0045316338000000005
0.06999999	2475ChA ex488/em509	0.2333333	Normalized	A_MOI=1_45hr	0.008459184600000001
0.06999999	2475ChA ex488/em509	0.2333333	Normalized	A_MOI=1_48hr	0.0029436696
0.06999999	2475ChA ex488/em509	0.2333333	Normalized	A_MOI=1_51hr	0.002220796
0.06999999	2475ChA ex488/em509	0.2333333	Normalized	A_MOI=1_54hr	0.0044621501
0.06999999	2475ChA ex488/em509	0.2333333	Normalized	A_MOI=20_42hr	0.008055552
0.06999999	2475ChA ex488/em509	0.2333333	Normalized	A_MOI=20_45hr	0.0010280298
0.06999999	2475ChA ex488/em509	0.2333333	Normalized	A_MOI=20_48hr	0.0013925214
0.06999999	2475ChA ex488/em509	0.2333333	Normalized	A_MOI=20_51hr	0.0012549291000000001
0.06999999	2475ChA ex488/em509	0.2333333	Normalized	A_MOI=20_54hr	0.0008680516
0.06999999	2475ChA ex488/em509	0.2333333	Normalized	A_MOI=2_42hr	0.0028063481
0.06999999	2475ChA ex488/em509	0.2333333	Normalized	A_MOI=2_45hr	0.0012239471
0.06999999	2475ChA ex488/em509	0.2333333	Normalized	A_MOI=2_48hr	0.0011101265
0.06999999	2475ChA ex488/em509	0.2333333	Normalized	A_MOI=2_51hr	0.0024066286000000003
0.06999999	2475ChA ex488/em509	0.2333333	Normalized	A_MOI=2_54hr	0.0051657669
0.06999999	2475ChA ex488/em509	0.2333333	Normalized	A_MOI=5_42hr	0.0037482412000000003
0.06999999	2475ChA ex488/em509	0.2333333	Normalized	A_MOI=5_45hr	0.0031575771
0.06999999	2475ChA ex488/em509	0.2333333	Normalized	A_MOI=5_48hr	0.0011065734
0.06999999	2475ChA ex488/em509	0.2333333	Normalized	A_MOI=5_51hr	0.0029754143
0.06999999	2475ChA ex488/em509	0.2333333	Normalized	A_MOI=5_54hr	0.0043527692
0.06999999	2475ChA ex488/em509	0.2333333	Normalized	B_MOI=10_42hr	0.0062086407
0.06999999	2475ChA ex488/em509	0.2333333	Normalized	B_MOI=10_45hr	0.0066020043
0.06999999	2475ChA ex488/em509	0.2333333	Normalized	B_MOI=10_48hr	0.0055258629
0.06999999	2475ChA ex488/em509	0.2333333	Normalized	B_MOI=10_51hr	0.001287593
0.06999999	2475ChA ex488/em509	0.2333333	Normalized	B_MOI=10_54hr	0.0066514023
0.06999999	2475ChA ex488/em509	0.2333333	Normalized	B_MOI=15_42hr	0.0031739932
0.06999999	2475ChA ex488/em509	0.2333333	Normalized	B_MOI=15_45hr	0.0072511015
0.06999999	2475ChA ex488/em509	0.2333333	Normalized	B_MOI=15_48hr	0.0013553289000000001
0.06999999	2475ChA ex488/em509	0.2333333	Normalized	B_MOI=15_51hr	0.0060782828
0.06999999	2475ChA ex488/em509	0.2333333	Normalized	B_MOI=15_54hr	0.0013578521000000001
0.06999999	2475ChA ex488/em509	0.2333333	Normalized	B_MOI=1_42hr	0.0054214538
0.06999999	2475ChA ex488/em509	0.2333333	Normalized	B_MOI=1_45hr	0.0061749403
0.06999999	2475ChA ex488/em509	0.2333333	Normalized	B_MOI=1_48hr	0.006086668000000001
0.06999999	2475ChA ex488/em509	0.2333333	Normalized	B_MOI=1_51hr	0.002216272
0.06999999	2475ChA ex488/em509	0.2333333	Normalized	B_MOI=1_54hr	0.0010082469
0.06999999	2475ChA ex488/em509	0.2333333	Normalized	B_MOI=20_42hr	0.0038253818
0.06999999	2475ChA ex488/em509	0.2333333	Normalized	B_MOI=20_45hr	0.0031167057000000002
0.06999999	2475ChA ex488/em509	0.2333333	Normalized	B_MOI=20_48hr	0.007509469
0.06999999	2475ChA ex488/em509	0.2333333	Normalized	B_MOI=20_51hr	0.0040751928
0.06999999	2475ChA ex488/em509	0.2333333	Normalized	B_MOI=20_54hr	0.0074892164
0.06999999	2475ChA ex488/em509	0.2333333	Normalized	B_MOI=2_42hr	0.0056259713
0.06999999	2475ChA ex488/em509	0.2333333	Normalized	B_MOI=2_45hr	0.0035590507
0.06999999	2475ChA ex488/em509	0.2333333	Normalized	B_MOI=2_48hr	0.00284305
0.06999999	2475ChA ex488/em509	0.2333333	Normalized	B_MOI=2_51hr	0.0009410056000000001
0.06999999	2475ChA ex488/em509	0.2333333	Normalized	B_MOI=2_54hr	0.0023827130000000003
0.06999999	2475ChA ex488/em509	0.2333333	Normalized	B_MOI=5_42hr	0.0064634528
0.06999999	2475ChA ex488/em509	0.2333333	Normalized	B_MOI=5_45hr	0.0012324101
0.06999999	2475ChA ex488/em509	0.2333333	Normalized	B_MOI=5_48hr	0.0056784087
0.06999999	2475ChA ex488/em509	0.2333333	Normalized	B_MOI=5_51hr	0.0028080229
0.06999999	2475ChA ex488/em509	0.2333333	Normalized	B_MOI=5_54hr	0.0009412944
0.06999999	2475ChA ex488/em509	0.2333333	Normalized	Buffer	4.1610529884
0.07250001	2475ChA ex488/em509	0.24166669999999998	Normalized	1.5 million uninfected Sf9 cells	0.16512492550000002
0.07250001	2475ChA ex488/em509	0.24166669999999998	Normalized	100 nM free GFP	2.286906064
0.07250001	2475ChA ex488/em509	0.24166669999999998	Normalized	100 nM yest CST	0.0002096383
0.07250001	2475ChA ex488/em509	0.24166669999999998	Normalized	A_MOI=10_42hr	0.0037242766
0.07250001	2475ChA ex488/em509	0.24166669999999998	Normalized	A_MOI=10_45hr	0.0043399552000000004
0.07250001	2475ChA ex488/em509	0.24166669999999998	Normalized	A_MOI=10_48hr	0.0015497686
0.07250001	2475ChA ex488/em509	0.24166669999999998	Normalized	A_MOI=10_51hr	0.0075075766
0.07250001	2475ChA ex488/em509	0.24166669999999998	Normalized	A_MOI=10_54hr	0.00109376
0.07250001	2475ChA ex488/em509	0.24166669999999998	Normalized	A_MOI=15_42hr	0.0028600231
0.07250001	2475ChA ex488/em509	0.24166669999999998	Normalized	A_MOI=15_45hr	0.0011488194
0.07250001	2475ChA ex488/em509	0.24166669999999998	Normalized	A_MOI=15_48hr	0.0012033767
0.07250001	2475ChA ex488/em509	0.24166669999999998	Normalized	A_MOI=15_51hr	0.0010597117
0.07250001	2475ChA ex488/em509	0.24166669999999998	Normalized	A_MOI=15_54hr	0.0013901611
0.07250001	2475ChA ex488/em509	0.24166669999999998	Normalized	A_MOI=1_42hr	0.0046112234
0.07250001	2475ChA ex488/em509	0.24166669999999998	Normalized	A_MOI=1_45hr	0.0085857729
0.07250001	2475ChA ex488/em509	0.24166669999999998	Normalized	A_MOI=1_48hr	0.0029966408
0.07250001	2475ChA ex488/em509	0.24166669999999998	Normalized	A_MOI=1_51hr	0.0022637577
0.07250001	2475ChA ex488/em509	0.24166669999999998	Normalized	A_MOI=1_54hr	0.0045325402
0.07250001	2475ChA ex488/em509	0.24166669999999998	Normalized	A_MOI=20_42hr	0.0081760445
0.07250001	2475ChA ex488/em509	0.24166669999999998	Normalized	A_MOI=20_45hr	0.0010557188
0.07250001	2475ChA ex488/em509	0.24166669999999998	Normalized	A_MOI=20_48hr	0.0014260217
0.07250001	2475ChA ex488/em509	0.24166669999999998	Normalized	A_MOI=20_51hr	0.0012865316
0.07250001	2475ChA ex488/em509	0.24166669999999998	Normalized	A_MOI=20_54hr	0.0008937077
0.07250001	2475ChA ex488/em509	0.24166669999999998	Normalized	A_MOI=2_42hr	0.002858507
0.07250001	2475ChA ex488/em509	0.24166669999999998	Normalized	A_MOI=2_45hr	0.0012599523
0.07250001	2475ChA ex488/em509	0.24166669999999998	Normalized	A_MOI=2_48hr	0.0011358495000000001
0.07250001	2475ChA ex488/em509	0.24166669999999998	Normalized	A_MOI=2_51hr	0.0024524921
0.07250001	2475ChA ex488/em509	0.24166669999999998	Normalized	A_MOI=2_54hr	0.0052438605
0.07250001	2475ChA ex488/em509	0.24166669999999998	Normalized	A_MOI=5_42hr	0.0038139916000000003
0.07250001	2475ChA ex488/em509	0.24166669999999998	Normalized	A_MOI=5_45hr	0.003214367
0.07250001	2475ChA ex488/em509	0.24166669999999998	Normalized	A_MOI=5_48hr	0.0011350747
0.07250001	2475ChA ex488/em509	0.24166669999999998	Normalized	A_MOI=5_51hr	0.0030249916
0.07250001	2475ChA ex488/em509	0.24166669999999998	Normalized	A_MOI=5_54hr	0.0044256818
0.07250001	2475ChA ex488/em509	0.24166669999999998	Normalized	B_MOI=10_42hr	0.0063101672
0.07250001	2475ChA ex488/em509	0.24166669999999998	Normalized	B_MOI=10_45hr	0.0067050553
0.07250001	2475ChA ex488/em509	0.24166669999999998	Normalized	B_MOI=10_48hr	0.0056128546
0.07250001	2475ChA ex488/em509	0.24166669999999998	Normalized	B_MOI=10_51hr	0.0013180095000000001
0.07250001	2475ChA ex488/em509	0.24166669999999998	Normalized	B_MOI=10_54hr	0.0067535816
0.07250001	2475ChA ex488/em509	0.24166669999999998	Normalized	B_MOI=15_42hr	0.003229341
0.07250001	2475ChA ex488/em509	0.24166669999999998	Normalized	B_MOI=15_45hr	0.007364802100000001
0.07250001	2475ChA ex488/em509	0.24166669999999998	Normalized	B_MOI=15_48hr	0.0013896977
0.07250001	2475ChA ex488/em509	0.24166669999999998	Normalized	B_MOI=15_51hr	0.006176816700000001
0.07250001	2475ChA ex488/em509	0.24166669999999998	Normalized	B_MOI=15_54hr	0.0013936658000000002
0.07250001	2475ChA ex488/em509	0.24166669999999998	Normalized	B_MOI=1_42hr	0.0055244646
0.07250001	2475ChA ex488/em509	0.24166669999999998	Normalized	B_MOI=1_45hr	0.0062731359
0.07250001	2475ChA ex488/em509	0.24166669999999998	Normalized	B_MOI=1_48hr	0.0061873005
0.07250001	2475ChA ex488/em509	0.24166669999999998	Normalized	B_MOI=1_51hr	0.0022610466000000003
0.07250001	2475ChA ex488/em509	0.24166669999999998	Normalized	B_MOI=1_54hr	0.0010355728
0.07250001	2475ChA ex488/em509	0.24166669999999998	Normalized	B_MOI=20_42hr	0.0038887693000000004
0.07250001	2475ChA ex488/em509	0.24166669999999998	Normalized	B_MOI=20_45hr	0.0031750172
0.07250001	2475ChA ex488/em509	0.24166669999999998	Normalized	B_MOI=20_48hr	0.007626256400000001
0.07250001	2475ChA ex488/em509	0.24166669999999998	Normalized	B_MOI=20_51hr	0.00414595
0.07250001	2475ChA ex488/em509	0.24166669999999998	Normalized	B_MOI=20_54hr	0.0075996857
0.07250001	2475ChA ex488/em509	0.24166669999999998	Normalized	B_MOI=2_42hr	0.005720817600000001
0.07250001	2475ChA ex488/em509	0.24166669999999998	Normalized	B_MOI=2_45hr	0.0036212403
0.07250001	2475ChA ex488/em509	0.24166669999999998	Normalized	B_MOI=2_48hr	0.0028949398000000003
0.07250001	2475ChA ex488/em509	0.24166669999999998	Normalized	B_MOI=2_51hr	0.0009668665
0.07250001	2475ChA ex488/em509	0.24166669999999998	Normalized	B_MOI=2_54hr	0.0024314688000000003
0.07250001	2475ChA ex488/em509	0.24166669999999998	Normalized	B_MOI=5_42hr	0.0065640893
0.07250001	2475ChA ex488/em509	0.24166669999999998	Normalized	B_MOI=5_45hr	0.0012667940000000001
0.07250001	2475ChA ex488/em509	0.24166669999999998	Normalized	B_MOI=5_48hr	0.005767183600000001
0.07250001	2475ChA ex488/em509	0.24166669999999998	Normalized	B_MOI=5_51hr	0.0028578506
0.07250001	2475ChA ex488/em509	0.24166669999999998	Normalized	B_MOI=5_54hr	0.0009696506000000001
0.07250001	2475ChA ex488/em509	0.24166669999999998	Normalized	Buffer	4.2227625349
0.075	2475ChA ex488/em509	0.25	Normalized	1.5 million uninfected Sf9 cells	0.165810716
0.075	2475ChA ex488/em509	0.25	Normalized	100 nM free GFP	2.3000331308
0.075	2475ChA ex488/em509	0.25	Normalized	100 nM yest CST	0.0002162694
0.075	2475ChA ex488/em509	0.25	Normalized	A_MOI=10_42hr	0.0037787196
0.075	2475ChA ex488/em509	0.25	Normalized	A_MOI=10_45hr	0.004400949
0.075	2475ChA ex488/em509	0.25	Normalized	A_MOI=10_48hr	0.0015848339
0.075	2475ChA ex488/em509	0.25	Normalized	A_MOI=10_51hr	0.007595402
0.075	2475ChA ex488/em509	0.25	Normalized	A_MOI=10_54hr	0.0011197439
0.075	2475ChA ex488/em509	0.25	Normalized	A_MOI=15_42hr	0.0029100051000000003
0.075	2475ChA ex488/em509	0.25	Normalized	A_MOI=15_45hr	0.0011759972
0.075	2475ChA ex488/em509	0.25	Normalized	A_MOI=15_48hr	0.0012360565
0.075	2475ChA ex488/em509	0.25	Normalized	A_MOI=15_51hr	0.0010874093
0.075	2475ChA ex488/em509	0.25	Normalized	A_MOI=15_54hr	0.0014216812
0.075	2475ChA ex488/em509	0.25	Normalized	A_MOI=1_42hr	0.0046770345
0.075	2475ChA ex488/em509	0.25	Normalized	A_MOI=1_45hr	0.0086860258
0.075	2475ChA ex488/em509	0.25	Normalized	A_MOI=1_48hr	0.003042181
0.075	2475ChA ex488/em509	0.25	Normalized	A_MOI=1_51hr	0.0023003721
0.075	2475ChA ex488/em509	0.25	Normalized	A_MOI=1_54hr	0.0045884579000000005
0.075	2475ChA ex488/em509	0.25	Normalized	A_MOI=20_42hr	0.0082715782
0.075	2475ChA ex488/em509	0.25	Normalized	A_MOI=20_45hr	0.0010806573
0.075	2475ChA ex488/em509	0.25	Normalized	A_MOI=20_48hr	0.0014566004
0.075	2475ChA ex488/em509	0.25	Normalized	A_MOI=20_51hr	0.0013163108
0.075	2475ChA ex488/em509	0.25	Normalized	A_MOI=20_54hr	0.0009174824
0.075	2475ChA ex488/em509	0.25	Normalized	A_MOI=2_42hr	0.0029029251000000002
0.075	2475ChA ex488/em509	0.25	Normalized	A_MOI=2_45hr	0.0012939368000000001
0.075	2475ChA ex488/em509	0.25	Normalized	A_MOI=2_48hr	0.0011598258
0.075	2475ChA ex488/em509	0.25	Normalized	A_MOI=2_51hr	0.0024922973
0.075	2475ChA ex488/em509	0.25	Normalized	A_MOI=2_54hr	0.0053056968
0.075	2475ChA ex488/em509	0.25	Normalized	A_MOI=5_42hr	0.0038704128
0.075	2475ChA ex488/em509	0.25	Normalized	A_MOI=5_45hr	0.0032620411000000003
0.075	2475ChA ex488/em509	0.25	Normalized	A_MOI=5_48hr	0.0011616886000000001
0.075	2475ChA ex488/em509	0.25	Normalized	A_MOI=5_51hr	0.0030657983000000003
0.075	2475ChA ex488/em509	0.25	Normalized	A_MOI=5_54hr	0.004485105200000001
0.075	2475ChA ex488/em509	0.25	Normalized	B_MOI=10_42hr	0.006391271400000001
0.075	2475ChA ex488/em509	0.25	Normalized	B_MOI=10_45hr	0.0067870246
0.075	2475ChA ex488/em509	0.25	Normalized	B_MOI=10_48hr	0.0056820728
0.075	2475ChA ex488/em509	0.25	Normalized	B_MOI=10_51hr	0.0013460442
0.075	2475ChA ex488/em509	0.25	Normalized	B_MOI=10_54hr	0.0068354836
0.075	2475ChA ex488/em509	0.25	Normalized	B_MOI=15_42hr	0.0032755938
0.075	2475ChA ex488/em509	0.25	Normalized	B_MOI=15_45hr	0.0074549456
0.075	2475ChA ex488/em509	0.25	Normalized	B_MOI=15_48hr	0.0014210450000000001
0.075	2475ChA ex488/em509	0.25	Normalized	B_MOI=15_51hr	0.0062566194
0.075	2475ChA ex488/em509	0.25	Normalized	B_MOI=15_54hr	0.0014270420000000001
0.075	2475ChA ex488/em509	0.25	Normalized	B_MOI=1_42hr	0.0056097148
0.075	2475ChA ex488/em509	0.25	Normalized	B_MOI=1_45hr	0.0063518939
0.075	2475ChA ex488/em509	0.25	Normalized	B_MOI=1_48hr	0.0062675711
0.075	2475ChA ex488/em509	0.25	Normalized	B_MOI=1_51hr	0.0023000204
0.075	2475ChA ex488/em509	0.25	Normalized	B_MOI=1_54hr	0.0010609575000000001
0.075	2475ChA ex488/em509	0.25	Normalized	B_MOI=20_42hr	0.0039403332
0.075	2475ChA ex488/em509	0.25	Normalized	B_MOI=20_45hr	0.0032243434000000003
0.075	2475ChA ex488/em509	0.25	Normalized	B_MOI=20_48hr	0.007719323300000001
0.075	2475ChA ex488/em509	0.25	Normalized	B_MOI=20_51hr	0.0042047578
0.075	2475ChA ex488/em509	0.25	Normalized	B_MOI=20_54hr	0.0076874589
0.075	2475ChA ex488/em509	0.25	Normalized	B_MOI=2_42hr	0.0057969141
0.075	2475ChA ex488/em509	0.25	Normalized	B_MOI=2_45hr	0.003672592
0.075	2475ChA ex488/em509	0.25	Normalized	B_MOI=2_48hr	0.0029378772000000003
0.075	2475ChA ex488/em509	0.25	Normalized	B_MOI=2_51hr	0.0009904184
0.075	2475ChA ex488/em509	0.25	Normalized	B_MOI=2_54hr	0.0024735770000000002
0.075	2475ChA ex488/em509	0.25	Normalized	B_MOI=5_42hr	0.0066442042
0.075	2475ChA ex488/em509	0.25	Normalized	B_MOI=5_45hr	0.00129885
0.075	2475ChA ex488/em509	0.25	Normalized	B_MOI=5_48hr	0.0058379459000000005
0.075	2475ChA ex488/em509	0.25	Normalized	B_MOI=5_51hr	0.0029001448
0.075	2475ChA ex488/em509	0.25	Normalized	B_MOI=5_54hr	0.000995204
0.075	2475ChA ex488/em509	0.25	Normalized	Buffer	4.273324029
0.07749999	2475ChA ex488/em509	0.2583333	Normalized	1.5 million uninfected Sf9 cells	0.1664115378
0.07749999	2475ChA ex488/em509	0.2583333	Normalized	100 nM free GFP	2.3095803045
0.07749999	2475ChA ex488/em509	0.2583333	Normalized	100 nM yest CST	0.0002225749
0.07749999	2475ChA ex488/em509	0.2583333	Normalized	A_MOI=10_42hr	0.0038248447000000002
0.07749999	2475ChA ex488/em509	0.2583333	Normalized	A_MOI=10_45hr	0.0044513623
0.07749999	2475ChA ex488/em509	0.2583333	Normalized	A_MOI=10_48hr	0.0016165688000000001
0.07749999	2475ChA ex488/em509	0.2583333	Normalized	A_MOI=10_51hr	0.0076670438
0.07749999	2475ChA ex488/em509	0.2583333	Normalized	A_MOI=10_54hr	0.0011431773
0.07749999	2475ChA ex488/em509	0.2583333	Normalized	A_MOI=15_42hr	0.0029536148
0.07749999	2475ChA ex488/em509	0.2583333	Normalized	A_MOI=15_45hr	0.0012006515
0.07749999	2475ChA ex488/em509	0.2583333	Normalized	A_MOI=15_48hr	0.0012659352
0.07749999	2475ChA ex488/em509	0.2583333	Normalized	A_MOI=15_51hr	0.0011129487000000001
0.07749999	2475ChA ex488/em509	0.2583333	Normalized	A_MOI=15_54hr	0.0014510999
0.07749999	2475ChA ex488/em509	0.2583333	Normalized	A_MOI=1_42hr	0.0047323916
0.07749999	2475ChA ex488/em509	0.2583333	Normalized	A_MOI=1_45hr	0.0087661391
[truncated: 167,089 more rows]
