# Supplementary material for: Appia: Simpler chromatography analysis and visualization
Source: PLoS One. 2023 Jan 17;18(1):e0280255. doi: 10.1371/journal.pone.0280255 (PMC9844859; doi:10.1371/journal.pone.0280255)
Supplement: S2 Data — (ZIP) [file pone.0280255.s004.zip]

Archive with 2 entries (2 files):
- S4_Figure4-Data-Analytic.csv
- S5_Figure4-Data-Preparative.csv
