# Supplementary material for: Appia: Simpler chromatography analysis and visualization
Source: PLoS One. 2023 Jan 17;18(1):e0280255. doi: 10.1371/journal.pone.0280255 (PMC9844859; doi:10.1371/journal.pone.0280255)
Supplement: S2 Data — (ZIP) [file pone.0280255.s004.zip › S4_Figure4-Data-Analytic.csv]

mL	Channel	Time	Normalization	Sample	Value
0.0	2475ChA ex280/em350	0.0	Normalized	SEC17	0.0070561999
0.0	2475ChA ex280/em350	0.0	Normalized	SEC18	0.0024232247
0.0	2475ChA ex280/em350	0.0	Normalized	SEC19	0.0027601505
0.0	2475ChA ex280/em350	0.0	Normalized	SEC20	0.0023900478
0.0	2475ChA ex280/em350	0.0	Normalized	SEC21	0.0025000046
0.0	2475ChA ex280/em350	0.0	Normalized	SEC35	0.0071951845
0.0	2475ChA ex280/em350	0.0	Normalized	conc17	0.000980956
0.0	2475ChA ex280/em350	0.0	Normalized	conc20	0.0020481376
0.0250000004	2475ChA ex280/em350	0.050000000700000005	Normalized	SEC17	0.0074045379
0.0250000004	2475ChA ex280/em350	0.050000000700000005	Normalized	SEC18	0.0026957402
0.0250000004	2475ChA ex280/em350	0.050000000700000005	Normalized	SEC19	0.0029891955000000002
0.0250000004	2475ChA ex280/em350	0.050000000700000005	Normalized	SEC20	0.0026353083
0.0250000004	2475ChA ex280/em350	0.050000000700000005	Normalized	SEC21	0.0028133416000000002
0.0250000004	2475ChA ex280/em350	0.050000000700000005	Normalized	SEC35	0.008083865
0.0250000004	2475ChA ex280/em350	0.050000000700000005	Normalized	conc17	0.001070076
0.0250000004	2475ChA ex280/em350	0.050000000700000005	Normalized	conc20	0.0021278178
0.050000000700000005	2475ChA ex280/em350	0.1000000015	Normalized	SEC17	0.0203866716
0.050000000700000005	2475ChA ex280/em350	0.1000000015	Normalized	SEC18	0.0127378879
0.050000000700000005	2475ChA ex280/em350	0.1000000015	Normalized	SEC19	0.011845774
0.050000000700000005	2475ChA ex280/em350	0.1000000015	Normalized	SEC20	0.012119253200000001
0.050000000700000005	2475ChA ex280/em350	0.1000000015	Normalized	SEC21	0.014565971700000001
0.050000000700000005	2475ChA ex280/em350	0.1000000015	Normalized	SEC35	0.0415148772
0.050000000700000005	2475ChA ex280/em350	0.1000000015	Normalized	conc17	0.0044867271
0.050000000700000005	2475ChA ex280/em350	0.1000000015	Normalized	conc20	0.0051967716
0.07500000300000001	2475ChA ex280/em350	0.15000000600000002	Normalized	SEC17	0.0400933027
0.07500000300000001	2475ChA ex280/em350	0.15000000600000002	Normalized	SEC18	0.028320916
0.07500000300000001	2475ChA ex280/em350	0.15000000600000002	Normalized	SEC19	0.0254688244
0.07500000300000001	2475ChA ex280/em350	0.15000000600000002	Normalized	SEC20	0.0267694872
0.07500000300000001	2475ChA ex280/em350	0.15000000600000002	Normalized	SEC21	0.0323913544
0.07500000300000001	2475ChA ex280/em350	0.15000000600000002	Normalized	SEC35	0.0930804536
0.07500000300000001	2475ChA ex280/em350	0.15000000600000002	Normalized	conc17	0.00973651
0.07500000300000001	2475ChA ex280/em350	0.15000000600000002	Normalized	conc20	0.0099559175
0.1000000015	2475ChA ex280/em350	0.200000003	Normalized	SEC17	0.0418493412
0.1000000015	2475ChA ex280/em350	0.200000003	Normalized	SEC18	0.0298494361
0.1000000015	2475ChA ex280/em350	0.200000003	Normalized	SEC19	0.0265712403
0.1000000015	2475ChA ex280/em350	0.200000003	Normalized	SEC20	0.028082560700000002
0.1000000015	2475ChA ex280/em350	0.200000003	Normalized	SEC21	0.034155972300000004
0.1000000015	2475ChA ex280/em350	0.200000003	Normalized	SEC35	0.0976141021
0.1000000015	2475ChA ex280/em350	0.200000003	Normalized	conc17	0.0101850415
0.1000000015	2475ChA ex280/em350	0.200000003	Normalized	conc20	0.0103518628
0.125	2475ChA ex280/em350	0.25	Normalized	SEC17	0.0418493412
0.125	2475ChA ex280/em350	0.25	Normalized	SEC18	0.0296920855
0.125	2475ChA ex280/em350	0.25	Normalized	SEC19	0.0265499316
0.125	2475ChA ex280/em350	0.25	Normalized	SEC20	0.028128434
0.125	2475ChA ex280/em350	0.25	Normalized	SEC21	0.0342869461
0.125	2475ChA ex280/em350	0.25	Normalized	SEC35	0.0978536755
0.125	2475ChA ex280/em350	0.25	Normalized	conc17	0.0102220951
0.125	2475ChA ex280/em350	0.25	Normalized	conc20	0.0103894221
0.15000000600000002	2475ChA ex280/em350	0.30000001190000003	Normalized	SEC17	0.041661195500000005
0.15000000600000002	2475ChA ex280/em350	0.30000001190000003	Normalized	SEC18	0.0297089405
0.15000000600000002	2475ChA ex280/em350	0.30000001190000003	Normalized	SEC19	0.026581890900000002
0.15000000600000002	2475ChA ex280/em350	0.30000001190000003	Normalized	SEC20	0.0282144416
0.15000000600000002	2475ChA ex280/em350	0.30000001190000003	Normalized	SEC21	0.0340732634
0.15000000600000002	2475ChA ex280/em350	0.30000001190000003	Normalized	SEC35	0.0976325348
0.15000000600000002	2475ChA ex280/em350	0.30000001190000003	Normalized	conc17	0.0102474466
0.15000000600000002	2475ChA ex280/em350	0.30000001190000003	Normalized	conc20	0.0103534264
0.17499999700000002	2475ChA ex280/em350	0.34999999400000004	Normalized	SEC17	0.041570611300000004
0.17499999700000002	2475ChA ex280/em350	0.34999999400000004	Normalized	SEC18	0.029703324700000002
0.17499999700000002	2475ChA ex280/em350	0.34999999400000004	Normalized	SEC19	0.026512652600000002
0.17499999700000002	2475ChA ex280/em350	0.34999999400000004	Normalized	SEC20	0.028139902300000002
0.17499999700000002	2475ChA ex280/em350	0.34999999400000004	Normalized	SEC21	0.0340525806
0.17499999700000002	2475ChA ex280/em350	0.34999999400000004	Normalized	SEC35	0.0975956768
0.17499999700000002	2475ChA ex280/em350	0.34999999400000004	Normalized	conc17	0.0102181956
0.17499999700000002	2475ChA ex280/em350	0.34999999400000004	Normalized	conc20	0.0103362119
0.200000003	2475ChA ex280/em350	0.400000006	Normalized	SEC17	0.0418284349
0.200000003	2475ChA ex280/em350	0.400000006	Normalized	SEC18	0.0296864621
0.200000003	2475ChA ex280/em350	0.400000006	Normalized	SEC19	0.026523308800000003
0.200000003	2475ChA ex280/em350	0.400000006	Normalized	SEC20	0.028111232400000002
0.200000003	2475ChA ex280/em350	0.400000006	Normalized	SEC21	0.0339216143
0.200000003	2475ChA ex280/em350	0.400000006	Normalized	SEC35	0.0980195552
0.200000003	2475ChA ex280/em350	0.400000006	Normalized	conc17	0.0102259954
0.200000003	2475ChA ex280/em350	0.400000006	Normalized	conc20	0.0103878574
0.224999994	2475ChA ex280/em350	0.4499999881	Normalized	SEC17	0.0417030007
0.224999994	2475ChA ex280/em350	0.4499999881	Normalized	SEC18	0.029793236400000003
0.224999994	2475ChA ex280/em350	0.4499999881	Normalized	SEC19	0.026352888
0.224999994	2475ChA ex280/em350	0.4499999881	Normalized	SEC20	0.028122697000000002
0.224999994	2475ChA ex280/em350	0.4499999881	Normalized	SEC21	0.0340112261
0.224999994	2475ChA ex280/em350	0.4499999881	Normalized	SEC35	0.09765095260000001
0.224999994	2475ChA ex280/em350	0.4499999881	Normalized	conc17	0.0101752914
0.224999994	2475ChA ex280/em350	0.4499999881	Normalized	conc20	0.010373772100000001
0.25	2475ChA ex280/em350	0.5	Normalized	SEC17	0.041689068100000004
0.25	2475ChA ex280/em350	0.5	Normalized	SEC18	0.029663987500000003
0.25	2475ChA ex280/em350	0.5	Normalized	SEC19	0.0027601505
0.25	2475ChA ex280/em350	0.5	Normalized	SEC20	0.0023900478
0.25	2475ChA ex280/em350	0.5	Normalized	SEC21	0.034204226000000004
0.25	2475ChA ex280/em350	0.5	Normalized	SEC35	0.0983881354
0.25	2475ChA ex280/em350	0.5	Normalized	conc17	0.0101752914
0.25	2475ChA ex280/em350	0.5	Normalized	conc20	0.0103299515
0.275000006	2475ChA ex280/em350	0.5500000119	Normalized	SEC17	0.0070561999
0.275000006	2475ChA ex280/em350	0.5500000119	Normalized	SEC18	0.0024232247
0.275000006	2475ChA ex280/em350	0.5500000119	Normalized	SEC19	0.0027533686
0.275000006	2475ChA ex280/em350	0.5500000119	Normalized	SEC20	0.0023853218
0.275000006	2475ChA ex280/em350	0.5500000119	Normalized	SEC21	0.0025000046
0.275000006	2475ChA ex280/em350	0.5500000119	Normalized	SEC35	0.0071951845
0.275000006	2475ChA ex280/em350	0.5500000119	Normalized	conc17	0.000980956
0.275000006	2475ChA ex280/em350	0.5500000119	Normalized	conc20	0.0020481376
0.30000001190000003	2475ChA ex280/em350	0.6000000238000001	Normalized	SEC17	0.0070938319
0.30000001190000003	2475ChA ex280/em350	0.6000000238000001	Normalized	SEC18	0.0022534416
0.30000001190000003	2475ChA ex280/em350	0.6000000238000001	Normalized	SEC19	0.0028066251
0.30000001190000003	2475ChA ex280/em350	0.6000000238000001	Normalized	SEC20	0.0023451841
0.30000001190000003	2475ChA ex280/em350	0.6000000238000001	Normalized	SEC21	0.0025159582
0.30000001190000003	2475ChA ex280/em350	0.6000000238000001	Normalized	SEC35	0.007132193100000001
0.30000001190000003	2475ChA ex280/em350	0.6000000238000001	Normalized	conc17	0.0009848221
0.30000001190000003	2475ChA ex280/em350	0.6000000238000001	Normalized	conc20	0.0019891080000000003
0.3249999881	2475ChA ex280/em350	0.6499999762	Normalized	SEC17	0.0069474955
0.3249999881	2475ChA ex280/em350	0.6499999762	Normalized	SEC18	0.0019949421
0.3249999881	2475ChA ex280/em350	0.6499999762	Normalized	SEC19	0.0030143261
0.3249999881	2475ChA ex280/em350	0.6499999762	Normalized	SEC20	0.0025458722000000003
0.3249999881	2475ChA ex280/em350	0.6499999762	Normalized	SEC21	0.0024814929
0.3249999881	2475ChA ex280/em350	0.6499999762	Normalized	SEC35	0.0065240217
0.3249999881	2475ChA ex280/em350	0.6499999762	Normalized	conc17	0.0009789716000000001
0.3249999881	2475ChA ex280/em350	0.6499999762	Normalized	conc20	0.0018717335000000002
0.34999999400000004	2475ChA ex280/em350	0.6999999881	Normalized	SEC17	0.0068360008
0.34999999400000004	2475ChA ex280/em350	0.6999999881	Normalized	SEC18	0.0020904746
0.34999999400000004	2475ChA ex280/em350	0.6999999881	Normalized	SEC19	0.0028439048000000002
0.34999999400000004	2475ChA ex280/em350	0.6999999881	Normalized	SEC20	0.0027350925
0.34999999400000004	2475ChA ex280/em350	0.6999999881	Normalized	SEC21	0.0024883861
0.34999999400000004	2475ChA ex280/em350	0.6999999881	Normalized	SEC35	0.0066345981
0.34999999400000004	2475ChA ex280/em350	0.6999999881	Normalized	conc17	0.0009750713
0.34999999400000004	2475ChA ex280/em350	0.6999999881	Normalized	conc20	0.0019171183
0.375	2475ChA ex280/em350	0.75	Normalized	SEC17	0.0067941905
0.375	2475ChA ex280/em350	0.75	Normalized	SEC18	0.0023489741000000002
0.375	2475ChA ex280/em350	0.75	Normalized	SEC19	0.0028012996
0.375	2475ChA ex280/em350	0.75	Normalized	SEC20	0.0025688079
0.375	2475ChA ex280/em350	0.75	Normalized	SEC21	0.002288488
0.375	2475ChA ex280/em350	0.75	Normalized	SEC35	0.0072796289000000005
0.375	2475ChA ex280/em350	0.75	Normalized	conc17	0.0009126668000000001
0.375	2475ChA ex280/em350	0.75	Normalized	conc20	0.0018639085
0.400000006	2475ChA ex280/em350	0.8000000119	Normalized	SEC17	0.0066548227
0.400000006	2475ChA ex280/em350	0.8000000119	Normalized	SEC18	0.0022927786000000003
0.400000006	2475ChA ex280/em350	0.8000000119	Normalized	SEC19	0.0028279277000000003
0.400000006	2475ChA ex280/em350	0.8000000119	Normalized	SEC20	0.0023795879
0.400000006	2475ChA ex280/em350	0.8000000119	Normalized	SEC21	0.002288488
0.400000006	2475ChA ex280/em350	0.8000000119	Normalized	SEC35	0.0066530276
0.400000006	2475ChA ex280/em350	0.8000000119	Normalized	conc17	0.0009380186000000001
0.400000006	2475ChA ex280/em350	0.8000000119	Normalized	conc20	0.0017997437000000002
0.42500001190000003	2475ChA ex280/em350	0.8500000238000001	Normalized	SEC17	0.0066548227
0.42500001190000003	2475ChA ex280/em350	0.8500000238000001	Normalized	SEC18	0.0022927786000000003
0.42500001190000003	2475ChA ex280/em350	0.8500000238000001	Normalized	SEC19	0.0027107631
0.42500001190000003	2475ChA ex280/em350	0.8500000238000001	Normalized	SEC20	0.0023451841
0.42500001190000003	2475ChA ex280/em350	0.8500000238000001	Normalized	SEC21	0.0023918836000000002
0.42500001190000003	2475ChA ex280/em350	0.8500000238000001	Normalized	SEC35	0.0063581564
0.42500001190000003	2475ChA ex280/em350	0.8500000238000001	Normalized	conc17	0.0008931654
0.42500001190000003	2475ChA ex280/em350	0.8500000238000001	Normalized	conc20	0.0018169587
0.4499999881	2475ChA ex280/em350	0.8999999762	Normalized	SEC17	0.0066269492
0.4499999881	2475ChA ex280/em350	0.8999999762	Normalized	SEC18	0.0023321153
0.4499999881	2475ChA ex280/em350	0.8999999762	Normalized	SEC19	0.0027959738
0.4499999881	2475ChA ex280/em350	0.8999999762	Normalized	SEC20	0.002477065
0.4499999881	2475ChA ex280/em350	0.8999999762	Normalized	SEC21	0.0021575203
0.4499999881	2475ChA ex280/em350	0.8999999762	Normalized	SEC35	0.0062107211
0.4499999881	2475ChA ex280/em350	0.8999999762	Normalized	conc17	0.0009360685
0.4499999881	2475ChA ex280/em350	0.8999999762	Normalized	conc20	0.0017966138000000001
0.47499999400000004	2475ChA ex280/em350	0.9499999881000001	Normalized	SEC17	0.0065572648
0.47499999400000004	2475ChA ex280/em350	0.9499999881000001	Normalized	SEC18	0.0022253438
0.47499999400000004	2475ChA ex280/em350	0.9499999881000001	Normalized	SEC19	0.0029078128
0.47499999400000004	2475ChA ex280/em350	0.9499999881000001	Normalized	SEC20	0.0022591748
0.47499999400000004	2475ChA ex280/em350	0.9499999881000001	Normalized	SEC21	0.0023091671
0.47499999400000004	2475ChA ex280/em350	0.9499999881000001	Normalized	SEC35	0.005989567800000001
0.47499999400000004	2475ChA ex280/em350	0.9499999881000001	Normalized	conc17	0.0009048662
0.47499999400000004	2475ChA ex280/em350	0.9499999881000001	Normalized	conc20	0.0017887888
0.5	2475ChA ex280/em350	1.0	Normalized	SEC17	0.0063830549
0.5	2475ChA ex280/em350	1.0	Normalized	SEC18	0.0023152567
0.5	2475ChA ex280/em350	1.0	Normalized	SEC19	0.0028652074
0.5	2475ChA ex280/em350	1.0	Normalized	SEC20	0.0024655969
0.5	2475ChA ex280/em350	1.0	Normalized	SEC21	0.0023022741
0.5	2475ChA ex280/em350	1.0	Normalized	SEC35	0.0063028685
0.5	2475ChA ex280/em350	1.0	Normalized	conc17	0.0009029161000000001
0.5	2475ChA ex280/em350	1.0	Normalized	conc20	0.0018419985
0.5249999762	2475ChA ex280/em350	1.0499999523	Normalized	SEC17	0.0064736442
0.5249999762	2475ChA ex280/em350	1.0499999523	Normalized	SEC18	0.0022983979
0.5249999762	2475ChA ex280/em350	1.0499999523	Normalized	SEC19	0.0026521808
0.5249999762	2475ChA ex280/em350	1.0499999523	Normalized	SEC20	0.0024483951
0.5249999762	2475ChA ex280/em350	1.0499999523	Normalized	SEC21	0.0023436323
0.5249999762	2475ChA ex280/em350	1.0499999523	Normalized	SEC35	0.0061738621
0.5249999762	2475ChA ex280/em350	1.0499999523	Normalized	conc17	0.0009984730000000002
0.5249999762	2475ChA ex280/em350	1.0499999523	Normalized	conc20	0.0018138287
0.5500000119	2475ChA ex280/em350	1.1000000238	Normalized	SEC17	0.0063482127000000005
0.5500000119	2475ChA ex280/em350	1.1000000238	Normalized	SEC18	0.0022759198000000002
0.5500000119	2475ChA ex280/em350	1.1000000238	Normalized	SEC19	0.002742717
0.5500000119	2475ChA ex280/em350	1.1000000238	Normalized	SEC20	0.0024025235
0.5500000119	2475ChA ex280/em350	1.1000000238	Normalized	SEC21	0.0023712043
0.5500000119	2475ChA ex280/em350	1.1000000238	Normalized	SEC35	0.0061922916
0.5500000119	2475ChA ex280/em350	1.1000000238	Normalized	conc17	0.0008873149
0.5500000119	2475ChA ex280/em350	1.1000000238	Normalized	conc20	0.0017621838000000001
0.5749999881	2475ChA ex280/em350	1.1499999762	Normalized	SEC17	0.006250655700000001
0.5749999881	2475ChA ex280/em350	1.1499999762	Normalized	SEC18	0.0023489741000000002
0.5749999881	2475ChA ex280/em350	1.1499999762	Normalized	SEC19	0.0026202269
0.5749999881	2475ChA ex280/em350	1.1499999762	Normalized	SEC20	0.002459863
0.5749999881	2475ChA ex280/em350	1.1499999762	Normalized	SEC21	0.0021161621
0.5749999881	2475ChA ex280/em350	1.1499999762	Normalized	SEC35	0.0057499851000000005
0.5749999881	2475ChA ex280/em350	1.1499999762	Normalized	conc17	0.0008717137
0.5749999881	2475ChA ex280/em350	1.1499999762	Normalized	conc20	0.001721494
0.6000000238000001	2475ChA ex280/em350	1.2000000477000001	Normalized	SEC17	0.0060694767000000005
0.6000000238000001	2475ChA ex280/em350	1.2000000477000001	Normalized	SEC18	0.0022646808
0.6000000238000001	2475ChA ex280/em350	1.2000000477000001	Normalized	SEC19	0.0026095756
0.6000000238000001	2475ChA ex280/em350	1.2000000477000001	Normalized	SEC20	0.0025917438
0.6000000238000001	2475ChA ex280/em350	1.2000000477000001	Normalized	SEC21	0.0021988784
0.6000000238000001	2475ChA ex280/em350	1.2000000477000001	Normalized	SEC35	0.0063028685
0.6000000238000001	2475ChA ex280/em350	1.2000000477000001	Normalized	conc17	0.0009750713
0.6000000238000001	2475ChA ex280/em350	1.2000000477000001	Normalized	conc20	0.0017246241000000002
0.625	2475ChA ex280/em350	1.25	Normalized	SEC17	0.006313371000000001
0.625	2475ChA ex280/em350	1.25	Normalized	SEC18	0.0019724639
0.625	2475ChA ex280/em350	1.25	Normalized	SEC19	0.0026788092
0.625	2475ChA ex280/em350	1.25	Normalized	SEC20	0.0024311934
0.625	2475ChA ex280/em350	1.25	Normalized	SEC21	0.0022540228
0.625	2475ChA ex280/em350	1.25	Normalized	SEC35	0.0062291506
0.625	2475ChA ex280/em350	1.25	Normalized	conc17	0.0009263178
0.625	2475ChA ex280/em350	1.25	Normalized	conc20	0.0017371440000000001
0.6499999762	2475ChA ex280/em350	1.2999999522999999	Normalized	SEC17	0.0061600655
0.6499999762	2475ChA ex280/em350	1.2999999522999999	Normalized	SEC18	0.0021354309
0.6499999762	2475ChA ex280/em350	1.2999999522999999	Normalized	SEC19	0.0025563189
0.6499999762	2475ChA ex280/em350	1.2999999522999999	Normalized	SEC20	0.0023279823000000002
0.6499999762	2475ChA ex280/em350	1.2999999522999999	Normalized	SEC21	0.002467707
0.6499999762	2475ChA ex280/em350	1.2999999522999999	Normalized	SEC35	0.0060079973
0.6499999762	2475ChA ex280/em350	1.2999999522999999	Normalized	conc17	0.0009107166
0.6499999762	2475ChA ex280/em350	1.2999999522999999	Normalized	conc20	0.0017293190000000002
0.6750000119	2475ChA ex280/em350	1.3500000238	Normalized	SEC17	0.0062715602
0.6750000119	2475ChA ex280/em350	1.3500000238	Normalized	SEC18	0.0023545937
0.6750000119	2475ChA ex280/em350	1.3500000238	Normalized	SEC19	0.0026362038
0.6750000119	2475ChA ex280/em350	1.3500000238	Normalized	SEC20	0.0023279823000000002
0.6750000119	2475ChA ex280/em350	1.3500000238	Normalized	SEC21	0.0023022741
0.6750000119	2475ChA ex280/em350	1.3500000238	Normalized	SEC35	0.0054551139
0.6750000119	2475ChA ex280/em350	1.3500000238	Normalized	conc17	0.0008814645
0.6750000119	2475ChA ex280/em350	1.3500000238	Normalized	conc20	0.001734014
0.6999999881	2475ChA ex280/em350	1.3999999762	Normalized	SEC17	0.0063551813
0.6999999881	2475ChA ex280/em350	1.3999999762	Normalized	SEC18	0.0022983979
0.6999999881	2475ChA ex280/em350	1.3999999762	Normalized	SEC19	0.0026415295000000003
0.6999999881	2475ChA ex280/em350	1.3999999762	Normalized	SEC20	0.002459863
0.6999999881	2475ChA ex280/em350	1.3999999762	Normalized	SEC21	0.0022402368
0.6999999881	2475ChA ex280/em350	1.3999999762	Normalized	SEC35	0.0056394082
0.6999999881	2475ChA ex280/em350	1.3999999762	Normalized	conc17	0.0009380186000000001
0.6999999881	2475ChA ex280/em350	1.3999999762	Normalized	conc20	0.0017449689
0.7250000238000001	2475ChA ex280/em350	1.4500000477000001	Normalized	SEC17	0.006313371000000001
0.7250000238000001	2475ChA ex280/em350	1.4500000477000001	Normalized	SEC18	0.0021579091
0.7250000238000001	2475ChA ex280/em350	1.4500000477000001	Normalized	SEC19	0.0026894605
0.7250000238000001	2475ChA ex280/em350	1.4500000477000001	Normalized	SEC20	0.0024655969
0.7250000238000001	2475ChA ex280/em350	1.4500000477000001	Normalized	SEC21	0.0024401348
0.7250000238000001	2475ChA ex280/em350	1.4500000477000001	Normalized	SEC35	0.005823703
0.7250000238000001	2475ChA ex280/em350	1.4500000477000001	Normalized	conc17	0.0009009659000000001
0.7250000238000001	2475ChA ex280/em350	1.4500000477000001	Normalized	conc20	0.0017355790000000001
0.75	2475ChA ex280/em350	1.5	Normalized	SEC17	0.0061670346
0.75	2475ChA ex280/em350	1.5	Normalized	SEC18	0.0022141046
0.75	2475ChA ex280/em350	1.5	Normalized	SEC19	0.0027373915
0.75	2475ChA ex280/em350	1.5	Normalized	SEC20	0.0022362391
0.75	2475ChA ex280/em350	1.5	Normalized	SEC21	0.0023229532
0.75	2475ChA ex280/em350	1.5	Normalized	SEC35	0.006081715200000001
0.75	2475ChA ex280/em350	1.5	Normalized	conc17	0.0009126668000000001
0.75	2475ChA ex280/em350	1.5	Normalized	conc20	0.0017387089000000001
0.7749999762	2475ChA ex280/em350	1.5499999522999999	Normalized	SEC17	0.0057349936
0.7749999762	2475ChA ex280/em350	1.5499999522999999	Normalized	SEC18	0.0020061811
0.7749999762	2475ChA ex280/em350	1.5499999522999999	Normalized	SEC19	0.0025616447
0.7749999762	2475ChA ex280/em350	1.5499999522999999	Normalized	SEC20	0.0022247713
0.7749999762	2475ChA ex280/em350	1.5499999522999999	Normalized	SEC21	0.0023022741
0.7749999762	2475ChA ex280/em350	1.5499999522999999	Normalized	SEC35	0.0059342794
0.7749999762	2475ChA ex280/em350	1.5499999522999999	Normalized	conc17	0.0009048662
0.7749999762	2475ChA ex280/em350	1.5499999522999999	Normalized	conc20	0.001734014
0.8000000119	2475ChA ex280/em350	1.6000000238	Normalized	SEC17	0.005811646100000001
0.8000000119	2475ChA ex280/em350	1.6000000238	Normalized	SEC18	0.0020736158000000003
0.8000000119	2475ChA ex280/em350	1.6000000238	Normalized	SEC19	0.0027160889
0.8000000119	2475ChA ex280/em350	1.6000000238	Normalized	SEC20	0.0023337163
0.8000000119	2475ChA ex280/em350	1.6000000238	Normalized	SEC21	0.0019989805
0.8000000119	2475ChA ex280/em350	1.6000000238	Normalized	SEC35	0.005418255
0.8000000119	2475ChA ex280/em350	1.6000000238	Normalized	conc17	0.0008756141000000001
0.8000000119	2475ChA ex280/em350	1.6000000238	Normalized	conc20	0.0017903538
0.8249999881000001	2475ChA ex280/em350	1.6499999762000002	Normalized	SEC17	0.0061321924
0.8249999881000001	2475ChA ex280/em350	1.6499999762000002	Normalized	SEC18	0.002084855
0.8249999881000001	2475ChA ex280/em350	1.6499999762000002	Normalized	SEC19	0.0026947861000000003
0.8249999881000001	2475ChA ex280/em350	1.6499999762000002	Normalized	SEC20	0.0025114685
0.8249999881000001	2475ChA ex280/em350	1.6499999762000002	Normalized	SEC21	0.0018611198000000001
0.8249999881000001	2475ChA ex280/em350	1.6499999762000002	Normalized	SEC35	0.0051786723
0.8249999881000001	2475ChA ex280/em350	1.6499999762000002	Normalized	conc17	0.0008463619
0.8249999881000001	2475ChA ex280/em350	1.6499999762000002	Normalized	conc20	0.0017856588000000001
0.8500000238000001	2475ChA ex280/em350	1.7000000477000001	Normalized	SEC17	0.0061670346
0.8500000238000001	2475ChA ex280/em350	1.7000000477000001	Normalized	SEC18	0.0020792354
0.8500000238000001	2475ChA ex280/em350	1.7000000477000001	Normalized	SEC19	0.0025403418
0.8500000238000001	2475ChA ex280/em350	1.7000000477000001	Normalized	SEC20	0.0023738539000000003
0.8500000238000001	2475ChA ex280/em350	1.7000000477000001	Normalized	SEC21	0.0020196596000000002
0.8500000238000001	2475ChA ex280/em350	1.7000000477000001	Normalized	SEC35	0.0056762672000000005
0.8500000238000001	2475ChA ex280/em350	1.7000000477000001	Normalized	conc17	0.0008463619
0.8500000238000001	2475ChA ex280/em350	1.7000000477000001	Normalized	conc20	0.0017167991
0.875	2475ChA ex280/em350	1.75	Normalized	SEC17	0.0060834140000000005
0.875	2475ChA ex280/em350	1.75	Normalized	SEC18	0.0021185724
0.875	2475ChA ex280/em350	1.75	Normalized	SEC19	0.0023965489
0.875	2475ChA ex280/em350	1.75	Normalized	SEC20	0.0022821107
0.875	2475ChA ex280/em350	1.75	Normalized	SEC21	0.0025090652
0.875	2475ChA ex280/em350	1.75	Normalized	SEC35	0.0059342794
0.875	2475ChA ex280/em350	1.75	Normalized	conc17	0.0008912152000000001
0.875	2475ChA ex280/em350	1.75	Normalized	conc20	0.0017387089000000001
0.8999999762	2475ChA ex280/em350	1.7999999522999999	Normalized	SEC17	0.0059440457
0.8999999762	2475ChA ex280/em350	1.7999999522999999	Normalized	SEC18	0.0020005617
0.8999999762	2475ChA ex280/em350	1.7999999522999999	Normalized	SEC19	0.0024231772
0.8999999762	2475ChA ex280/em350	1.7999999522999999	Normalized	SEC20	0.0022649090000000003
0.8999999762	2475ChA ex280/em350	1.7999999522999999	Normalized	SEC21	0.0022471298
0.8999999762	2475ChA ex280/em350	1.7999999522999999	Normalized	SEC35	0.0055104024
0.8999999762	2475ChA ex280/em350	1.7999999522999999	Normalized	conc17	0.0009458192
0.8999999762	2475ChA ex280/em350	1.7999999522999999	Normalized	conc20	0.001723059
0.9250000119	2475ChA ex280/em350	1.8500000238	Normalized	SEC17	0.005902235400000001
0.9250000119	2475ChA ex280/em350	1.8500000238	Normalized	SEC18	0.0019893225
0.9250000119	2475ChA ex280/em350	1.8500000238	Normalized	SEC19	0.0027267402
0.9250000119	2475ChA ex280/em350	1.8500000238	Normalized	SEC20	0.0023853218
0.9250000119	2475ChA ex280/em350	1.8500000238	Normalized	SEC21	0.002095483
0.9250000119	2475ChA ex280/em350	1.8500000238	Normalized	SEC35	0.0056394082
0.9250000119	2475ChA ex280/em350	1.8500000238	Normalized	conc17	0.0009107166
0.9250000119	2475ChA ex280/em350	1.8500000238	Normalized	conc20	0.0017387089000000001
0.9499999881000001	2475ChA ex280/em350	1.8999999762000002	Normalized	SEC17	0.0059370771
0.9499999881000001	2475ChA ex280/em350	1.8999999762000002	Normalized	SEC18	0.0019780833
0.9499999881000001	2475ChA ex280/em350	1.8999999762000002	Normalized	SEC19	0.0025563189
0.9499999881000001	2475ChA ex280/em350	1.8999999762000002	Normalized	SEC20	0.0024655969
0.9499999881000001	2475ChA ex280/em350	1.8999999762000002	Normalized	SEC21	0.0023229532
0.9499999881000001	2475ChA ex280/em350	1.8999999762000002	Normalized	SEC35	0.005123383400000001
0.9499999881000001	2475ChA ex280/em350	1.8999999762000002	Normalized	conc17	0.0008580628
0.9499999881000001	2475ChA ex280/em350	1.8999999762000002	Normalized	conc20	0.0016854992
0.9750000238000001	2475ChA ex280/em350	1.9500000477000001	Normalized	SEC17	0.0059510139000000005
0.9750000238000001	2475ChA ex280/em350	1.9500000477000001	Normalized	SEC18	0.0020118007
0.9750000238000001	2475ChA ex280/em350	1.9500000477000001	Normalized	SEC19	0.0025350163000000003
0.9750000238000001	2475ChA ex280/em350	1.9500000477000001	Normalized	SEC20	0.0025229366
0.9750000238000001	2475ChA ex280/em350	1.9500000477000001	Normalized	SEC21	0.0019989805
0.9750000238000001	2475ChA ex280/em350	1.9500000477000001	Normalized	SEC35	0.0059711384
0.9750000238000001	2475ChA ex280/em350	1.9500000477000001	Normalized	conc17	0.0009107166
0.9750000238000001	2475ChA ex280/em350	1.9500000477000001	Normalized	conc20	0.0016354193
1.0	2475ChA ex280/em350	2.0	Normalized	SEC17	0.005755899
1.0	2475ChA ex280/em350	2.0	Normalized	SEC18	0.0021466701
1.0	2475ChA ex280/em350	2.0	Normalized	SEC19	0.0024870853
1.0	2475ChA ex280/em350	2.0	Normalized	SEC20	0.0023910557000000002
1.0	2475ChA ex280/em350	2.0	Normalized	SEC21	0.0019920873
1.0	2475ChA ex280/em350	2.0	Normalized	SEC35	0.0061185737
1.0	2475ChA ex280/em350	2.0	Normalized	conc17	0.0008658633
1.0	2475ChA ex280/em350	2.0	Normalized	conc20	0.0016698493
1.0249999762	2475ChA ex280/em350	2.0499999523	Normalized	SEC17	0.0058395197
1.0249999762	2475ChA ex280/em350	2.0499999523	Normalized	SEC18	0.0022365830000000003
1.0249999762	2475ChA ex280/em350	2.0499999523	Normalized	SEC19	0.0025935986
1.0249999762	2475ChA ex280/em350	2.0499999523	Normalized	SEC20	0.0022305052
1.0249999762	2475ChA ex280/em350	2.0499999523	Normalized	SEC21	0.0022471298
1.0249999762	2475ChA ex280/em350	2.0499999523	Normalized	SEC35	0.0054551139
1.0249999762	2475ChA ex280/em350	2.0499999523	Normalized	conc17	0.000780057
1.0249999762	2475ChA ex280/em350	2.0499999523	Normalized	conc20	0.0016557643
1.0499999523	2475ChA ex280/em350	2.0999999046	Normalized	SEC17	0.0058743618
1.0499999523	2475ChA ex280/em350	2.0999999046	Normalized	SEC18	0.0020904746
1.0499999523	2475ChA ex280/em350	2.0999999046	Normalized	SEC19	0.0024444798
1.0499999523	2475ChA ex280/em350	2.0999999046	Normalized	SEC20	0.0023050464
1.0499999523	2475ChA ex280/em350	2.0999999046	Normalized	SEC21	0.0022057716000000002
1.0499999523	2475ChA ex280/em350	2.0999999046	Normalized	SEC35	0.005878991
1.0499999523	2475ChA ex280/em350	2.0999999046	Normalized	conc17	0.0007995585000000001
1.0499999523	2475ChA ex280/em350	2.0999999046	Normalized	conc20	0.0016385494000000001
1.0750000477	2475ChA ex280/em350	2.1500000954	Normalized	SEC17	0.005790740700000001
1.0750000477	2475ChA ex280/em350	2.1500000954	Normalized	SEC18	0.0020679962
1.0750000477	2475ChA ex280/em350	2.1500000954	Normalized	SEC19	0.0024977366
1.0750000477	2475ChA ex280/em350	2.1500000954	Normalized	SEC20	0.0023107803000000002
1.0750000477	2475ChA ex280/em350	2.1500000954	Normalized	SEC21	0.0018335476
1.0750000477	2475ChA ex280/em350	2.1500000954	Normalized	SEC35	0.0054919729
1.0750000477	2475ChA ex280/em350	2.1500000954	Normalized	conc17	0.0007995585000000001
1.0750000477	2475ChA ex280/em350	2.1500000954	Normalized	conc20	0.0016385494000000001
1.1000000238	2475ChA ex280/em350	2.2000000477	Normalized	SEC17	0.0057140882
1.1000000238	2475ChA ex280/em350	2.2000000477	Normalized	SEC18	0.0020623768
1.1000000238	2475ChA ex280/em350	2.2000000477	Normalized	SEC19	0.0024870853
1.1000000238	2475ChA ex280/em350	2.2000000477	Normalized	SEC20	0.0024483951
1.1000000238	2475ChA ex280/em350	2.2000000477	Normalized	SEC21	0.0019300501
1.1000000238	2475ChA ex280/em350	2.2000000477	Normalized	SEC35	0.0057131262
1.1000000238	2475ChA ex280/em350	2.2000000477	Normalized	conc17	0.0008561126
1.1000000238	2475ChA ex280/em350	2.2000000477	Normalized	conc20	0.0016495043
1.125	2475ChA ex280/em350	2.25	Normalized	SEC17	0.0057419622
1.125	2475ChA ex280/em350	2.25	Normalized	SEC18	0.0020286595
1.125	2475ChA ex280/em350	2.25	Normalized	SEC19	0.0023752463000000002
1.125	2475ChA ex280/em350	2.25	Normalized	SEC20	0.0023337163
1.125	2475ChA ex280/em350	2.25	Normalized	SEC21	0.0019920873
1.125	2475ChA ex280/em350	2.25	Normalized	SEC35	0.0058421325000000005
1.125	2475ChA ex280/em350	2.25	Normalized	conc17	0.0009029161000000001
1.125	2475ChA ex280/em350	2.25	Normalized	conc20	0.0016260294000000001
1.1499999762	2475ChA ex280/em350	2.2999999523	Normalized	SEC17	0.005658340600000001
1.1499999762	2475ChA ex280/em350	2.2999999523	Normalized	SEC18	0.0018600727
1.1499999762	2475ChA ex280/em350	2.2999999523	Normalized	SEC19	0.0024391543
1.1499999762	2475ChA ex280/em350	2.2999999523	Normalized	SEC20	0.0021846336000000003
1.1499999762	2475ChA ex280/em350	2.2999999523	Normalized	SEC21	0.0018749058000000001
1.1499999762	2475ChA ex280/em350	2.2999999523	Normalized	SEC35	0.0052155307
1.1499999762	2475ChA ex280/em350	2.2999999523	Normalized	conc17	0.0008561126
1.1499999762	2475ChA ex280/em350	2.2999999523	Normalized	conc20	0.0016463744
1.1749999523	2475ChA ex280/em350	2.3499999046	Normalized	SEC17	0.0053935419
1.1749999523	2475ChA ex280/em350	2.3499999046	Normalized	SEC18	0.0019218879
1.1749999523	2475ChA ex280/em350	2.3499999046	Normalized	SEC19	0.0023592694
1.1749999523	2475ChA ex280/em350	2.3499999046	Normalized	SEC20	0.0020584867000000002
1.1749999523	2475ChA ex280/em350	2.3499999046	Normalized	SEC21	0.0021644135
1.1749999523	2475ChA ex280/em350	2.3499999046	Normalized	SEC35	0.0054366845
1.1749999523	2475ChA ex280/em350	2.3499999046	Normalized	conc17	0.0008288106
1.1749999523	2475ChA ex280/em350	2.3499999046	Normalized	conc20	0.0016041194000000001
1.2000000477000001	2475ChA ex280/em350	2.4000000954000003	Normalized	SEC17	0.005372637
1.2000000477000001	2475ChA ex280/em350	2.4000000954000003	Normalized	SEC18	0.0021354309
1.2000000477000001	2475ChA ex280/em350	2.4000000954000003	Normalized	SEC19	0.0024231772
1.2000000477000001	2475ChA ex280/em350	2.4000000954000003	Normalized	SEC20	0.0021502299
1.2000000477000001	2475ChA ex280/em350	2.4000000954000003	Normalized	SEC21	0.0022402368
1.2000000477000001	2475ChA ex280/em350	2.4000000954000003	Normalized	SEC35	0.0052155307
1.2000000477000001	2475ChA ex280/em350	2.4000000954000003	Normalized	conc17	0.0007644559
1.2000000477000001	2475ChA ex280/em350	2.4000000954000003	Normalized	conc20	0.0015822096
1.2250000238	2475ChA ex280/em350	2.4500000477	Normalized	SEC17	0.005553815
1.2250000238	2475ChA ex280/em350	2.4500000477	Normalized	SEC18	0.0021466701
1.2250000238	2475ChA ex280/em350	2.4500000477	Normalized	SEC19	0.0024178517
1.2250000238	2475ChA ex280/em350	2.4500000477	Normalized	SEC20	0.0022591748
1.2250000238	2475ChA ex280/em350	2.4500000477	Normalized	SEC21	0.0021368412
1.2250000238	2475ChA ex280/em350	2.4500000477	Normalized	SEC35	0.0056578377000000004
1.2250000238	2475ChA ex280/em350	2.4500000477	Normalized	conc17	0.0007586055
1.2250000238	2475ChA ex280/em350	2.4500000477	Normalized	conc20	0.0015728195
1.25	2475ChA ex280/em350	2.5	Normalized	SEC17	0.0053238575
1.25	2475ChA ex280/em350	2.5	Normalized	SEC18	0.0018769314
1.25	2475ChA ex280/em350	2.5	Normalized	SEC19	0.0025403418
1.25	2475ChA ex280/em350	2.5	Normalized	SEC20	0.0020412849000000003
1.25	2475ChA ex280/em350	2.5	Normalized	SEC21	0.0020196596000000002
1.25	2475ChA ex280/em350	2.5	Normalized	SEC35	0.0050496669
1.25	2475ChA ex280/em350	2.5	Normalized	conc17	0.0007937081
1.25	2475ChA ex280/em350	2.5	Normalized	conc20	0.0015399547
1.2749999762	2475ChA ex280/em350	2.5499999523	Normalized	SEC17	0.0053099212000000005
1.2749999762	2475ChA ex280/em350	2.5499999523	Normalized	SEC18	0.001725203
1.2749999762	2475ChA ex280/em350	2.5499999523	Normalized	SEC19	0.0025616447
1.2749999762	2475ChA ex280/em350	2.5499999523	Normalized	SEC20	0.0020527528
1.2749999762	2475ChA ex280/em350	2.5499999523	Normalized	SEC21	0.0019645153
1.2749999762	2475ChA ex280/em350	2.5499999523	Normalized	SEC35	0.0053261081
1.2749999762	2475ChA ex280/em350	2.5499999523	Normalized	conc17	0.0007878576
1.2749999762	2475ChA ex280/em350	2.5499999523	Normalized	conc20	0.0015462147
1.2999999522999999	2475ChA ex280/em350	2.5999999045999997	Normalized	SEC17	0.0052959844
1.2999999522999999	2475ChA ex280/em350	2.5999999045999997	Normalized	SEC18	0.0018881705000000002
1.2999999522999999	2475ChA ex280/em350	2.5999999045999997	Normalized	SEC19	0.0023699207
1.2999999522999999	2475ChA ex280/em350	2.5999999045999997	Normalized	SEC20	0.0022591748
1.2999999522999999	2475ChA ex280/em350	2.5999999045999997	Normalized	SEC21	0.0020610178
1.2999999522999999	2475ChA ex280/em350	2.5999999045999997	Normalized	SEC35	0.0055104024
1.2999999522999999	2475ChA ex280/em350	2.5999999045999997	Normalized	conc17	0.0008015086
1.2999999522999999	2475ChA ex280/em350	2.5999999045999997	Normalized	conc20	0.0015556046000000001
1.3250000477000001	2475ChA ex280/em350	2.6500000954000003	Normalized	SEC17	0.0052890158000000005
1.3250000477000001	2475ChA ex280/em350	2.6500000954000003	Normalized	SEC18	0.0020679962
1.3250000477000001	2475ChA ex280/em350	2.6500000954000003	Normalized	SEC19	0.002316664
1.3250000477000001	2475ChA ex280/em350	2.6500000954000003	Normalized	SEC20	0.0022878447
1.3250000477000001	2475ChA ex280/em350	2.6500000954000003	Normalized	SEC21	0.0023022741
1.3250000477000001	2475ChA ex280/em350	2.6500000954000003	Normalized	SEC35	0.0053998255
1.3250000477000001	2475ChA ex280/em350	2.6500000954000003	Normalized	conc17	0.0008268605000000001
1.3250000477000001	2475ChA ex280/em350	2.6500000954000003	Normalized	conc20	0.0015837746
1.3500000238	2475ChA ex280/em350	2.7000000477	Normalized	SEC17	0.0052053952
1.3500000238	2475ChA ex280/em350	2.7000000477	Normalized	SEC18	0.0020398984
1.3500000238	2475ChA ex280/em350	2.7000000477	Normalized	SEC19	0.0022847101
1.3500000238	2475ChA ex280/em350	2.7000000477	Normalized	SEC20	0.0022534409
1.3500000238	2475ChA ex280/em350	2.7000000477	Normalized	SEC21	0.0021575203
1.3500000238	2475ChA ex280/em350	2.7000000477	Normalized	SEC35	0.0048100841000000005
1.3500000238	2475ChA ex280/em350	2.7000000477	Normalized	conc17	0.0008463619
1.3500000238	2475ChA ex280/em350	2.7000000477	Normalized	conc20	0.0015509097
1.375	2475ChA ex280/em350	2.75	Normalized	SEC17	0.0049963431
1.375	2475ChA ex280/em350	2.75	Normalized	SEC18	0.0020061811
1.375	2475ChA ex280/em350	2.75	Normalized	SEC19	0.0021941734
1.375	2475ChA ex280/em350	2.75	Normalized	SEC20	0.0022075693
1.375	2475ChA ex280/em350	2.75	Normalized	SEC21	0.0021299482
1.375	2475ChA ex280/em350	2.75	Normalized	SEC35	0.0050128084
1.375	2475ChA ex280/em350	2.75	Normalized	conc17	0.0008151596000000001
1.375	2475ChA ex280/em350	2.75	Normalized	conc20	0.0015008298
1.3999999762	2475ChA ex280/em350	2.7999999523	Normalized	SEC17	0.005198427
1.3999999762	2475ChA ex280/em350	2.7999999523	Normalized	SEC18	0.0019218879
1.3999999762	2475ChA ex280/em350	2.7999999523	Normalized	SEC19	0.0020983117
1.3999999762	2475ChA ex280/em350	2.7999999523	Normalized	SEC20	0.0020756887000000003
1.3999999762	2475ChA ex280/em350	2.7999999523	Normalized	SEC21	0.0019438362
1.3999999762	2475ChA ex280/em350	2.7999999523	Normalized	SEC35	0.0051786723
1.3999999762	2475ChA ex280/em350	2.7999999523	Normalized	conc17	0.0007664062
1.3999999762	2475ChA ex280/em350	2.7999999523	Normalized	conc20	0.0015117849
1.4249999523	2475ChA ex280/em350	2.8499999046	Normalized	SEC17	0.0049057542
1.4249999523	2475ChA ex280/em350	2.8499999046	Normalized	SEC18	0.0018600727
1.4249999523	2475ChA ex280/em350	2.8499999046	Normalized	SEC19	0.0021728710000000003
1.4249999523	2475ChA ex280/em350	2.8499999046	Normalized	SEC20	0.0022591748
1.4249999523	2475ChA ex280/em350	2.8499999046	Normalized	SEC21	0.0019645153
1.4249999523	2475ChA ex280/em350	2.8499999046	Normalized	SEC35	0.0052523906
1.4249999523	2475ChA ex280/em350	2.8499999046	Normalized	conc17	0.000750805
1.4249999523	2475ChA ex280/em350	2.8499999046	Normalized	conc20	0.0015055249000000001
1.4500000477000001	2475ChA ex280/em350	2.9000000954000003	Normalized	SEC17	0.0051287427
1.4500000477000001	2475ChA ex280/em350	2.9000000954000003	Normalized	SEC18	0.0018038769000000001
1.4500000477000001	2475ChA ex280/em350	2.9000000954000003	Normalized	SEC19	0.0021142887
1.4500000477000001	2475ChA ex280/em350	2.9000000954000003	Normalized	SEC20	0.0022591748
1.4500000477000001	2475ChA ex280/em350	2.9000000954000003	Normalized	SEC21	0.0021299482
1.4500000477000001	2475ChA ex280/em350	2.9000000954000003	Normalized	SEC35	0.0053998255
1.4500000477000001	2475ChA ex280/em350	2.9000000954000003	Normalized	conc17	0.0007859075
1.4500000477000001	2475ChA ex280/em350	2.9000000954000003	Normalized	conc20	0.0015164798
1.4750000238	2475ChA ex280/em350	2.9500000477	Normalized	SEC17	0.0052123638000000005
1.4750000238	2475ChA ex280/em350	2.9500000477	Normalized	SEC18	0.0019331269000000002
1.4750000238	2475ChA ex280/em350	2.9500000477	Normalized	SEC19	0.0020397294000000002
1.4750000238	2475ChA ex280/em350	2.9500000477	Normalized	SEC20	0.0020756887000000003
1.4750000238	2475ChA ex280/em350	2.9500000477	Normalized	SEC21	0.0019507292
1.4750000238	2475ChA ex280/em350	2.9500000477	Normalized	SEC35	0.0052155307
1.4750000238	2475ChA ex280/em350	2.9500000477	Normalized	conc17	0.0007352039
1.4750000238	2475ChA ex280/em350	2.9500000477	Normalized	conc20	0.0015211748
1.5	2475ChA ex280/em350	3.0	Normalized	SEC17	0.0051496481
1.5	2475ChA ex280/em350	3.0	Normalized	SEC18	0.0018488336
1.5	2475ChA ex280/em350	3.0	Normalized	SEC19	0.0020290781
1.5	2475ChA ex280/em350	3.0	Normalized	SEC20	0.0020928904
1.5	2475ChA ex280/em350	3.0	Normalized	SEC21	0.001792189
1.5	2475ChA ex280/em350	3.0	Normalized	SEC35	0.0046073603
1.5	2475ChA ex280/em350	3.0	Normalized	conc17	0.0007410541
1.5	2475ChA ex280/em350	3.0	Normalized	conc20	0.0015180449
1.5249999762000002	2475ChA ex280/em350	3.0499999523	Normalized	SEC17	0.0049824063000000005
1.5249999762000002	2475ChA ex280/em350	3.0499999523	Normalized	SEC18	0.0017926381
1.5249999762000002	2475ChA ex280/em350	3.0499999523	Normalized	SEC19	0.0019332161
1.5249999762000002	2475ChA ex280/em350	3.0499999523	Normalized	SEC20	0.0020068812
1.5249999762000002	2475ChA ex280/em350	3.0499999523	Normalized	SEC21	0.0019162641
1.5249999762000002	2475ChA ex280/em350	3.0499999523	Normalized	SEC35	0.0047916542
1.5249999762000002	2475ChA ex280/em350	3.0499999523	Normalized	conc17	0.0007391041
1.5249999762000002	2475ChA ex280/em350	3.0499999523	Normalized	conc20	0.001474225
1.5499999522999999	2475ChA ex280/em350	3.0999999046	Normalized	SEC17	0.004933627800000001
1.5499999522999999	2475ChA ex280/em350	3.0999999046	Normalized	SEC18	0.0017870184000000002
1.5499999522999999	2475ChA ex280/em350	3.0999999046	Normalized	SEC19	0.0019704958
1.5499999522999999	2475ChA ex280/em350	3.0999999046	Normalized	SEC20	0.0020814226
1.5499999522999999	2475ChA ex280/em350	3.0999999046	Normalized	SEC21	0.0016405428
1.5499999522999999	2475ChA ex280/em350	3.0999999046	Normalized	SEC35	0.004975948
1.5499999522999999	2475ChA ex280/em350	3.0999999046	Normalized	conc17	0.000752755
1.5499999522999999	2475ChA ex280/em350	3.0999999046	Normalized	conc20	0.00147266
1.5750000477000001	2475ChA ex280/em350	3.1500000954	Normalized	SEC17	0.0045712707
1.5750000477000001	2475ChA ex280/em350	3.1500000954	Normalized	SEC18	0.0018769314
1.5750000477000001	2475ChA ex280/em350	3.1500000954	Normalized	SEC19	0.0020024497
1.5750000477000001	2475ChA ex280/em350	3.1500000954	Normalized	SEC20	0.0018922023
1.5750000477000001	2475ChA ex280/em350	3.1500000954	Normalized	SEC21	0.0016060778
1.5750000477000001	2475ChA ex280/em350	3.1500000954	Normalized	SEC35	0.004975948
1.5750000477000001	2475ChA ex280/em350	3.1500000954	Normalized	conc17	0.0008054089000000001
1.5750000477000001	2475ChA ex280/em350	3.1500000954	Normalized	conc20	0.00146014
1.6000000238	2475ChA ex280/em350	3.2000000477	Normalized	SEC17	0.0046688286
1.6000000238	2475ChA ex280/em350	3.2000000477	Normalized	SEC18	0.0018432143
1.6000000238	2475ChA ex280/em350	3.2000000477	Normalized	SEC19	0.0019971239000000003
1.6000000238	2475ChA ex280/em350	3.2000000477	Normalized	SEC20	0.0022018354
1.6000000238	2475ChA ex280/em350	3.2000000477	Normalized	SEC21	0.0017163663
1.6000000238	2475ChA ex280/em350	3.2000000477	Normalized	SEC35	0.0050312369000000004
1.6000000238	2475ChA ex280/em350	3.2000000477	Normalized	conc17	0.0007859075
1.6000000238	2475ChA ex280/em350	3.2000000477	Normalized	conc20	0.0014288401
1.625	2475ChA ex280/em350	3.25	Normalized	SEC17	0.0048500067
1.625	2475ChA ex280/em350	3.25	Normalized	SEC18	0.0016521490000000001
1.625	2475ChA ex280/em350	3.25	Normalized	SEC19	0.0019385415000000002
1.625	2475ChA ex280/em350	3.25	Normalized	SEC20	0.0021559638
1.625	2475ChA ex280/em350	3.25	Normalized	SEC21	0.0017439382
1.625	2475ChA ex280/em350	3.25	Normalized	SEC35	0.0045152130000000006
1.625	2475ChA ex280/em350	3.25	Normalized	conc17	0.0006884005
1.625	2475ChA ex280/em350	3.25	Normalized	conc20	0.0014382302
1.6499999762000002	2475ChA ex280/em350	3.2999999523	Normalized	SEC17	0.0047385124
1.6499999762000002	2475ChA ex280/em350	3.2999999523	Normalized	SEC18	0.0016128123
1.6499999762000002	2475ChA ex280/em350	3.2999999523	Normalized	SEC19	0.0018586569
1.6499999762000002	2475ChA ex280/em350	3.2999999523	Normalized	SEC20	0.0019552757
1.6499999762000002	2475ChA ex280/em350	3.2999999523	Normalized	SEC21	0.0017301522
1.6499999762000002	2475ChA ex280/em350	3.2999999523	Normalized	SEC35	0.0048100841000000005
1.6499999762000002	2475ChA ex280/em350	3.2999999523	Normalized	conc17	0.0007196027
1.6499999762000002	2475ChA ex280/em350	3.2999999523	Normalized	conc20	0.0014257102
1.6749999522999999	2475ChA ex280/em350	3.3499999046	Normalized	SEC17	0.0048987856
1.6749999522999999	2475ChA ex280/em350	3.3499999046	Normalized	SEC18	0.0015959535
1.6749999522999999	2475ChA ex280/em350	3.3499999046	Normalized	SEC19	0.0017947492
1.6749999522999999	2475ChA ex280/em350	3.3499999046	Normalized	SEC20	0.0020986244
1.6749999522999999	2475ChA ex280/em350	3.3499999046	Normalized	SEC21	0.0014544307
1.6749999522999999	2475ChA ex280/em350	3.3499999046	Normalized	SEC35	0.0053998255
1.6749999522999999	2475ChA ex280/em350	3.3499999046	Normalized	conc17	0.00068255
1.6749999522999999	2475ChA ex280/em350	3.3499999046	Normalized	conc20	0.001427275
1.7000000477000001	2475ChA ex280/em350	3.4000000954000003	Normalized	SEC17	0.0047803228
1.7000000477000001	2475ChA ex280/em350	3.4000000954000003	Normalized	SEC18	0.0015622361
1.7000000477000001	2475ChA ex280/em350	3.4000000954000003	Normalized	SEC19	0.0019545187
1.7000000477000001	2475ChA ex280/em350	3.4000000954000003	Normalized	SEC20	0.0019839455
1.7000000477000001	2475ChA ex280/em350	3.4000000954000003	Normalized	SEC21	0.0012683186
1.7000000477000001	2475ChA ex280/em350	3.4000000954000003	Normalized	SEC35	0.0046257884
1.7000000477000001	2475ChA ex280/em350	3.4000000954000003	Normalized	conc17	0.000725453
1.7000000477000001	2475ChA ex280/em350	3.4000000954000003	Normalized	conc20	0.0014319702000000001
1.7250000238	2475ChA ex280/em350	3.4500000477	Normalized	SEC17	0.0047524492
1.7250000238	2475ChA ex280/em350	3.4500000477	Normalized	SEC18	0.0018375946
1.7250000238	2475ChA ex280/em350	3.4500000477	Normalized	SEC19	0.0020450552
1.7250000238	2475ChA ex280/em350	3.4500000477	Normalized	SEC20	0.0019954133000000002
1.7250000238	2475ChA ex280/em350	3.4500000477	Normalized	SEC21	0.0014820026
1.7250000238	2475ChA ex280/em350	3.4500000477	Normalized	SEC35	0.0039807595
1.7250000238	2475ChA ex280/em350	3.4500000477	Normalized	conc17	0.0007449546
1.7250000238	2475ChA ex280/em350	3.4500000477	Normalized	conc20	0.0014131902
1.75	2475ChA ex280/em350	3.5	Normalized	SEC17	0.0046827653
1.75	2475ChA ex280/em350	3.5	Normalized	SEC18	0.0016971055000000001
1.75	2475ChA ex280/em350	3.5	Normalized	SEC19	0.0020450552
1.75	2475ChA ex280/em350	3.5	Normalized	SEC20	0.0018004590000000001
1.75	2475ChA ex280/em350	3.5	Normalized	SEC21	0.0015785052
1.75	2475ChA ex280/em350	3.5	Normalized	SEC35	0.0048285122
1.75	2475ChA ex280/em350	3.5	Normalized	conc17	0.0007352039
1.75	2475ChA ex280/em350	3.5	Normalized	conc20	0.0013834554000000002
1.7749999762000002	2475ChA ex280/em350	3.5499999523	Normalized	SEC17	0.0043622185
1.7749999762000002	2475ChA ex280/em350	3.5499999523	Normalized	SEC18	0.0015453774
1.7749999762000002	2475ChA ex280/em350	3.5499999523	Normalized	SEC19	0.0019864729000000003
1.7749999762000002	2475ChA ex280/em350	3.5499999523	Normalized	SEC20	0.002035551
1.7749999762000002	2475ChA ex280/em350	3.5499999523	Normalized	SEC21	0.0014820026
1.7749999762000002	2475ChA ex280/em350	3.5499999523	Normalized	SEC35	0.0047179372
1.7749999762000002	2475ChA ex280/em350	3.5499999523	Normalized	conc17	0.0006513477000000001
1.7749999762000002	2475ChA ex280/em350	3.5499999523	Normalized	conc20	0.0014006703
1.7999999522999999	2475ChA ex280/em350	3.5999999045999997	Normalized	SEC17	0.0044249343
1.7999999522999999	2475ChA ex280/em350	3.5999999045999997	Normalized	SEC18	0.0015678558
1.7999999522999999	2475ChA ex280/em350	3.5999999045999997	Normalized	SEC19	0.0020024497
1.7999999522999999	2475ChA ex280/em350	3.5999999045999997	Normalized	SEC20	0.0020068812
1.7999999522999999	2475ChA ex280/em350	3.5999999045999997	Normalized	SEC21	0.0014337515
1.7999999522999999	2475ChA ex280/em350	3.5999999045999997	Normalized	SEC35	0.0042940588
1.7999999522999999	2475ChA ex280/em350	3.5999999045999997	Normalized	conc17	0.0007215528
1.7999999522999999	2475ChA ex280/em350	3.5999999045999997	Normalized	conc20	0.0013505905
1.8250000477000001	2475ChA ex280/em350	3.6500000954000003	Normalized	SEC17	0.0042507243000000005
1.8250000477000001	2475ChA ex280/em350	3.6500000954000003	Normalized	SEC18	0.0015678558
1.8250000477000001	2475ChA ex280/em350	3.6500000954000003	Normalized	SEC19	0.0018746338000000002
1.8250000477000001	2475ChA ex280/em350	3.6500000954000003	Normalized	SEC20	0.0020814226
1.8250000477000001	2475ChA ex280/em350	3.6500000954000003	Normalized	SEC21	0.0015578261
1.8250000477000001	2475ChA ex280/em350	3.6500000954000003	Normalized	SEC35	0.0038517523
1.8250000477000001	2475ChA ex280/em350	3.6500000954000003	Normalized	conc17	0.0007001011
1.8250000477000001	2475ChA ex280/em350	3.6500000954000003	Normalized	conc20	0.0013599804000000001
1.8500000238	2475ChA ex280/em350	3.7000000477	Normalized	SEC17	0.0045224922
1.8500000238	2475ChA ex280/em350	3.7000000477	Normalized	SEC18	0.0016521490000000001
1.8500000238	2475ChA ex280/em350	3.7000000477	Normalized	SEC19	0.0017681202
1.8500000238	2475ChA ex280/em350	3.7000000477	Normalized	SEC20	0.0022190374000000002
1.8500000238	2475ChA ex280/em350	3.7000000477	Normalized	SEC21	0.0016612221
1.8500000238	2475ChA ex280/em350	3.7000000477	Normalized	SEC35	0.0041466234000000005
1.8500000238	2475ChA ex280/em350	3.7000000477	Normalized	conc17	0.0006747494
1.8500000238	2475ChA ex280/em350	3.7000000477	Normalized	conc20	0.0013443305
1.875	2475ChA ex280/em350	3.75	Normalized	SEC17	0.0045294603000000004
1.875	2475ChA ex280/em350	3.75	Normalized	SEC18	0.0016015733000000001
1.875	2475ChA ex280/em350	3.75	Normalized	SEC19	0.0019758216
1.875	2475ChA ex280/em350	3.75	Normalized	SEC20	0.0020126153000000003
1.875	2475ChA ex280/em350	3.75	Normalized	SEC21	0.0013165697
1.875	2475ChA ex280/em350	3.75	Normalized	SEC35	0.0041097649
1.875	2475ChA ex280/em350	3.75	Normalized	conc17	0.0007352039
1.875	2475ChA ex280/em350	3.75	Normalized	conc20	0.0013255505
1.8999999762000002	2475ChA ex280/em350	3.7999999523	Normalized	SEC17	0.0042298189000000005
1.8999999762000002	2475ChA ex280/em350	3.7999999523	Normalized	SEC18	0.0014161278000000002
1.8999999762000002	2475ChA ex280/em350	3.7999999523	Normalized	SEC19	0.0019864729000000003
1.8999999762000002	2475ChA ex280/em350	3.7999999523	Normalized	SEC20	0.0018348629000000001
1.8999999762000002	2475ChA ex280/em350	3.7999999523	Normalized	SEC21	0.0013855005
1.8999999762000002	2475ChA ex280/em350	3.7999999523	Normalized	SEC35	0.0044414941
1.8999999762000002	2475ChA ex280/em350	3.7999999523	Normalized	conc17	0.000725453
1.8999999762000002	2475ChA ex280/em350	3.7999999523	Normalized	conc20	0.0013286805
1.9249999522999999	2475ChA ex280/em350	3.8499999046	Normalized	SEC17	0.0043413136000000005
1.9249999522999999	2475ChA ex280/em350	3.8499999046	Normalized	SEC18	0.0015734755000000001
1.9249999522999999	2475ChA ex280/em350	3.8499999046	Normalized	SEC19	0.0017095386
1.9249999522999999	2475ChA ex280/em350	3.8499999046	Normalized	SEC20	0.0017832572
1.9249999522999999	2475ChA ex280/em350	3.8499999046	Normalized	SEC21	0.0013234629
1.9249999522999999	2475ChA ex280/em350	3.8499999046	Normalized	SEC35	0.0039623296
1.9249999522999999	2475ChA ex280/em350	3.8499999046	Normalized	conc17	0.0006493975
1.9249999522999999	2475ChA ex280/em350	3.8499999046	Normalized	conc20	0.0013412004
1.9500000477000001	2475ChA ex280/em350	3.9000000954000003	Normalized	SEC17	0.0043691872
1.9500000477000001	2475ChA ex280/em350	3.9000000954000003	Normalized	SEC18	0.0015790948000000001
1.9500000477000001	2475ChA ex280/em350	3.9000000954000003	Normalized	SEC19	0.0017894233000000002
1.9500000477000001	2475ChA ex280/em350	3.9000000954000003	Normalized	SEC20	0.0019495419
1.9500000477000001	2475ChA ex280/em350	3.9000000954000003	Normalized	SEC21	0.001123565
1.9500000477000001	2475ChA ex280/em350	3.9000000954000003	Normalized	SEC35	0.0034647342
1.9500000477000001	2475ChA ex280/em350	3.9000000954000003	Normalized	conc17	0.0006181952
1.9500000477000001	2475ChA ex280/em350	3.9000000954000003	Normalized	conc20	0.0012285209
1.9750000238	2475ChA ex280/em350	3.9500000477	Normalized	SEC17	0.0043691872
1.9750000238	2475ChA ex280/em350	3.9500000477	Normalized	SEC18	0.0015509970000000001
1.9750000238	2475ChA ex280/em350	3.9500000477	Normalized	SEC19	0.0017308409
1.9750000238	2475ChA ex280/em350	3.9500000477	Normalized	SEC20	0.0018291289
1.9750000238	2475ChA ex280/em350	3.9500000477	Normalized	SEC21	0.0009512389000000001
1.9750000238	2475ChA ex280/em350	3.9500000477	Normalized	SEC35	0.0040360461
1.9750000238	2475ChA ex280/em350	3.9500000477	Normalized	conc17	0.0006240457000000001
1.9750000238	2475ChA ex280/em350	3.9500000477	Normalized	conc20	0.0012770357
2.0	2475ChA ex280/em350	4.0	Normalized	SEC17	0.0042367876
2.0	2475ChA ex280/em350	4.0	Normalized	SEC18	0.0013093561
2.0	2475ChA ex280/em350	4.0	Normalized	SEC19	0.0016030250000000001
2.0	2475ChA ex280/em350	4.0	Normalized	SEC20	0.0017488538000000001
2.0	2475ChA ex280/em350	4.0	Normalized	SEC21	0.0010477415
2.0	2475ChA ex280/em350	4.0	Normalized	SEC35	0.0037964636
2.0	2475ChA ex280/em350	4.0	Normalized	conc17	0.000641597
2.0	2475ChA ex280/em350	4.0	Normalized	conc20	0.001222261
2.0250000954	2475ChA ex280/em350	4.0500001907	Normalized	SEC17	0.0040834825
2.0250000954	2475ChA ex280/em350	4.0500001907	Normalized	SEC18	0.0011632479
2.0250000954	2475ChA ex280/em350	4.0500001907	Normalized	SEC19	0.0015284655
2.0250000954	2475ChA ex280/em350	4.0500001907	Normalized	SEC20	0.0018004590000000001
2.0250000954	2475ChA ex280/em350	4.0500001907	Normalized	SEC21	0.0011028858000000001
2.0250000954	2475ChA ex280/em350	4.0500001907	Normalized	SEC35	0.0037411749
2.0250000954	2475ChA ex280/em350	4.0500001907	Normalized	conc17	0.0006357466000000001
2.0250000954	2475ChA ex280/em350	4.0500001907	Normalized	conc20	0.001208176
2.0499999523	2475ChA ex280/em350	4.0999999046	Normalized	SEC17	0.0041252933
2.0499999523	2475ChA ex280/em350	4.0999999046	Normalized	SEC18	0.0011913455
2.0499999523	2475ChA ex280/em350	4.0999999046	Normalized	SEC19	0.0017148639000000002
2.0499999523	2475ChA ex280/em350	4.0999999046	Normalized	SEC20	0.0015538994
2.0499999523	2475ChA ex280/em350	4.0999999046	Normalized	SEC21	0.0010753133
2.0499999523	2475ChA ex280/em350	4.0999999046	Normalized	SEC35	0.0032251517
2.0499999523	2475ChA ex280/em350	4.0999999046	Normalized	conc17	0.0005811425
2.0499999523	2475ChA ex280/em350	4.0999999046	Normalized	conc20	0.001195656
2.0750000477	2475ChA ex280/em350	4.1500000954	Normalized	SEC17	0.0041183247
2.0750000477	2475ChA ex280/em350	4.1500000954	Normalized	SEC18	0.0011126717
2.0750000477	2475ChA ex280/em350	4.1500000954	Normalized	SEC19	0.0016829097
2.0750000477	2475ChA ex280/em350	4.1500000954	Normalized	SEC20	0.0015309637
2.0750000477	2475ChA ex280/em350	4.1500000954	Normalized	SEC21	0.000985704
2.0750000477	2475ChA ex280/em350	4.1500000954	Normalized	SEC35	0.0033910172
2.0750000477	2475ChA ex280/em350	4.1500000954	Normalized	conc17	0.00054604
2.0750000477	2475ChA ex280/em350	4.1500000954	Normalized	conc20	0.0011455762
2.0999999046	2475ChA ex280/em350	4.1999998093	Normalized	SEC17	0.0039719883
2.0999999046	2475ChA ex280/em350	4.1999998093	Normalized	SEC18	0.0010059
2.0999999046	2475ChA ex280/em350	4.1999998093	Normalized	SEC19	0.0016349789000000001
2.0999999046	2475ChA ex280/em350	4.1999998093	Normalized	SEC20	0.0014908258000000001
2.0999999046	2475ChA ex280/em350	4.1999998093	Normalized	SEC21	0.0009994905
2.0999999046	2475ChA ex280/em350	4.1999998093	Normalized	SEC35	0.0031145744000000003
2.0999999046	2475ChA ex280/em350	4.1999998093	Normalized	conc17	0.0005187379
2.0999999046	2475ChA ex280/em350	4.1999998093	Normalized	conc20	0.0011408812000000001
2.125	2475ChA ex280/em350	4.25	Normalized	SEC17	0.0039371462
2.125	2475ChA ex280/em350	4.25	Normalized	SEC18	0.0010339983
2.125	2475ChA ex280/em350	4.25	Normalized	SEC19	0.0015391173
2.125	2475ChA ex280/em350	4.25	Normalized	SEC20	0.0013761471000000001
2.125	2475ChA ex280/em350	4.25	Normalized	SEC21	0.0008340577
2.125	2475ChA ex280/em350	4.25	Normalized	SEC35	0.0032067213
2.125	2475ChA ex280/em350	4.25	Normalized	conc17	0.0004972863
2.125	2475ChA ex280/em350	4.25	Normalized	conc20	0.001216001
2.1500000954	2475ChA ex280/em350	4.3000001907	Normalized	SEC17	0.0039232094000000006
2.1500000954	2475ChA ex280/em350	4.3000001907	Normalized	SEC18	0.0011070524
2.1500000954	2475ChA ex280/em350	4.3000001907	Normalized	SEC19	0.0014645577
2.1500000954	2475ChA ex280/em350	4.3000001907	Normalized	SEC20	0.0012729364
2.1500000954	2475ChA ex280/em350	4.3000001907	Normalized	SEC21	0.0010339556
2.1500000954	2475ChA ex280/em350	4.3000001907	Normalized	SEC35	0.0022299616
2.1500000954	2475ChA ex280/em350	4.3000001907	Normalized	conc17	0.0004485329
2.1500000954	2475ChA ex280/em350	4.3000001907	Normalized	conc20	0.0011502712
2.1749999523	2475ChA ex280/em350	4.3499999046	Normalized	SEC17	0.0040765144
2.1749999523	2475ChA ex280/em350	4.3499999046	Normalized	SEC18	0.0009778023
2.1749999523	2475ChA ex280/em350	4.3499999046	Normalized	SEC19	0.0013260905
2.1749999523	2475ChA ex280/em350	4.3499999046	Normalized	SEC20	0.0011811932
2.1749999523	2475ChA ex280/em350	4.3499999046	Normalized	SEC21	0.0010753133
2.1749999523	2475ChA ex280/em350	4.3499999046	Normalized	SEC35	0.0021009559
2.1749999523	2475ChA ex280/em350	4.3499999046	Normalized	conc17	0.00048753560000000003
2.1749999523	2475ChA ex280/em350	4.3499999046	Normalized	conc20	0.0011408812000000001
2.2000000477	2475ChA ex280/em350	4.4000000954	Normalized	SEC17	0.0037977784
2.2000000477	2475ChA ex280/em350	4.4000000954	Normalized	SEC18	0.0011632479
2.2000000477	2475ChA ex280/em350	4.4000000954	Normalized	SEC19	0.0015231401000000001
2.2000000477	2475ChA ex280/em350	4.4000000954	Normalized	SEC20	0.0013761471000000001
2.2000000477	2475ChA ex280/em350	4.4000000954	Normalized	SEC21	0.00077202
2.2000000477	2475ChA ex280/em350	4.4000000954	Normalized	SEC35	0.0028012751000000002
2.2000000477	2475ChA ex280/em350	4.4000000954	Normalized	conc17	0.00044268240000000004
2.2000000477	2475ChA ex280/em350	4.4000000954	Normalized	conc20	0.0011189713
2.2249999046	2475ChA ex280/em350	4.4499998093	Normalized	SEC17	0.003944114800000001
2.2249999046	2475ChA ex280/em350	4.4499998093	Normalized	SEC18	0.0009778023
2.2249999046	2475ChA ex280/em350	4.4499998093	Normalized	SEC19	0.0014698830000000002
2.2249999046	2475ChA ex280/em350	4.4499998093	Normalized	SEC20	0.0014277529
2.2249999046	2475ChA ex280/em350	4.4499998093	Normalized	SEC21	0.0007168758
2.2249999046	2475ChA ex280/em350	4.4499998093	Normalized	SEC35	0.0024142554000000003
2.2249999046	2475ChA ex280/em350	4.4499998093	Normalized	conc17	0.00042123080000000003
2.2249999046	2475ChA ex280/em350	4.4499998093	Normalized	conc20	0.0011127114
2.25	2475ChA ex280/em350	4.5	Normalized	SEC17	0.0037838416000000002
2.25	2475ChA ex280/em350	4.5	Normalized	SEC18	0.0009159871000000001
2.25	2475ChA ex280/em350	4.5	Normalized	SEC19	0.0013686959000000002
2.25	2475ChA ex280/em350	4.5	Normalized	SEC20	0.0013130737000000001
2.25	2475ChA ex280/em350	4.5	Normalized	SEC21	0.0007651268
2.25	2475ChA ex280/em350	4.5	Normalized	SEC35	0.0021562444
2.25	2475ChA ex280/em350	4.5	Normalized	conc17	0.0004075799
2.25	2475ChA ex280/em350	4.5	Normalized	conc20	0.0010469817
2.2750000954000003	2475ChA ex280/em350	4.5500001907000005	Normalized	SEC17	0.0036444736000000003
2.2750000954000003	2475ChA ex280/em350	4.5500001907000005	Normalized	SEC18	0.0010508564
2.2750000954000003	2475ChA ex280/em350	4.5500001907000005	Normalized	SEC19	0.0013740213000000001
2.2750000954000003	2475ChA ex280/em350	4.5500001907000005	Normalized	SEC20	0.0012327983000000001
2.2750000954000003	2475ChA ex280/em350	4.5500001907000005	Normalized	SEC21	0.0005721222000000001
2.2750000954000003	2475ChA ex280/em350	4.5500001907000005	Normalized	SEC35	0.0019166621
2.2750000954000003	2475ChA ex280/em350	4.5500001907000005	Normalized	conc17	0.00035492600000000004
2.2750000954000003	2475ChA ex280/em350	4.5500001907000005	Normalized	conc20	0.0009796869
2.2999999523	2475ChA ex280/em350	4.5999999046	Normalized	SEC17	0.0036235682000000003
2.2999999523	2475ChA ex280/em350	4.5999999046	Normalized	SEC18	0.0011407693000000001
2.2999999523	2475ChA ex280/em350	4.5999999046	Normalized	SEC19	0.0012249029
2.2999999523	2475ChA ex280/em350	4.5999999046	Normalized	SEC20	0.0012213305
2.2999999523	2475ChA ex280/em350	4.5999999046	Normalized	SEC21	0.0006548382
2.2999999523	2475ChA ex280/em350	4.5999999046	Normalized	SEC35	0.0019350904000000001
2.2999999523	2475ChA ex280/em350	4.5999999046	Normalized	conc17	0.0002769203
2.2999999523	2475ChA ex280/em350	4.5999999046	Normalized	conc20	0.0009671669000000001
2.3250000477	2475ChA ex280/em350	4.6500000954	Normalized	SEC17	0.0037211259000000003
2.3250000477	2475ChA ex280/em350	4.6500000954	Normalized	SEC18	0.0011913455
2.3250000477	2475ChA ex280/em350	4.6500000954	Normalized	SEC19	0.0009639452000000001
2.3250000477	2475ChA ex280/em350	4.6500000954	Normalized	SEC20	0.0010034405000000001
2.3250000477	2475ChA ex280/em350	4.6500000954	Normalized	SEC21	0.0004342611
2.3250000477	2475ChA ex280/em350	4.6500000954	Normalized	SEC35	0.0014006365
2.3250000477	2475ChA ex280/em350	4.6500000954	Normalized	conc17	0.0003412749
2.3250000477	2475ChA ex280/em350	4.6500000954	Normalized	conc20	0.0009624719
2.3499999046	2475ChA ex280/em350	4.6999998093	Normalized	SEC17	0.0036514420000000004
2.3499999046	2475ChA ex280/em350	4.6999998093	Normalized	SEC18	0.0010396175
2.3499999046	2475ChA ex280/em350	4.6999998093	Normalized	SEC19	0.0009319911
2.3499999046	2475ChA ex280/em350	4.6999998093	Normalized	SEC20	0.0009805049
2.3499999046	2475ChA ex280/em350	4.6999998093	Normalized	SEC21	0.0002964008
2.3499999046	2475ChA ex280/em350	4.6999998093	Normalized	SEC35	0.002045667
2.3499999046	2475ChA ex280/em350	4.6999998093	Normalized	conc17	0.0003490756
2.3499999046	2475ChA ex280/em350	4.6999998093	Normalized	conc20	0.0009577769
2.375	2475ChA ex280/em350	4.75	Normalized	SEC17	0.0037420311000000003
2.375	2475ChA ex280/em350	4.75	Normalized	SEC18	0.0011407693000000001
2.375	2475ChA ex280/em350	4.75	Normalized	SEC19	0.0010544817000000001
2.375	2475ChA ex280/em350	4.75	Normalized	SEC20	0.0010378442
2.375	2475ChA ex280/em350	4.75	Normalized	SEC21	0.00038601
2.375	2475ChA ex280/em350	4.75	Normalized	SEC35	0.0023036797
2.375	2475ChA ex280/em350	4.75	Normalized	conc17	0.0003627265
2.375	2475ChA ex280/em350	4.75	Normalized	conc20	0.0009749919
2.4000000954000003	2475ChA ex280/em350	4.8000001907000005	Normalized	SEC17	0.0037071891
2.4000000954000003	2475ChA ex280/em350	4.8000001907000005	Normalized	SEC18	0.0010339983
2.4000000954000003	2475ChA ex280/em350	4.8000001907000005	Normalized	SEC19	0.0011396924
2.4000000954000003	2475ChA ex280/em350	4.8000001907000005	Normalized	SEC20	0.0010951837
2.4000000954000003	2475ChA ex280/em350	4.8000001907000005	Normalized	SEC21	0.0005514429000000001
2.4000000954000003	2475ChA ex280/em350	4.8000001907000005	Normalized	SEC35	0.0015849303000000001
2.4000000954000003	2475ChA ex280/em350	4.8000001907000005	Normalized	conc17	0.00044268240000000004
2.4000000954000003	2475ChA ex280/em350	4.8000001907000005	Normalized	conc20	0.0009969019
2.4249999523	2475ChA ex280/em350	4.8499999046	Normalized	SEC17	0.0034702634
2.4249999523	2475ChA ex280/em350	4.8499999046	Normalized	SEC18	0.0009384656000000001
2.4249999523	2475ChA ex280/em350	4.8499999046	Normalized	SEC19	0.0011503435
2.4249999523	2475ChA ex280/em350	4.8499999046	Normalized	SEC20	0.0010435785
2.4249999523	2475ChA ex280/em350	4.8499999046	Normalized	SEC21	0.0007306616000000001
2.4249999523	2475ChA ex280/em350	4.8499999046	Normalized	SEC35	0.0016586493
2.4249999523	2475ChA ex280/em350	4.8499999046	Normalized	conc17	0.0004348817
2.4249999523	2475ChA ex280/em350	4.8499999046	Normalized	conc20	0.0009483870000000001
2.4500000477	2475ChA ex280/em350	4.9000000954	Normalized	SEC17	0.0033866430000000004
2.4500000477	2475ChA ex280/em350	4.9000000954	Normalized	SEC18	0.0010396175
2.4500000477	2475ChA ex280/em350	4.9000000954	Normalized	SEC19	0.0011077382
2.4500000477	2475ChA ex280/em350	4.9000000954	Normalized	SEC20	0.000877294
2.4500000477	2475ChA ex280/em350	4.9000000954	Normalized	SEC21	0.0007513408
2.4500000477	2475ChA ex280/em350	4.9000000954	Normalized	SEC35	0.0014927838
2.4500000477	2475ChA ex280/em350	4.9000000954	Normalized	conc17	0.0003120228
2.4500000477	2475ChA ex280/em350	4.9000000954	Normalized	conc20	0.000945257
2.4749999046	2475ChA ex280/em350	4.9499998093	Normalized	SEC17	0.0035747895000000003
2.4749999046	2475ChA ex280/em350	4.9499998093	Normalized	SEC18	0.0010115197
2.4749999046	2475ChA ex280/em350	4.9499998093	Normalized	SEC19	0.0011077382
2.4749999046	2475ChA ex280/em350	4.9499998093	Normalized	SEC20	0.0009977069
2.4749999046	2475ChA ex280/em350	4.9499998093	Normalized	SEC21	0.0003997959
2.4749999046	2475ChA ex280/em350	4.9499998093	Normalized	SEC35	0.0011426237
2.4749999046	2475ChA ex280/em350	4.9499998093	Normalized	conc17	0.0003354244
2.4749999046	2475ChA ex280/em350	4.9499998093	Normalized	conc20	0.0009781219
2.5	2475ChA ex280/em350	5.0	Normalized	SEC17	0.0036723472
2.5	2475ChA ex280/em350	5.0	Normalized	SEC18	0.0010283785
2.5	2475ChA ex280/em350	5.0	Normalized	SEC19	0.0009319911
2.5	2475ChA ex280/em350	5.0	Normalized	SEC20	0.0008486237
2.5	2475ChA ex280/em350	5.0	Normalized	SEC21	0.0002481489
2.5	2475ChA ex280/em350	5.0	Normalized	SEC35	0.0012900593
2.5	2475ChA ex280/em350	5.0	Normalized	conc17	0.0003607764
2.5	2475ChA ex280/em350	5.0	Normalized	conc20	0.0009468221000000001
2.5250000954000003	2475ChA ex280/em350	5.0500001907	Normalized	SEC17	0.0035399473
2.5250000954000003	2475ChA ex280/em350	5.0500001907	Normalized	SEC18	0.0009159871000000001
2.5250000954000003	2475ChA ex280/em350	5.0500001907	Normalized	SEC19	0.0012195772
2.5250000954000003	2475ChA ex280/em350	5.0500001907	Normalized	SEC20	0.0009862386
2.5250000954000003	2475ChA ex280/em350	5.0500001907	Normalized	SEC21	0.00033775900000000003
2.5250000954000003	2475ChA ex280/em350	5.0500001907	Normalized	SEC35	0.0012347710000000002
2.5250000954000003	2475ChA ex280/em350	5.0500001907	Normalized	conc17	0.00038417810000000003
2.5250000954000003	2475ChA ex280/em350	5.0500001907	Normalized	conc20	0.0009014371000000001
2.5499999523	2475ChA ex280/em350	5.0999999046	Normalized	SEC17	0.0034423904
2.5499999523	2475ChA ex280/em350	5.0999999046	Normalized	SEC18	0.0008654114
2.5499999523	2475ChA ex280/em350	5.0999999046	Normalized	SEC19	0.001331416
2.5499999523	2475ChA ex280/em350	5.0999999046	Normalized	SEC20	0.0007855509000000001
2.5499999523	2475ChA ex280/em350	5.0999999046	Normalized	SEC21	0.0004894054
2.5499999523	2475ChA ex280/em350	5.0999999046	Normalized	SEC35	0.0010504771
2.5499999523	2475ChA ex280/em350	5.0999999046	Normalized	conc17	0.00036857700000000003
2.5499999523	2475ChA ex280/em350	5.0999999046	Normalized	conc20	0.0008998722
2.5750000477	2475ChA ex280/em350	5.1500000954	Normalized	SEC17	0.0034702634
2.5750000477	2475ChA ex280/em350	5.1500000954	Normalized	SEC18	0.0008485527
2.5750000477	2475ChA ex280/em350	5.1500000954	Normalized	SEC19	0.001113064
2.5750000477	2475ChA ex280/em350	5.1500000954	Normalized	SEC20	0.0008314224
2.5750000477	2475ChA ex280/em350	5.1500000954	Normalized	SEC21	0.0003446516
2.5750000477	2475ChA ex280/em350	5.1500000954	Normalized	SEC35	0.001271631
2.5750000477	2475ChA ex280/em350	5.1500000954	Normalized	conc17	0.0003354244
2.5750000477	2475ChA ex280/em350	5.1500000954	Normalized	conc20	0.0009170871000000001
2.5999999045999997	2475ChA ex280/em350	5.1999998093	Normalized	SEC17	0.0036305366
2.5999999045999997	2475ChA ex280/em350	5.1999998093	Normalized	SEC18	0.0009272267
2.5999999045999997	2475ChA ex280/em350	5.1999998093	Normalized	SEC19	0.0010704587
2.5999999045999997	2475ChA ex280/em350	5.1999998093	Normalized	SEC20	0.0008027522000000001
2.5999999045999997	2475ChA ex280/em350	5.1999998093	Normalized	SEC21	0.0004894054
2.5999999045999997	2475ChA ex280/em350	5.1999998093	Normalized	SEC35	0.001271631
2.5999999045999997	2475ChA ex280/em350	5.1999998093	Normalized	conc17	0.0003666267
2.5999999045999997	2475ChA ex280/em350	5.1999998093	Normalized	conc20	0.0008951772
2.625	2475ChA ex280/em350	5.25	Normalized	SEC17	0.0034214847
2.625	2475ChA ex280/em350	5.25	Normalized	SEC18	0.0009384656000000001
2.625	2475ChA ex280/em350	5.25	Normalized	SEC19	0.0008840605
2.625	2475ChA ex280/em350	5.25	Normalized	SEC20	0.0006880736
2.625	2475ChA ex280/em350	5.25	Normalized	SEC21	0.0005928013
2.625	2475ChA ex280/em350	5.25	Normalized	SEC35	0.0012347710000000002
2.625	2475ChA ex280/em350	5.25	Normalized	conc17	0.0003666267
2.625	2475ChA ex280/em350	5.25	Normalized	conc20	0.0009358670000000001
2.6500000954000003	2475ChA ex280/em350	5.3000001907	Normalized	SEC17	0.0035329794
2.6500000954000003	2475ChA ex280/em350	5.3000001907	Normalized	SEC18	0.0009778023
2.6500000954000003	2475ChA ex280/em350	5.3000001907	Normalized	SEC19	0.0010385048
2.6500000954000003	2475ChA ex280/em350	5.3000001907	Normalized	SEC20	0.0008256883
2.6500000954000003	2475ChA ex280/em350	5.3000001907	Normalized	SEC21	0.0003653309
2.6500000954000003	2475ChA ex280/em350	5.3000001907	Normalized	SEC35	0.0011794843
2.6500000954000003	2475ChA ex280/em350	5.3000001907	Normalized	conc17	0.00038417810000000003
2.6500000954000003	2475ChA ex280/em350	5.3000001907	Normalized	conc20	0.0009546470000000001
2.6749999523	2475ChA ex280/em350	5.3499999046	Normalized	SEC17	0.0032751488
2.6749999523	2475ChA ex280/em350	5.3499999046	Normalized	SEC18	0.0009272267
2.6749999523	2475ChA ex280/em350	5.3499999046	Normalized	SEC19	0.0012994618
2.6749999523	2475ChA ex280/em350	5.3499999046	Normalized	SEC20	0.0008199541
2.6749999523	2475ChA ex280/em350	5.3499999046	Normalized	SEC21	0.0004480476
2.6749999523	2475ChA ex280/em350	5.3499999046	Normalized	SEC35	0.001566502
2.6749999523	2475ChA ex280/em350	5.3499999046	Normalized	conc17	0.000395879
2.6749999523	2475ChA ex280/em350	5.3499999046	Normalized	conc20	0.0009530819
2.7000000477	2475ChA ex280/em350	5.4000000954	Normalized	SEC17	0.0032124326
2.7000000477	2475ChA ex280/em350	5.4000000954	Normalized	SEC18	0.0009103678
2.7000000477	2475ChA ex280/em350	5.4000000954	Normalized	SEC19	0.0011290405
2.7000000477	2475ChA ex280/em350	5.4000000954	Normalized	SEC20	0.0009518353
2.7000000477	2475ChA ex280/em350	5.4000000954	Normalized	SEC21	0.0006617315
2.7000000477	2475ChA ex280/em350	5.4000000954	Normalized	SEC35	0.0013453482
2.7000000477	2475ChA ex280/em350	5.4000000954	Normalized	conc17	0.0003490756
2.7000000477	2475ChA ex280/em350	5.4000000954	Normalized	conc20	0.000945257
2.7249999046	2475ChA ex280/em350	5.4499998093	Normalized	SEC17	0.0031706218
2.7249999046	2475ChA ex280/em350	5.4499998093	Normalized	SEC18	0.001062096
2.7249999046	2475ChA ex280/em350	5.4499998093	Normalized	SEC19	0.0009426427000000001
2.7249999046	2475ChA ex280/em350	5.4499998093	Normalized	SEC20	0.0009403669000000001
2.7249999046	2475ChA ex280/em350	5.4499998093	Normalized	SEC21	0.0007168758
2.7249999046	2475ChA ex280/em350	5.4499998093	Normalized	SEC35	0.0017692265
2.7249999046	2475ChA ex280/em350	5.4499998093	Normalized	conc17	0.0003646767
2.7249999046	2475ChA ex280/em350	5.4499998093	Normalized	conc20	0.0008857872
2.75	2475ChA ex280/em350	5.5	Normalized	SEC17	0.0034563267000000003
2.75	2475ChA ex280/em350	5.5	Normalized	SEC18	0.0010677152
2.75	2475ChA ex280/em350	5.5	Normalized	SEC19	0.0010544817000000001
2.75	2475ChA ex280/em350	5.5	Normalized	SEC20	0.0007683490000000001
2.75	2475ChA ex280/em350	5.5	Normalized	SEC21	0.0004618336
2.75	2475ChA ex280/em350	5.5	Normalized	SEC35	0.0017876548000000001
2.75	2475ChA ex280/em350	5.5	Normalized	conc17	0.00037247720000000003
2.75	2475ChA ex280/em350	5.5	Normalized	conc20	0.0008497923
2.7750000954000003	2475ChA ex280/em350	5.5500001907000005	Normalized	SEC17	0.0033727055000000003
2.7750000954000003	2475ChA ex280/em350	5.5500001907000005	Normalized	SEC18	0.0011688677
2.7750000954000003	2475ChA ex280/em350	5.5500001907000005	Normalized	SEC19	0.0011929488
2.7750000954000003	2475ChA ex280/em350	5.5500001907000005	Normalized	SEC20	0.0009747708000000001
2.7750000954000003	2475ChA ex280/em350	5.5500001907000005	Normalized	SEC21	0.0002895073
2.7750000954000003	2475ChA ex280/em350	5.5500001907000005	Normalized	SEC35	0.0016586493
2.7750000954000003	2475ChA ex280/em350	5.5500001907000005	Normalized	conc17	0.00045438330000000004
2.7750000954000003	2475ChA ex280/em350	5.5500001907000005	Normalized	conc20	0.0009311719
2.7999999523	2475ChA ex280/em350	5.5999999046	Normalized	SEC17	0.0034145163
2.7999999523	2475ChA ex280/em350	5.5999999046	Normalized	SEC18	0.0011182914000000001
2.7999999523	2475ChA ex280/em350	5.5999999046	Normalized	SEC19	0.0012355541
2.7999999523	2475ChA ex280/em350	5.5999999046	Normalized	SEC20	0.0010550461
2.7999999523	2475ChA ex280/em350	5.5999999046	Normalized	SEC21	0.00046872600000000004
2.7999999523	2475ChA ex280/em350	5.5999999046	Normalized	SEC35	0.0019166621
2.7999999523	2475ChA ex280/em350	5.5999999046	Normalized	conc17	0.00046998440000000003
2.7999999523	2475ChA ex280/em350	5.5999999046	Normalized	conc20	0.0008466624
2.8250000477	2475ChA ex280/em350	5.6500000954	Normalized	SEC17	0.0035260106
2.8250000477	2475ChA ex280/em350	5.6500000954	Normalized	SEC18	0.0011239112
2.8250000477	2475ChA ex280/em350	5.6500000954	Normalized	SEC19	0.0012089260000000001
2.8250000477	2475ChA ex280/em350	5.6500000954	Normalized	SEC20	0.0009805049
2.8250000477	2475ChA ex280/em350	5.6500000954	Normalized	SEC21	0.00038601
2.8250000477	2475ChA ex280/em350	5.6500000954	Normalized	SEC35	0.0023405382
2.8250000477	2475ChA ex280/em350	5.6500000954	Normalized	conc17	0.0004407322
2.8250000477	2475ChA ex280/em350	5.6500000954	Normalized	conc20	0.0008497923
2.8499999046	2475ChA ex280/em350	5.6999998093	Normalized	SEC17	0.0036096314
2.8499999046	2475ChA ex280/em350	5.6999998093	Normalized	SEC18	0.0010901937
2.8499999046	2475ChA ex280/em350	5.6999998093	Normalized	SEC19	0.0010651329
2.8499999046	2475ChA ex280/em350	5.6999998093	Normalized	SEC20	0.0008142206
2.8499999046	2475ChA ex280/em350	5.6999998093	Normalized	SEC21	0.0004962986
2.8499999046	2475ChA ex280/em350	5.6999998093	Normalized	SEC35	0.0022852498
2.8499999046	2475ChA ex280/em350	5.6999998093	Normalized	conc17	0.00031007260000000004
2.8499999046	2475ChA ex280/em350	5.6999998093	Normalized	conc20	0.000928042
2.875	2475ChA ex280/em350	5.75	Normalized	SEC17	0.0034841998
2.875	2475ChA ex280/em350	5.75	Normalized	SEC18	0.0010733349
2.875	2475ChA ex280/em350	5.75	Normalized	SEC19	0.0011237153
2.875	2475ChA ex280/em350	5.75	Normalized	SEC20	0.0008715599
2.875	2475ChA ex280/em350	5.75	Normalized	SEC21	0.0008202711000000001
2.875	2475ChA ex280/em350	5.75	Normalized	SEC35	0.0019903786
2.875	2475ChA ex280/em350	5.75	Normalized	conc17	0.00031787330000000003
2.875	2475ChA ex280/em350	5.75	Normalized	conc20	0.0008842223
2.9000000954000003	2475ChA ex280/em350	5.8000001907000005	Normalized	SEC17	0.003358769
2.9000000954000003	2475ChA ex280/em350	5.8000001907000005	Normalized	SEC18	0.0011744868
2.9000000954000003	2475ChA ex280/em350	5.8000001907000005	Normalized	SEC19	0.0012089260000000001
2.9000000954000003	2475ChA ex280/em350	5.8000001907000005	Normalized	SEC20	0.000837156
2.9000000954000003	2475ChA ex280/em350	5.8000001907000005	Normalized	SEC21	0.0007582342000000001
2.9000000954000003	2475ChA ex280/em350	5.8000001907000005	Normalized	SEC35	0.0018613732
2.9000000954000003	2475ChA ex280/em350	5.8000001907000005	Normalized	conc17	0.00039782900000000004
2.9000000954000003	2475ChA ex280/em350	5.8000001907000005	Normalized	conc20	0.0008951772
2.9249999523	2475ChA ex280/em350	5.8499999046	Normalized	SEC17	0.0034772318
2.9249999523	2475ChA ex280/em350	5.8499999046	Normalized	SEC18	0.0011857258
2.9249999523	2475ChA ex280/em350	5.8499999046	Normalized	SEC19	0.0012089260000000001
2.9249999523	2475ChA ex280/em350	5.8499999046	Normalized	SEC20	0.000837156
2.9249999523	2475ChA ex280/em350	5.8499999046	Normalized	SEC21	0.0006410524000000001
2.9249999523	2475ChA ex280/em350	5.8499999046	Normalized	SEC35	0.0027644148
2.9249999523	2475ChA ex280/em350	5.8499999046	Normalized	conc17	0.00035492600000000004
2.9249999523	2475ChA ex280/em350	5.8499999046	Normalized	conc20	0.0009875118
2.9500000477	2475ChA ex280/em350	5.9000000954	Normalized	SEC17	0.0031706218
2.9500000477	2475ChA ex280/em350	5.9000000954	Normalized	SEC18	0.0011070524
2.9500000477	2475ChA ex280/em350	5.9000000954	Normalized	SEC19	0.0012036
2.9500000477	2475ChA ex280/em350	5.9000000954	Normalized	SEC20	0.0009805049
2.9500000477	2475ChA ex280/em350	5.9000000954	Normalized	SEC21	0.0006065872
2.9500000477	2475ChA ex280/em350	5.9000000954	Normalized	SEC35	0.0025432624000000003
2.9500000477	2475ChA ex280/em350	5.9000000954	Normalized	conc17	0.0003334745
2.9500000477	2475ChA ex280/em350	5.9000000954	Normalized	conc20	0.0010078568
2.9749999046	2475ChA ex280/em350	5.9499998093	Normalized	SEC17	0.0030451911
2.9749999046	2475ChA ex280/em350	5.9499998093	Normalized	SEC18	0.0011688677
2.9749999046	2475ChA ex280/em350	5.9499998093	Normalized	SEC19	0.0012941366
2.9749999046	2475ChA ex280/em350	5.9499998093	Normalized	SEC20	0.0009518353
2.9749999046	2475ChA ex280/em350	5.9499998093	Normalized	SEC21	0.0006824108
2.9749999046	2475ChA ex280/em350	5.9499998093	Normalized	SEC35	0.0021562444
2.9749999046	2475ChA ex280/em350	5.9499998093	Normalized	conc17	0.00042123080000000003
2.9749999046	2475ChA ex280/em350	5.9499998093	Normalized	conc20	0.0009421270000000001
3.0	2475ChA ex280/em350	6.0	Normalized	SEC17	0.0031775907
3.0	2475ChA ex280/em350	6.0	Normalized	SEC18	0.0010171395
3.0	2475ChA ex280/em350	6.0	Normalized	SEC19	0.0012249029
3.0	2475ChA ex280/em350	6.0	Normalized	SEC20	0.000854358
3.0	2475ChA ex280/em350	6.0	Normalized	SEC21	0.0005790146
3.0	2475ChA ex280/em350	6.0	Normalized	SEC35	0.0022852498
3.0	2475ChA ex280/em350	6.0	Normalized	conc17	0.0004407322
3.0	2475ChA ex280/em350	6.0	Normalized	conc20	0.0009702969
3.0250000954	2475ChA ex280/em350	6.0500001907	Normalized	SEC17	0.0033099903
3.0250000954	2475ChA ex280/em350	6.0500001907	Normalized	SEC18	0.0010733349
3.0250000954	2475ChA ex280/em350	6.0500001907	Normalized	SEC19	0.0012781594
3.0250000954	2475ChA ex280/em350	6.0500001907	Normalized	SEC20	0.0009518353
3.0250000954	2475ChA ex280/em350	6.0500001907	Normalized	SEC21	0.0008616294000000001
3.0250000954	2475ChA ex280/em350	6.0500001907	Normalized	SEC35	0.0027459865
3.0250000954	2475ChA ex280/em350	6.0500001907	Normalized	conc17	0.0003997792
3.0250000954	2475ChA ex280/em350	6.0500001907	Normalized	conc20	0.0009358670000000001
3.0499999523	2475ChA ex280/em350	6.0999999046	Normalized	SEC17	0.0033030219
3.0499999523	2475ChA ex280/em350	6.0999999046	Normalized	SEC18	0.001062096
3.0499999523	2475ChA ex280/em350	6.0999999046	Normalized	SEC19	0.0012089260000000001
3.0499999523	2475ChA ex280/em350	6.0999999046	Normalized	SEC20	0.0010034405000000001
3.0499999523	2475ChA ex280/em350	6.0999999046	Normalized	SEC21	0.0011373508000000001
3.0499999523	2475ChA ex280/em350	6.0999999046	Normalized	SEC35	0.0029487107
3.0499999523	2475ChA ex280/em350	6.0999999046	Normalized	conc17	0.0003705272
3.0499999523	2475ChA ex280/em350	6.0999999046	Normalized	conc20	0.0009030022
3.0750000477	2475ChA ex280/em350	6.1500000954	Normalized	SEC17	0.0032472748
3.0750000477	2475ChA ex280/em350	6.1500000954	Normalized	SEC18	0.0012306822
3.0750000477	2475ChA ex280/em350	6.1500000954	Normalized	SEC19	0.0013527189
3.0750000477	2475ChA ex280/em350	6.1500000954	Normalized	SEC20	0.00108945
3.0750000477	2475ChA ex280/em350	6.1500000954	Normalized	SEC21	0.0008754154000000001
3.0750000477	2475ChA ex280/em350	6.1500000954	Normalized	SEC35	0.0026722678
3.0750000477	2475ChA ex280/em350	6.1500000954	Normalized	conc17	0.00041733060000000003
3.0750000477	2475ChA ex280/em350	6.1500000954	Normalized	conc20	0.0009343021000000001
3.0999999046	2475ChA ex280/em350	6.1999998093	Normalized	SEC17	0.0032054638000000002
3.0999999046	2475ChA ex280/em350	6.1999998093	Normalized	SEC18	0.0011969653
3.0999999046	2475ChA ex280/em350	6.1999998093	Normalized	SEC19	0.0012728337000000001
3.0999999046	2475ChA ex280/em350	6.1999998093	Normalized	SEC20	0.0011238533
3.0999999046	2475ChA ex280/em350	6.1999998093	Normalized	SEC21	0.0005169779
3.0999999046	2475ChA ex280/em350	6.1999998093	Normalized	SEC35	0.0024511153
3.0999999046	2475ChA ex280/em350	6.1999998093	Normalized	conc17	0.0003900285
3.0999999046	2475ChA ex280/em350	6.1999998093	Normalized	conc20	0.0009358670000000001
3.125	2475ChA ex280/em350	6.25	Normalized	SEC17	0.0031566855
3.125	2475ChA ex280/em350	6.25	Normalized	SEC18	0.0012025846
3.125	2475ChA ex280/em350	6.25	Normalized	SEC19	0.0013101136
3.125	2475ChA ex280/em350	6.25	Normalized	SEC20	0.0011295874
3.125	2475ChA ex280/em350	6.25	Normalized	SEC21	0.0007513408
3.125	2475ChA ex280/em350	6.25	Normalized	SEC35	0.0030224274
3.125	2475ChA ex280/em350	6.25	Normalized	conc17	0.0004114802
3.125	2475ChA ex280/em350	6.25	Normalized	conc20	0.0009389969000000001
3.1500000954	2475ChA ex280/em350	6.3000001907	Normalized	SEC17	0.0030312543000000003
3.1500000954	2475ChA ex280/em350	6.3000001907	Normalized	SEC18	0.0011014326
3.1500000954	2475ChA ex280/em350	6.3000001907	Normalized	SEC19	0.0012036
3.1500000954	2475ChA ex280/em350	6.3000001907	Normalized	SEC20	0.0008944953
3.1500000954	2475ChA ex280/em350	6.3000001907	Normalized	SEC21	0.0006824108
3.1500000954	2475ChA ex280/em350	6.3000001907	Normalized	SEC35	0.0028197034
3.1500000954	2475ChA ex280/em350	6.3000001907	Normalized	conc17	0.00044268240000000004
3.1500000954	2475ChA ex280/em350	6.3000001907	Normalized	conc20	0.0009389969000000001
3.1749999523	2475ChA ex280/em350	6.3499999046	Normalized	SEC17	0.0031497166
3.1749999523	2475ChA ex280/em350	6.3499999046	Normalized	SEC18	0.0012531608
3.1749999523	2475ChA ex280/em350	6.3499999046	Normalized	SEC19	0.0012834853000000001
3.1749999523	2475ChA ex280/em350	6.3499999046	Normalized	SEC20	0.0010435785
3.1749999523	2475ChA ex280/em350	6.3499999046	Normalized	SEC21	0.0005238703000000001
3.1749999523	2475ChA ex280/em350	6.3499999046	Normalized	SEC35	0.0026169792000000002
3.1749999523	2475ChA ex280/em350	6.3499999046	Normalized	conc17	0.00043293170000000003
3.1749999523	2475ChA ex280/em350	6.3499999046	Normalized	conc20	0.0009249120000000001
3.2000000477	2475ChA ex280/em350	6.4000000954	Normalized	SEC17	0.0030312543000000003
3.2000000477	2475ChA ex280/em350	6.4000000954	Normalized	SEC18	0.0010958129000000001
3.2000000477	2475ChA ex280/em350	6.4000000954	Normalized	SEC19	0.0013047878
3.2000000477	2475ChA ex280/em350	6.4000000954	Normalized	SEC20	0.0013474775
3.2000000477	2475ChA ex280/em350	6.4000000954	Normalized	SEC21	0.0006548382
3.2000000477	2475ChA ex280/em350	6.4000000954	Normalized	SEC35	0.0026538395
3.2000000477	2475ChA ex280/em350	6.4000000954	Normalized	conc17	0.0004192806
3.2000000477	2475ChA ex280/em350	6.4000000954	Normalized	conc20	0.0009562118
3.2249999046	2475ChA ex280/em350	6.4499998093	Normalized	SEC17	0.0029197598
3.2249999046	2475ChA ex280/em350	6.4499998093	Normalized	SEC18	0.0010227588
3.2249999046	2475ChA ex280/em350	6.4499998093	Normalized	SEC19	0.0013154389
3.2249999046	2475ChA ex280/em350	6.4499998093	Normalized	SEC20	0.0013876149
3.2249999046	2475ChA ex280/em350	6.4499998093	Normalized	SEC21	0.0006134804
3.2249999046	2475ChA ex280/em350	6.4499998093	Normalized	SEC35	0.0028197034
3.2249999046	2475ChA ex280/em350	6.4499998093	Normalized	conc17	0.00043293170000000003
3.2249999046	2475ChA ex280/em350	6.4499998093	Normalized	conc20	0.0009546470000000001
3.25	2475ChA ex280/em350	6.5	Normalized	SEC17	0.0030242859
3.25	2475ChA ex280/em350	6.5	Normalized	SEC18	0.0011744868
3.25	2475ChA ex280/em350	6.5	Normalized	SEC19	0.0012941366
3.25	2475ChA ex280/em350	6.5	Normalized	SEC20	0.0010091746
3.25	2475ChA ex280/em350	6.5	Normalized	SEC21	0.0005238703000000001
3.25	2475ChA ex280/em350	6.5	Normalized	SEC35	0.0023221080000000002
3.25	2475ChA ex280/em350	6.5	Normalized	conc17	0.0004563333
3.25	2475ChA ex280/em350	6.5	Normalized	conc20	0.0009577769
3.2750000954000003	2475ChA ex280/em350	6.5500001907000005	Normalized	SEC17	0.0028988547
3.2750000954000003	2475ChA ex280/em350	6.5500001907000005	Normalized	SEC18	0.0011463891
3.2750000954000003	2475ChA ex280/em350	6.5500001907000005	Normalized	SEC19	0.0011343665
3.2750000954000003	2475ChA ex280/em350	6.5500001907000005	Normalized	SEC20	0.0010149088
3.2750000954000003	2475ChA ex280/em350	6.5500001907000005	Normalized	SEC21	0.0005859081
3.2750000954000003	2475ChA ex280/em350	6.5500001907000005	Normalized	SEC35	0.0023221080000000002
3.2750000954000003	2475ChA ex280/em350	6.5500001907000005	Normalized	conc17	0.0003607764
3.2750000954000003	2475ChA ex280/em350	6.5500001907000005	Normalized	conc20	0.0009671669000000001
3.2999999523	2475ChA ex280/em350	6.5999999046	Normalized	SEC17	0.0031009382
3.2999999523	2475ChA ex280/em350	6.5999999046	Normalized	SEC18	0.0008991289
3.2999999523	2475ChA ex280/em350	6.5999999046	Normalized	SEC19	0.0012994618
3.2999999523	2475ChA ex280/em350	6.5999999046	Normalized	SEC20	0.0011639912000000001
3.2999999523	2475ChA ex280/em350	6.5999999046	Normalized	SEC21	0.0005307638
3.2999999523	2475ChA ex280/em350	6.5999999046	Normalized	SEC35	0.0022668198
3.2999999523	2475ChA ex280/em350	6.5999999046	Normalized	conc17	0.0003900285
3.2999999523	2475ChA ex280/em350	6.5999999046	Normalized	conc20	0.0009155221
3.3250000477	2475ChA ex280/em350	6.6500000954	Normalized	SEC17	0.0030939695
3.3250000477	2475ChA ex280/em350	6.6500000954	Normalized	SEC18	0.0010396175
3.3250000477	2475ChA ex280/em350	6.6500000954	Normalized	SEC19	0.0013047878
3.3250000477	2475ChA ex280/em350	6.6500000954	Normalized	SEC20	0.0010493121
3.3250000477	2475ChA ex280/em350	6.6500000954	Normalized	SEC21	0.0008064851
3.3250000477	2475ChA ex280/em350	6.6500000954	Normalized	SEC35	0.0020640977000000002
3.3250000477	2475ChA ex280/em350	6.6500000954	Normalized	conc17	0.0003939288
3.3250000477	2475ChA ex280/em350	6.6500000954	Normalized	conc20	0.0009656019
3.3499999046	2475ChA ex280/em350	6.6999998093	Normalized	SEC17	0.0031357803
3.3499999046	2475ChA ex280/em350	6.6999998093	Normalized	SEC18	0.0011463891
3.3499999046	2475ChA ex280/em350	6.6999998093	Normalized	SEC19	0.0012249029
3.3499999046	2475ChA ex280/em350	6.6999998093	Normalized	SEC20	0.0010550461
3.3499999046	2475ChA ex280/em350	6.6999998093	Normalized	SEC21	0.0009236670000000001
3.3499999046	2475ChA ex280/em350	6.6999998093	Normalized	SEC35	0.0024695436
3.3499999046	2475ChA ex280/em350	6.6999998093	Normalized	conc17	0.00041733060000000003
3.3499999046	2475ChA ex280/em350	6.6999998093	Normalized	conc20	0.0009264770000000001
3.375	2475ChA ex280/em350	6.75	Normalized	SEC17	0.0030312543000000003
3.375	2475ChA ex280/em350	6.75	Normalized	SEC18	0.0010677152
3.375	2475ChA ex280/em350	6.75	Normalized	SEC19	0.0012355541
3.375	2475ChA ex280/em350	6.75	Normalized	SEC20	0.0010665138000000001
3.375	2475ChA ex280/em350	6.75	Normalized	SEC21	0.0009512389000000001
3.375	2475ChA ex280/em350	6.75	Normalized	SEC35	0.0025248323
3.375	2475ChA ex280/em350	6.75	Normalized	conc17	0.00043293170000000003
3.375	2475ChA ex280/em350	6.75	Normalized	conc20	0.0008873522000000001
3.4000000954000003	2475ChA ex280/em350	6.8000001907000005	Normalized	SEC17	0.0027594862000000003
3.4000000954000003	2475ChA ex280/em350	6.8000001907000005	Normalized	SEC18	0.0009721831000000001
3.4000000954000003	2475ChA ex280/em350	6.8000001907000005	Normalized	SEC19	0.0012515313
3.4000000954000003	2475ChA ex280/em350	6.8000001907000005	Normalized	SEC20	0.0009403669000000001
3.4000000954000003	2475ChA ex280/em350	6.8000001907000005	Normalized	SEC21	0.0008823086
3.4000000954000003	2475ChA ex280/em350	6.8000001907000005	Normalized	SEC35	0.0026722678
3.4000000954000003	2475ChA ex280/em350	6.8000001907000005	Normalized	conc17	0.00044268240000000004
3.4000000954000003	2475ChA ex280/em350	6.8000001907000005	Normalized	conc20	0.0008779622
3.4249999523	2475ChA ex280/em350	6.8499999046	Normalized	SEC17	0.0025643713000000003
3.4249999523	2475ChA ex280/em350	6.8499999046	Normalized	SEC18	0.0009778023
3.4249999523	2475ChA ex280/em350	6.8499999046	Normalized	SEC19	0.0013793473
3.4249999523	2475ChA ex280/em350	6.8499999046	Normalized	SEC20	0.0009288992
3.4249999523	2475ChA ex280/em350	6.8499999046	Normalized	SEC21	0.0009098804
3.4249999523	2475ChA ex280/em350	6.8499999046	Normalized	SEC35	0.0025616905
3.4249999523	2475ChA ex280/em350	6.8499999046	Normalized	conc17	0.00042513100000000003
3.4249999523	2475ChA ex280/em350	6.8499999046	Normalized	conc20	0.0008826572000000001
3.4500000477	2475ChA ex280/em350	6.9000000954	Normalized	SEC17	0.0024180349
3.4500000477	2475ChA ex280/em350	6.9000000954	Normalized	SEC18	0.0010115197
3.4500000477	2475ChA ex280/em350	6.9000000954	Normalized	SEC19	0.0012568565
3.4500000477	2475ChA ex280/em350	6.9000000954	Normalized	SEC20	0.0011009177
3.4500000477	2475ChA ex280/em350	6.9000000954	Normalized	SEC21	0.0009305596000000001
3.4500000477	2475ChA ex280/em350	6.9000000954	Normalized	SEC35	0.0022483915
3.4500000477	2475ChA ex280/em350	6.9000000954	Normalized	conc17	0.0004270813
3.4500000477	2475ChA ex280/em350	6.9000000954	Normalized	conc20	0.0008717023
3.4749999046	2475ChA ex280/em350	6.9499998093	Normalized	SEC17	0.0024528771
3.4749999046	2475ChA ex280/em350	6.9499998093	Normalized	SEC18	0.0010901937
3.4749999046	2475ChA ex280/em350	6.9499998093	Normalized	SEC19	0.0011503435
3.4749999046	2475ChA ex280/em350	6.9499998093	Normalized	SEC20	0.0010034405000000001
3.4749999046	2475ChA ex280/em350	6.9499998093	Normalized	SEC21	0.001123565
3.4749999046	2475ChA ex280/em350	6.9499998093	Normalized	SEC35	0.0022483915
3.4749999046	2475ChA ex280/em350	6.9499998093	Normalized	conc17	0.0003997792
3.4749999046	2475ChA ex280/em350	6.9499998093	Normalized	conc20	0.0008419674
3.5	2475ChA ex280/em350	7.0	Normalized	SEC17	0.0026967709
3.5	2475ChA ex280/em350	7.0	Normalized	SEC18	0.0010845739
3.5	2475ChA ex280/em350	7.0	Normalized	SEC19	0.0011982747
3.5	2475ChA ex280/em350	7.0	Normalized	SEC20	0.0010550461
3.5	2475ChA ex280/em350	7.0	Normalized	SEC21	0.0012752120000000002
3.5	2475ChA ex280/em350	7.0	Normalized	SEC35	0.0022852498
3.5	2475ChA ex280/em350	7.0	Normalized	conc17	0.00044268240000000004
3.5	2475ChA ex280/em350	7.0	Normalized	conc20	0.0008779622
3.5250000954000003	2475ChA ex280/em350	7.0500001907	Normalized	SEC17	0.0026688969
3.5250000954000003	2475ChA ex280/em350	7.0500001907	Normalized	SEC18	0.0008935092000000001
3.5250000954000003	2475ChA ex280/em350	7.0500001907	Normalized	SEC19	0.0013846724000000001
3.5250000954000003	2475ChA ex280/em350	7.0500001907	Normalized	SEC20	0.0009977069
3.5250000954000003	2475ChA ex280/em350	7.0500001907	Normalized	SEC21	0.0009994905
3.5250000954000003	2475ChA ex280/em350	7.0500001907	Normalized	SEC35	0.002690698
3.5250000954000003	2475ChA ex280/em350	7.0500001907	Normalized	conc17	0.0004992365
3.5250000954000003	2475ChA ex280/em350	7.0500001907	Normalized	conc20	0.0008904822
3.5499999523	2475ChA ex280/em350	7.0999999046	Normalized	SEC17	0.0026131498
3.5499999523	2475ChA ex280/em350	7.0999999046	Normalized	SEC18	0.0010339983
3.5499999523	2475ChA ex280/em350	7.0999999046	Normalized	SEC19	0.0014166267
3.5499999523	2475ChA ex280/em350	7.0999999046	Normalized	SEC20	0.0010951837
3.5499999523	2475ChA ex280/em350	7.0999999046	Normalized	SEC21	0.0011373508000000001
3.5499999523	2475ChA ex280/em350	7.0999999046	Normalized	SEC35	0.0029118503000000002
3.5499999523	2475ChA ex280/em350	7.0999999046	Normalized	conc17	0.0004524331
3.5499999523	2475ChA ex280/em350	7.0999999046	Normalized	conc20	0.0008576173000000001
3.5750000477	2475ChA ex280/em350	7.1500000954	Normalized	SEC17	0.002550435
3.5750000477	2475ChA ex280/em350	7.1500000954	Normalized	SEC18	0.001062096
3.5750000477	2475ChA ex280/em350	7.1500000954	Normalized	SEC19	0.0015337913000000002
3.5750000477	2475ChA ex280/em350	7.1500000954	Normalized	SEC20	0.0011181197000000001
3.5750000477	2475ChA ex280/em350	7.1500000954	Normalized	SEC21	0.0008892020000000001
3.5750000477	2475ChA ex280/em350	7.1500000954	Normalized	SEC35	0.0026538395
3.5750000477	2475ChA ex280/em350	7.1500000954	Normalized	conc17	0.0004680342
3.5750000477	2475ChA ex280/em350	7.1500000954	Normalized	conc20	0.0008278824000000001
3.5999999045999997	2475ChA ex280/em350	7.1999998093	Normalized	SEC17	0.0026479918
3.5999999045999997	2475ChA ex280/em350	7.1999998093	Normalized	SEC18	0.0010227588
3.5999999045999997	2475ChA ex280/em350	7.1999998093	Normalized	SEC19	0.0013633701
3.5999999045999997	2475ChA ex280/em350	7.1999998093	Normalized	SEC20	0.0012385325
3.5999999045999997	2475ChA ex280/em350	7.1999998093	Normalized	SEC21	0.0011993885
3.5999999045999997	2475ChA ex280/em350	7.1999998093	Normalized	SEC35	0.0021009559
3.5999999045999997	2475ChA ex280/em350	7.1999998093	Normalized	conc17	0.00048753560000000003
3.5999999045999997	2475ChA ex280/em350	7.1999998093	Normalized	conc20	0.0008857872
3.625	2475ChA ex280/em350	7.25	Normalized	SEC17	0.0025992135
3.625	2475ChA ex280/em350	7.25	Normalized	SEC18	0.0008991289
3.625	2475ChA ex280/em350	7.25	Normalized	SEC19	0.0011982747
3.625	2475ChA ex280/em350	7.25	Normalized	SEC20	0.0010665138000000001
3.625	2475ChA ex280/em350	7.25	Normalized	SEC21	0.0009236670000000001
3.625	2475ChA ex280/em350	7.25	Normalized	SEC35	0.0018429431000000001
3.625	2475ChA ex280/em350	7.25	Normalized	conc17	0.0004524331
3.625	2475ChA ex280/em350	7.25	Normalized	conc20	0.0008169275
3.6500000954000003	2475ChA ex280/em350	7.3000001907	Normalized	SEC17	0.0023483515
3.6500000954000003	2475ChA ex280/em350	7.3000001907	Normalized	SEC18	0.0008710306000000001
3.6500000954000003	2475ChA ex280/em350	7.3000001907	Normalized	SEC19	0.0010544817000000001
3.6500000954000003	2475ChA ex280/em350	7.3000001907	Normalized	SEC20	0.0008428901
3.6500000954000003	2475ChA ex280/em350	7.3000001907	Normalized	SEC21	0.0009788113
3.6500000954000003	2475ChA ex280/em350	7.3000001907	Normalized	SEC35	0.0021931026
3.6500000954000003	2475ChA ex280/em350	7.3000001907	Normalized	conc17	0.0003783276
3.6500000954000003	2475ChA ex280/em350	7.3000001907	Normalized	conc20	0.0007386777
3.6749999523	2475ChA ex280/em350	7.3499999046	Normalized	SEC17	0.0022926042000000002
3.6749999523	2475ChA ex280/em350	7.3499999046	Normalized	SEC18	0.0010283785
3.6749999523	2475ChA ex280/em350	7.3499999046	Normalized	SEC19	0.0011024124
3.6749999523	2475ChA ex280/em350	7.3499999046	Normalized	SEC20	0.0010435785
3.6749999523	2475ChA ex280/em350	7.3499999046	Normalized	SEC21	0.0012200677
3.6749999523	2475ChA ex280/em350	7.3499999046	Normalized	SEC35	0.0021193842000000003
3.6749999523	2475ChA ex280/em350	7.3499999046	Normalized	conc17	0.00040562970000000004
3.6749999523	2475ChA ex280/em350	7.3499999046	Normalized	conc20	0.0008059724
3.7000000477	2475ChA ex280/em350	7.4000000954	Normalized	SEC17	0.0025643713000000003
3.7000000477	2475ChA ex280/em350	7.4000000954	Normalized	SEC18	0.0008878894
3.7000000477	2475ChA ex280/em350	7.4000000954	Normalized	SEC19	0.0012781594
3.7000000477	2475ChA ex280/em350	7.4000000954	Normalized	SEC20	0.0009002296
3.7000000477	2475ChA ex280/em350	7.4000000954	Normalized	SEC21	0.0010408482
3.7000000477	2475ChA ex280/em350	7.4000000954	Normalized	SEC35	0.0022483915
3.7000000477	2475ChA ex280/em350	7.4000000954	Normalized	conc17	0.00047778500000000005
3.7000000477	2475ChA ex280/em350	7.4000000954	Normalized	conc20	0.0007809325
3.7249999046	2475ChA ex280/em350	7.4499998093	Normalized	SEC17	0.0024946879
3.7249999046	2475ChA ex280/em350	7.4499998093	Normalized	SEC18	0.0008597916
3.7249999046	2475ChA ex280/em350	7.4499998093	Normalized	SEC19	0.0012355541
3.7249999046	2475ChA ex280/em350	7.4499998093	Normalized	SEC20	0.0010779817
3.7249999046	2475ChA ex280/em350	7.4499998093	Normalized	SEC21	0.001020169
3.7249999046	2475ChA ex280/em350	7.4499998093	Normalized	SEC35	0.0027459865
3.7249999046	2475ChA ex280/em350	7.4499998093	Normalized	conc17	0.00048753560000000003
3.7249999046	2475ChA ex280/em350	7.4499998093	Normalized	conc20	0.0007590228
3.75	2475ChA ex280/em350	7.5	Normalized	SEC17	0.0026061824
3.75	2475ChA ex280/em350	7.5	Normalized	SEC18	0.0010958129000000001
3.75	2475ChA ex280/em350	7.5	Normalized	SEC19	0.0012675083
3.75	2475ChA ex280/em350	7.5	Normalized	SEC20	0.0010321101
3.75	2475ChA ex280/em350	7.5	Normalized	SEC21	0.0009650248
3.75	2475ChA ex280/em350	7.5	Normalized	SEC35	0.0025064040000000003
3.75	2475ChA ex280/em350	7.5	Normalized	conc17	0.00048753560000000003
3.75	2475ChA ex280/em350	7.5	Normalized	conc20	0.0008106675
3.7750000954000003	2475ChA ex280/em350	7.5500001907000005	Normalized	SEC17	0.0024668139000000003
3.7750000954000003	2475ChA ex280/em350	7.5500001907000005	Normalized	SEC18	0.0010227588
3.7750000954000003	2475ChA ex280/em350	7.5500001907000005	Normalized	SEC19	0.0012994618
3.7750000954000003	2475ChA ex280/em350	7.5500001907000005	Normalized	SEC20	0.0008887617
3.7750000954000003	2475ChA ex280/em350	7.5500001907000005	Normalized	SEC21	0.0006893032
3.7750000954000003	2475ChA ex280/em350	7.5500001907000005	Normalized	SEC35	0.0026169792000000002
3.7750000954000003	2475ChA ex280/em350	7.5500001907000005	Normalized	conc17	0.0005206881
3.7750000954000003	2475ChA ex280/em350	7.5500001907000005	Normalized	conc20	0.0007856276
3.7999999523	2475ChA ex280/em350	7.5999999046	Normalized	SEC17	0.0024668139000000003
3.7999999523	2475ChA ex280/em350	7.5999999046	Normalized	SEC18	0.0010789548
3.7999999523	2475ChA ex280/em350	7.5999999046	Normalized	SEC19	0.0013740213000000001
3.7999999523	2475ChA ex280/em350	7.5999999046	Normalized	SEC20	0.0008027522000000001
3.7999999523	2475ChA ex280/em350	7.5999999046	Normalized	SEC21	0.0007306616000000001
3.7999999523	2475ChA ex280/em350	7.5999999046	Normalized	SEC35	0.0027644148
3.7999999523	2475ChA ex280/em350	7.5999999046	Normalized	conc17	0.0004446324
3.7999999523	2475ChA ex280/em350	7.5999999046	Normalized	conc20	0.0007840627
3.8250000477	2475ChA ex280/em350	7.6500000954	Normalized	SEC17	0.0024946879
3.8250000477	2475ChA ex280/em350	7.6500000954	Normalized	SEC18	0.0010452373
3.8250000477	2475ChA ex280/em350	7.6500000954	Normalized	SEC19	0.0013047878
3.8250000477	2475ChA ex280/em350	7.6500000954	Normalized	SEC20	0.0009059637
3.8250000477	2475ChA ex280/em350	7.6500000954	Normalized	SEC21	0.0008202711000000001
3.8250000477	2475ChA ex280/em350	7.6500000954	Normalized	SEC35	0.0023221080000000002
3.8250000477	2475ChA ex280/em350	7.6500000954	Normalized	conc17	0.0004075799
3.8250000477	2475ChA ex280/em350	7.6500000954	Normalized	conc20	0.0007402428000000001
3.8499999046	2475ChA ex280/em350	7.6999998093	Normalized	SEC17	0.002522561
3.8499999046	2475ChA ex280/em350	7.6999998093	Normalized	SEC18	0.0010508564
3.8499999046	2475ChA ex280/em350	7.6999998093	Normalized	SEC19	0.0012728337000000001
3.8499999046	2475ChA ex280/em350	7.6999998093	Normalized	SEC20	0.0010951837
3.8499999046	2475ChA ex280/em350	7.6999998093	Normalized	SEC21	0.0008133785000000001
3.8499999046	2475ChA ex280/em350	7.6999998093	Normalized	SEC35	0.0023036797
3.8499999046	2475ChA ex280/em350	7.6999998093	Normalized	conc17	0.00038417810000000003
3.8499999046	2475ChA ex280/em350	7.6999998093	Normalized	conc20	0.0007778026000000001
3.875	2475ChA ex280/em350	7.75	Normalized	SEC17	0.0025295294
3.875	2475ChA ex280/em350	7.75	Normalized	SEC18	0.0011688677
3.875	2475ChA ex280/em350	7.75	Normalized	SEC19	0.0011929488
3.875	2475ChA ex280/em350	7.75	Normalized	SEC20	0.0010321101
3.875	2475ChA ex280/em350	7.75	Normalized	SEC21	0.0009374529000000001
3.875	2475ChA ex280/em350	7.75	Normalized	SEC35	0.002690698
3.875	2475ChA ex280/em350	7.75	Normalized	conc17	0.0003471253
3.875	2475ChA ex280/em350	7.75	Normalized	conc20	0.0007856276
3.9000000954000003	2475ChA ex280/em350	7.8000001907000005	Normalized	SEC17	0.0024807502
3.9000000954000003	2475ChA ex280/em350	7.8000001907000005	Normalized	SEC18	0.0010227588
3.9000000954000003	2475ChA ex280/em350	7.8000001907000005	Normalized	SEC19	0.0012142512
3.9000000954000003	2475ChA ex280/em350	7.8000001907000005	Normalized	SEC20	0.0009977069
3.9000000954000003	2475ChA ex280/em350	7.8000001907000005	Normalized	SEC21	0.0007444476000000001
3.9000000954000003	2475ChA ex280/em350	7.8000001907000005	Normalized	SEC35	0.0028565617
3.9000000954000003	2475ChA ex280/em350	7.8000001907000005	Normalized	conc17	0.0003471253
3.9000000954000003	2475ChA ex280/em350	7.8000001907000005	Normalized	conc20	0.0007371128
3.9249999523	2475ChA ex280/em350	7.8499999046	Normalized	SEC17	0.0023344138000000003
3.9249999523	2475ChA ex280/em350	7.8499999046	Normalized	SEC18	0.000983422
3.9249999523	2475ChA ex280/em350	7.8499999046	Normalized	SEC19	0.0012462053000000001
3.9249999523	2475ChA ex280/em350	7.8499999046	Normalized	SEC20	0.0010607804
3.9249999523	2475ChA ex280/em350	7.8499999046	Normalized	SEC21	0.0010615274
3.9249999523	2475ChA ex280/em350	7.8499999046	Normalized	SEC35	0.0027459865
3.9249999523	2475ChA ex280/em350	7.8499999046	Normalized	conc17	0.0004348817
3.9249999523	2475ChA ex280/em350	7.8499999046	Normalized	conc20	0.0007762375
3.9500000477	2475ChA ex280/em350	7.9000000954	Normalized	SEC17	0.0023344138000000003
3.9500000477	2475ChA ex280/em350	7.9000000954	Normalized	SEC18	0.0010002808
3.9500000477	2475ChA ex280/em350	7.9000000954	Normalized	SEC19	0.0012302283
3.9500000477	2475ChA ex280/em350	7.9000000954	Normalized	SEC20	0.0011811932
3.9500000477	2475ChA ex280/em350	7.9000000954	Normalized	SEC21	0.0011304576
3.9500000477	2475ChA ex280/em350	7.9000000954	Normalized	SEC35	0.0027091261
3.9500000477	2475ChA ex280/em350	7.9000000954	Normalized	conc17	0.0003900285
3.9500000477	2475ChA ex280/em350	7.9000000954	Normalized	conc20	0.0007652827000000001
3.9749999046	2475ChA ex280/em350	7.9499998093	Normalized	SEC17	0.0023831935
3.9749999046	2475ChA ex280/em350	7.9499998093	Normalized	SEC18	0.0010733349
3.9749999046	2475ChA ex280/em350	7.9499998093	Normalized	SEC19	0.0013740213000000001
3.9749999046	2475ChA ex280/em350	7.9499998093	Normalized	SEC20	0.001106652
3.9749999046	2475ChA ex280/em350	7.9499998093	Normalized	SEC21	0.0009512389000000001
3.9749999046	2475ChA ex280/em350	7.9499998093	Normalized	SEC35	0.0026169792000000002
3.9749999046	2475ChA ex280/em350	7.9499998093	Normalized	conc17	0.0003471253
3.9749999046	2475ChA ex280/em350	7.9499998093	Normalized	conc20	0.0007621527
4.0	2475ChA ex280/em350	8.0	Normalized	SEC17	0.0025016554
4.0	2475ChA ex280/em350	8.0	Normalized	SEC18	0.0010059
4.0	2475ChA ex280/em350	8.0	Normalized	SEC19	0.0012941366
4.0	2475ChA ex280/em350	8.0	Normalized	SEC20	0.0010550461
4.0	2475ChA ex280/em350	8.0	Normalized	SEC21	0.0007168758
4.0	2475ChA ex280/em350	8.0	Normalized	SEC35	0.0020825260000000003
4.0	2475ChA ex280/em350	8.0	Normalized	conc17	0.0003705272
4.0	2475ChA ex280/em350	8.0	Normalized	conc20	0.0008075375
4.0250000954	2475ChA ex280/em350	8.0500001907	Normalized	SEC17	0.0024737823
4.0250000954	2475ChA ex280/em350	8.0500001907	Normalized	SEC18	0.0010958129000000001
4.0250000954	2475ChA ex280/em350	8.0500001907	Normalized	SEC19	0.0010491558
4.0250000954	2475ChA ex280/em350	8.0500001907	Normalized	SEC20	0.0010034405000000001
4.0250000954	2475ChA ex280/em350	8.0500001907	Normalized	SEC21	0.0008478435
4.0250000954	2475ChA ex280/em350	8.0500001907	Normalized	SEC35	0.0018429431000000001
4.0250000954	2475ChA ex280/em350	8.0500001907	Normalized	conc17	0.00042123080000000003
4.0250000954	2475ChA ex280/em350	8.0500001907	Normalized	conc20	0.0007652827000000001
4.0500001907	2475ChA ex280/em350	8.1000003815	Normalized	SEC17	0.0021950463
4.0500001907	2475ChA ex280/em350	8.1000003815	Normalized	SEC18	0.0011576281
4.0500001907	2475ChA ex280/em350	8.1000003815	Normalized	SEC19	0.0010917612
4.0500001907	2475ChA ex280/em350	8.1000003815	Normalized	SEC20	0.0010263765
4.0500001907	2475ChA ex280/em350	8.1000003815	Normalized	SEC21	0.0009098804
4.0500001907	2475ChA ex280/em350	8.1000003815	Normalized	SEC35	0.0021931026
4.0500001907	2475ChA ex280/em350	8.1000003815	Normalized	conc17	0.00043878220000000004
4.0500001907	2475ChA ex280/em350	8.1000003815	Normalized	conc20	0.0007511976
4.0749998093	2475ChA ex280/em350	8.1499996185	Normalized	SEC17	0.0023971298000000003
4.0749998093	2475ChA ex280/em350	8.1499996185	Normalized	SEC18	0.001247541
4.0749998093	2475ChA ex280/em350	8.1499996185	Normalized	SEC19	0.001187623
4.0749998093	2475ChA ex280/em350	8.1499996185	Normalized	SEC20	0.001158257
4.0749998093	2475ChA ex280/em350	8.1499996185	Normalized	SEC21	0.0010822066
4.0749998093	2475ChA ex280/em350	8.1499996185	Normalized	SEC35	0.0024142554000000003
4.0749998093	2475ChA ex280/em350	8.1499996185	Normalized	conc17	0.00040562970000000004
4.0749998093	2475ChA ex280/em350	8.1499996185	Normalized	conc20	0.0007418077000000001
4.0999999046	2475ChA ex280/em350	8.1999998093	Normalized	SEC17	0.0023204775
4.0999999046	2475ChA ex280/em350	8.1999998093	Normalized	SEC18	0.0010171395
4.0999999046	2475ChA ex280/em350	8.1999998093	Normalized	SEC19	0.0010864352
4.0999999046	2475ChA ex280/em350	8.1999998093	Normalized	SEC20	0.0009977069
4.0999999046	2475ChA ex280/em350	8.1999998093	Normalized	SEC21	0.0010684207
4.0999999046	2475ChA ex280/em350	8.1999998093	Normalized	SEC35	0.0031514328000000003
4.0999999046	2475ChA ex280/em350	8.1999998093	Normalized	conc17	0.00042123080000000003
4.0999999046	2475ChA ex280/em350	8.1999998093	Normalized	conc20	0.000696423
4.125	2475ChA ex280/em350	8.25	Normalized	SEC17	0.0022647302
4.125	2475ChA ex280/em350	8.25	Normalized	SEC18	0.0008822702000000001
4.125	2475ChA ex280/em350	8.25	Normalized	SEC19	0.0010012246
4.125	2475ChA ex280/em350	8.25	Normalized	SEC20	0.0009518353
4.125	2475ChA ex280/em350	8.25	Normalized	SEC21	0.0009167737
4.125	2475ChA ex280/em350	8.25	Normalized	SEC35	0.0030224274
4.125	2475ChA ex280/em350	8.25	Normalized	conc17	0.0003744274
4.125	2475ChA ex280/em350	8.25	Normalized	conc20	0.0007371128
4.1500000954	2475ChA ex280/em350	8.3000001907	Normalized	SEC17	0.0022716990000000003
4.1500000954	2475ChA ex280/em350	8.3000001907	Normalized	SEC18	0.0010227588
4.1500000954	2475ChA ex280/em350	8.3000001907	Normalized	SEC19	0.0011024124
4.1500000954	2475ChA ex280/em350	8.3000001907	Normalized	SEC20	0.0007855509000000001
4.1500000954	2475ChA ex280/em350	8.3000001907	Normalized	SEC21	0.0009512389000000001
4.1500000954	2475ChA ex280/em350	8.3000001907	Normalized	SEC35	0.0031514328000000003
4.1500000954	2475ChA ex280/em350	8.3000001907	Normalized	conc17	0.00030617240000000004
4.1500000954	2475ChA ex280/em350	8.3000001907	Normalized	conc20	0.0007371128
4.1750001907	2475ChA ex280/em350	8.3500003815	Normalized	SEC17	0.0020765834
4.1750001907	2475ChA ex280/em350	8.3500003815	Normalized	SEC18	0.0011688677
4.1750001907	2475ChA ex280/em350	8.3500003815	Normalized	SEC19	0.0011822977000000001
4.1750001907	2475ChA ex280/em350	8.3500003815	Normalized	SEC20	0.0009059637
4.1750001907	2475ChA ex280/em350	8.3500003815	Normalized	SEC21	0.0011373508000000001
4.1750001907	2475ChA ex280/em350	8.3500003815	Normalized	SEC35	0.002690698
4.1750001907	2475ChA ex280/em350	8.3500003815	Normalized	conc17	0.0002905712
4.1750001907	2475ChA ex280/em350	8.3500003815	Normalized	conc20	0.0007183328000000001
4.1999998093	2475ChA ex280/em350	8.3999996185	Normalized	SEC17	0.001992963
4.1999998093	2475ChA ex280/em350	8.3999996185	Normalized	SEC18	0.0011969653
4.1999998093	2475ChA ex280/em350	8.3999996185	Normalized	SEC19	0.0009426427000000001
4.1999998093	2475ChA ex280/em350	8.3999996185	Normalized	SEC20	0.0009977069
4.1999998093	2475ChA ex280/em350	8.3999996185	Normalized	SEC21	0.0011097791
4.1999998093	2475ChA ex280/em350	8.3999996185	Normalized	SEC35	0.0024695436
4.1999998093	2475ChA ex280/em350	8.3999996185	Normalized	conc17	0.0003510255
4.1999998093	2475ChA ex280/em350	8.3999996185	Normalized	conc20	0.0007167679000000001
4.2249999046	2475ChA ex280/em350	8.4499998093	Normalized	SEC17	0.0019302469000000001
4.2249999046	2475ChA ex280/em350	8.4499998093	Normalized	SEC18	0.0008935092000000001
4.2249999046	2475ChA ex280/em350	8.4499998093	Normalized	SEC19	0.0009692711
4.2249999046	2475ChA ex280/em350	8.4499998093	Normalized	SEC20	0.000854358
4.2249999046	2475ChA ex280/em350	8.4499998093	Normalized	SEC21	0.0007099825
4.2249999046	2475ChA ex280/em350	8.4499998093	Normalized	SEC35	0.0021378142
4.2249999046	2475ChA ex280/em350	8.4499998093	Normalized	conc17	0.00035882620000000004
4.2249999046	2475ChA ex280/em350	8.4499998093	Normalized	conc20	0.0007324178
4.25	2475ChA ex280/em350	8.5	Normalized	SEC17	0.0019720574000000003
4.25	2475ChA ex280/em350	8.5	Normalized	SEC18	0.0009609435000000001
4.25	2475ChA ex280/em350	8.5	Normalized	SEC19	0.0010864352
4.25	2475ChA ex280/em350	8.5	Normalized	SEC20	0.0008428901
4.25	2475ChA ex280/em350	8.5	Normalized	SEC21	0.0006203731
4.25	2475ChA ex280/em350	8.5	Normalized	SEC35	0.0023221080000000002
4.25	2475ChA ex280/em350	8.5	Normalized	conc17	0.0003763776
4.25	2475ChA ex280/em350	8.5	Normalized	conc20	0.0007136377000000001
4.2750000954	2475ChA ex280/em350	8.5500001907	Normalized	SEC17	0.0019302469000000001
4.2750000954	2475ChA ex280/em350	8.5500001907	Normalized	SEC18	0.0009047481000000001
4.2750000954	2475ChA ex280/em350	8.5500001907	Normalized	SEC19	0.0009319911
4.2750000954	2475ChA ex280/em350	8.5500001907	Normalized	SEC20	0.0009231656000000001
4.2750000954	2475ChA ex280/em350	8.5500001907	Normalized	SEC21	0.0006548382
4.2750000954	2475ChA ex280/em350	8.5500001907	Normalized	SEC35	0.0022668198
4.2750000954	2475ChA ex280/em350	8.5500001907	Normalized	conc17	0.0003217736
4.2750000954	2475ChA ex280/em350	8.5500001907	Normalized	conc20	0.0006604281
4.3000001907	2475ChA ex280/em350	8.6000003815	Normalized	SEC17	0.0021253626
4.3000001907	2475ChA ex280/em350	8.6000003815	Normalized	SEC18	0.0010958129000000001
4.3000001907	2475ChA ex280/em350	8.6000003815	Normalized	SEC19	0.0008680834
4.3000001907	2475ChA ex280/em350	8.6000003815	Normalized	SEC20	0.0010091746
4.3000001907	2475ChA ex280/em350	8.6000003815	Normalized	SEC21	0.0008133785000000001
4.3000001907	2475ChA ex280/em350	8.6000003815	Normalized	SEC35	0.0022668198
4.3000001907	2475ChA ex280/em350	8.6000003815	Normalized	conc17	0.0003471253
4.3000001907	2475ChA ex280/em350	8.6000003815	Normalized	conc20	0.000651038
4.3249998093	2475ChA ex280/em350	8.6499996185	Normalized	SEC17	0.0021183938
4.3249998093	2475ChA ex280/em350	8.6499996185	Normalized	SEC18	0.0011070524
4.3249998093	2475ChA ex280/em350	8.6499996185	Normalized	SEC19	0.0009319911
4.3249998093	2475ChA ex280/em350	8.6499996185	Normalized	SEC20	0.0009518353
4.3249998093	2475ChA ex280/em350	8.6499996185	Normalized	SEC21	0.0007168758
4.3249998093	2475ChA ex280/em350	8.6499996185	Normalized	SEC35	0.0016770776000000001
4.3249998093	2475ChA ex280/em350	8.6499996185	Normalized	conc17	0.0003997792
4.3249998093	2475ChA ex280/em350	8.6499996185	Normalized	conc20	0.0006932928
4.3499999046	2475ChA ex280/em350	8.6999998093	Normalized	SEC17	0.0019581211
4.3499999046	2475ChA ex280/em350	8.6999998093	Normalized	SEC18	0.0009328459
4.3499999046	2475ChA ex280/em350	8.6999998093	Normalized	SEC19	0.000916014
4.3499999046	2475ChA ex280/em350	8.6999998093	Normalized	SEC20	0.0009002296
4.3499999046	2475ChA ex280/em350	8.6999998093	Normalized	SEC21	0.0008478435
4.3499999046	2475ChA ex280/em350	8.6999998093	Normalized	SEC35	0.0023958271
4.3499999046	2475ChA ex280/em350	8.6999998093	Normalized	conc17	0.0003627265
4.3499999046	2475ChA ex280/em350	8.6999998093	Normalized	conc20	0.0006917280000000001
4.375	2475ChA ex280/em350	8.75	Normalized	SEC17	0.0019232781
4.375	2475ChA ex280/em350	8.75	Normalized	SEC18	0.0008316941
4.375	2475ChA ex280/em350	8.75	Normalized	SEC19	0.0008680834
4.375	2475ChA ex280/em350	8.75	Normalized	SEC20	0.000877294
4.375	2475ChA ex280/em350	8.75	Normalized	SEC21	0.0006065872
4.375	2475ChA ex280/em350	8.75	Normalized	SEC35	0.0019535203
4.375	2475ChA ex280/em350	8.75	Normalized	conc17	0.00038417810000000003
4.375	2475ChA ex280/em350	8.75	Normalized	conc20	0.000679208
4.4000000954	2475ChA ex280/em350	8.8000001907	Normalized	SEC17	0.0020556778
4.4000000954	2475ChA ex280/em350	8.8000001907	Normalized	SEC18	0.0010452373
4.4000000954	2475ChA ex280/em350	8.8000001907	Normalized	SEC19	0.0009692711
4.4000000954	2475ChA ex280/em350	8.8000001907	Normalized	SEC20	0.0010091746
4.4000000954	2475ChA ex280/em350	8.8000001907	Normalized	SEC21	0.0006617315
4.4000000954	2475ChA ex280/em350	8.8000001907	Normalized	SEC35	0.0016955077
4.4000000954	2475ChA ex280/em350	8.8000001907	Normalized	conc17	0.00040562970000000004
4.4000000954	2475ChA ex280/em350	8.8000001907	Normalized	conc20	0.0006698180000000001
4.4250001907	2475ChA ex280/em350	8.8500003815	Normalized	SEC17	0.0020278045
4.4250001907	2475ChA ex280/em350	8.8500003815	Normalized	SEC18	0.0008654114
4.4250001907	2475ChA ex280/em350	8.8500003815	Normalized	SEC19	0.0009053628
4.4250001907	2475ChA ex280/em350	8.8500003815	Normalized	SEC20	0.0009288992
4.4250001907	2475ChA ex280/em350	8.8500003815	Normalized	SEC21	0.000785806
4.4250001907	2475ChA ex280/em350	8.8500003815	Normalized	SEC35	0.0021746727
4.4250001907	2475ChA ex280/em350	8.8500003815	Normalized	conc17	0.0002925215
4.4250001907	2475ChA ex280/em350	8.8500003815	Normalized	conc20	0.0006416481
4.4499998093	2475ChA ex280/em350	8.8999996185	Normalized	SEC17	0.0021462669000000003
4.4499998093	2475ChA ex280/em350	8.8999996185	Normalized	SEC18	0.0010171395
4.4499998093	2475ChA ex280/em350	8.8999996185	Normalized	SEC19	0.0009905734
4.4499998093	2475ChA ex280/em350	8.8999996185	Normalized	SEC20	0.0009977069
4.4499998093	2475ChA ex280/em350	8.8999996185	Normalized	SEC21	0.0006065872
4.4499998093	2475ChA ex280/em350	8.8999996185	Normalized	SEC35	0.0027459865
4.4499998093	2475ChA ex280/em350	8.8999996185	Normalized	conc17	0.00027301990000000003
4.4499998093	2475ChA ex280/em350	8.8999996185	Normalized	conc20	0.000655733
4.4749999046	2475ChA ex280/em350	8.9499998093	Normalized	SEC17	0.0020347727
4.4749999046	2475ChA ex280/em350	8.9499998093	Normalized	SEC18	0.0010171395
4.4749999046	2475ChA ex280/em350	8.9499998093	Normalized	SEC19	0.0010331788
4.4749999046	2475ChA ex280/em350	8.9499998093	Normalized	SEC20	0.0009805049
4.4749999046	2475ChA ex280/em350	8.9499998093	Normalized	SEC21	0.0006272665
4.4749999046	2475ChA ex280/em350	8.9499998093	Normalized	SEC35	0.0024326853
4.4749999046	2475ChA ex280/em350	8.9499998093	Normalized	conc17	0.0002964217
4.4749999046	2475ChA ex280/em350	8.9499998093	Normalized	conc20	0.0006651231
4.5	2475ChA ex280/em350	9.0	Normalized	SEC17	0.0019441834
4.5	2475ChA ex280/em350	9.0	Normalized	SEC18	0.0007586398
4.5	2475ChA ex280/em350	9.0	Normalized	SEC19	0.0009586193000000001
4.5	2475ChA ex280/em350	9.0	Normalized	SEC20	0.0009633030000000001
4.5	2475ChA ex280/em350	9.0	Normalized	SEC21	0.0011166717
4.5	2475ChA ex280/em350	9.0	Normalized	SEC35	0.0024695436
4.5	2475ChA ex280/em350	9.0	Normalized	conc17	0.0003490756
4.5	2475ChA ex280/em350	9.0	Normalized	conc20	0.0006213033
4.5250000954	2475ChA ex280/em350	9.0500001907	Normalized	SEC17	0.0021323306
4.5250000954	2475ChA ex280/em350	9.0500001907	Normalized	SEC18	0.0007923573
4.5250000954	2475ChA ex280/em350	9.0500001907	Normalized	SEC19	0.0008467805000000001
4.5250000954	2475ChA ex280/em350	9.0500001907	Normalized	SEC20	0.0009862386
4.5250000954	2475ChA ex280/em350	9.0500001907	Normalized	SEC21	0.0010615274
4.5250000954	2475ChA ex280/em350	9.0500001907	Normalized	SEC35	0.0023221080000000002
4.5250000954	2475ChA ex280/em350	9.0500001907	Normalized	conc17	0.00037247720000000003
4.5250000954	2475ChA ex280/em350	9.0500001907	Normalized	conc20	0.0006416481
4.5500001907000005	2475ChA ex280/em350	9.1000003815	Normalized	SEC17	0.0019720574000000003
4.5500001907000005	2475ChA ex280/em350	9.1000003815	Normalized	SEC18	0.0008597916
4.5500001907000005	2475ChA ex280/em350	9.1000003815	Normalized	SEC19	0.0009479681
4.5500001907000005	2475ChA ex280/em350	9.1000003815	Normalized	SEC20	0.0009116973
4.5500001907000005	2475ChA ex280/em350	9.1000003815	Normalized	SEC21	0.0008478435
4.5500001907000005	2475ChA ex280/em350	9.1000003815	Normalized	SEC35	0.0020825260000000003
4.5500001907000005	2475ChA ex280/em350	9.1000003815	Normalized	conc17	0.0003510255
4.5500001907000005	2475ChA ex280/em350	9.1000003815	Normalized	conc20	0.0006698180000000001
4.5749998093	2475ChA ex280/em350	9.1499996185	Normalized	SEC17	0.0018675310000000002
4.5749998093	2475ChA ex280/em350	9.1499996185	Normalized	SEC18	0.0009778023
4.5749998093	2475ChA ex280/em350	9.1499996185	Normalized	SEC19	0.0009639452000000001
4.5749998093	2475ChA ex280/em350	9.1499996185	Normalized	SEC20	0.000837156
4.5749998093	2475ChA ex280/em350	9.1499996185	Normalized	SEC21	0.0007789134
4.5749998093	2475ChA ex280/em350	9.1499996185	Normalized	SEC35	0.0025248323
4.5749998093	2475ChA ex280/em350	9.1499996185	Normalized	conc17	0.000313973
4.5749998093	2475ChA ex280/em350	9.1499996185	Normalized	conc20	0.000655733
4.5999999046	2475ChA ex280/em350	9.1999998093	Normalized	SEC17	0.0018048157
4.5999999046	2475ChA ex280/em350	9.1999998093	Normalized	SEC18	0.0010002808
4.5999999046	2475ChA ex280/em350	9.1999998093	Normalized	SEC19	0.0009958994
4.5999999046	2475ChA ex280/em350	9.1999998093	Normalized	SEC20	0.0007626149
4.5999999046	2475ChA ex280/em350	9.1999998093	Normalized	SEC21	0.0008340577
4.5999999046	2475ChA ex280/em350	9.1999998093	Normalized	SEC35	0.0029855692
4.5999999046	2475ChA ex280/em350	9.1999998093	Normalized	conc17	0.0004075799
4.5999999046	2475ChA ex280/em350	9.1999998093	Normalized	conc20	0.0005931332
4.625	2475ChA ex280/em350	9.25	Normalized	SEC17	0.001714227
4.625	2475ChA ex280/em350	9.25	Normalized	SEC18	0.000842933
4.625	2475ChA ex280/em350	9.25	Normalized	SEC19	0.0008787346
4.625	2475ChA ex280/em350	9.25	Normalized	SEC20	0.0007511470000000001
4.625	2475ChA ex280/em350	9.25	Normalized	SEC21	0.0008960946
4.625	2475ChA ex280/em350	9.25	Normalized	SEC35	0.0023589686
4.625	2475ChA ex280/em350	9.25	Normalized	conc17	0.0003763776
4.625	2475ChA ex280/em350	9.25	Normalized	conc20	0.0005618334
4.6500000954	2475ChA ex280/em350	9.3000001907	Normalized	SEC17	0.0018466266
4.6500000954	2475ChA ex280/em350	9.3000001907	Normalized	SEC18	0.0006968247
4.6500000954	2475ChA ex280/em350	9.3000001907	Normalized	SEC19	0.0008840605
4.6500000954	2475ChA ex280/em350	9.3000001907	Normalized	SEC20	0.0009518353
4.6500000954	2475ChA ex280/em350	9.3000001907	Normalized	SEC21	0.0007030899
4.6500000954	2475ChA ex280/em350	9.3000001907	Normalized	SEC35	0.002045667
4.6500000954	2475ChA ex280/em350	9.3000001907	Normalized	conc17	0.0003237237
4.6500000954	2475ChA ex280/em350	9.3000001907	Normalized	conc20	0.0005853084
4.6750001907000005	2475ChA ex280/em350	9.3500003815	Normalized	SEC17	0.0017978473
4.6750001907000005	2475ChA ex280/em350	9.3500003815	Normalized	SEC18	0.0007193031000000001
4.6750001907000005	2475ChA ex280/em350	9.3500003815	Normalized	SEC19	0.0010118764
4.6750001907000005	2475ChA ex280/em350	9.3500003815	Normalized	SEC20	0.0009116973
4.6750001907000005	2475ChA ex280/em350	9.3500003815	Normalized	SEC21	0.000785806
4.6750001907000005	2475ChA ex280/em350	9.3500003815	Normalized	SEC35	0.0020272371
4.6750001907000005	2475ChA ex280/em350	9.3500003815	Normalized	conc17	0.0003490756
4.6750001907000005	2475ChA ex280/em350	9.3500003815	Normalized	conc20	0.0005884382
4.6999998093	2475ChA ex280/em350	9.3999996185	Normalized	SEC17	0.0018117838
4.6999998093	2475ChA ex280/em350	9.3999996185	Normalized	SEC18	0.0007867376
4.6999998093	2475ChA ex280/em350	9.3999996185	Normalized	SEC19	0.0011343665
4.6999998093	2475ChA ex280/em350	9.3999996185	Normalized	SEC20	0.0009403669000000001
4.6999998093	2475ChA ex280/em350	9.3999996185	Normalized	SEC21	0.0007926993
4.6999998093	2475ChA ex280/em350	9.3999996185	Normalized	SEC35	0.0023405382
4.6999998093	2475ChA ex280/em350	9.3999996185	Normalized	conc17	0.0003412749
4.6999998093	2475ChA ex280/em350	9.3999996185	Normalized	conc20	0.0006181732
4.7249999046	2475ChA ex280/em350	9.4499998093	Normalized	SEC17	0.001714227
4.7249999046	2475ChA ex280/em350	9.4499998093	Normalized	SEC18	0.0007024445
4.7249999046	2475ChA ex280/em350	9.4499998093	Normalized	SEC19	0.0008840605
4.7249999046	2475ChA ex280/em350	9.4499998093	Normalized	SEC20	0.0007855509000000001
4.7249999046	2475ChA ex280/em350	9.4499998093	Normalized	SEC21	0.0008340577
4.7249999046	2475ChA ex280/em350	9.4499998093	Normalized	SEC35	0.0019350904000000001
4.7249999046	2475ChA ex280/em350	9.4499998093	Normalized	conc17	0.0003705272
4.7249999046	2475ChA ex280/em350	9.4499998093	Normalized	conc20	0.0005743534
4.75	2475ChA ex280/em350	9.5	Normalized	SEC17	0.0015957637
4.75	2475ChA ex280/em350	9.5	Normalized	SEC18	0.0008035963000000001
4.75	2475ChA ex280/em350	9.5	Normalized	SEC19	0.0010012246
4.75	2475ChA ex280/em350	9.5	Normalized	SEC20	0.0010091746
4.75	2475ChA ex280/em350	9.5	Normalized	SEC21	0.0011580301
4.75	2475ChA ex280/em350	9.5	Normalized	SEC35	0.0017139376
4.75	2475ChA ex280/em350	9.5	Normalized	conc17	0.00037247720000000003
4.75	2475ChA ex280/em350	9.5	Normalized	conc20	0.0005524435000000001
4.7750000954	2475ChA ex280/em350	9.5500001907	Normalized	SEC17	0.0016027326000000001
4.7750000954	2475ChA ex280/em350	9.5500001907	Normalized	SEC18	0.0007249223
4.7750000954	2475ChA ex280/em350	9.5500001907	Normalized	SEC19	0.001059807
4.7750000954	2475ChA ex280/em350	9.5500001907	Normalized	SEC20	0.0008887617
4.7750000954	2475ChA ex280/em350	9.5500001907	Normalized	SEC21	0.0010546348
4.7750000954	2475ChA ex280/em350	9.5500001907	Normalized	SEC35	0.0012900593
4.7750000954	2475ChA ex280/em350	9.5500001907	Normalized	conc17	0.00027301990000000003
4.7750000954	2475ChA ex280/em350	9.5500001907	Normalized	conc20	0.0005962634
4.8000001907000005	2475ChA ex280/em350	9.6000003815	Normalized	SEC17	0.0019302469000000001
4.8000001907000005	2475ChA ex280/em350	9.6000003815	Normalized	SEC18	0.0008597916
4.8000001907000005	2475ChA ex280/em350	9.6000003815	Normalized	SEC19	0.0011609946
4.8000001907000005	2475ChA ex280/em350	9.6000003815	Normalized	SEC20	0.0008314224
4.8000001907000005	2475ChA ex280/em350	9.6000003815	Normalized	SEC21	0.0010477415
4.8000001907000005	2475ChA ex280/em350	9.6000003815	Normalized	SEC35	0.0014927838
4.8000001907000005	2475ChA ex280/em350	9.6000003815	Normalized	conc17	0.000259369
4.8000001907000005	2475ChA ex280/em350	9.6000003815	Normalized	conc20	0.0006259981
4.8249998093	2475ChA ex280/em350	9.6499996185	Normalized	SEC17	0.0017421001000000001
4.8249998093	2475ChA ex280/em350	9.6499996185	Normalized	SEC18	0.0010171395
4.8249998093	2475ChA ex280/em350	9.6499996185	Normalized	SEC19	0.0010757841
4.8249998093	2475ChA ex280/em350	9.6499996185	Normalized	SEC20	0.0007224774
4.8249998093	2475ChA ex280/em350	9.6499996185	Normalized	SEC21	0.0009925972
4.8249998093	2475ChA ex280/em350	9.6499996185	Normalized	SEC35	0.002045667
4.8249998093	2475ChA ex280/em350	9.6499996185	Normalized	conc17	0.0002808205
4.8249998093	2475ChA ex280/em350	9.6499996185	Normalized	conc20	0.0005696584
4.8499999046	2475ChA ex280/em350	9.6999998093	Normalized	SEC17	0.001679385
4.8499999046	2475ChA ex280/em350	9.6999998093	Normalized	SEC18	0.0009103678
4.8499999046	2475ChA ex280/em350	9.6999998093	Normalized	SEC19	0.0008201522000000001
4.8499999046	2475ChA ex280/em350	9.6999998093	Normalized	SEC20	0.000877294
4.8499999046	2475ChA ex280/em350	9.6999998093	Normalized	SEC21	0.0008271643
4.8499999046	2475ChA ex280/em350	9.6999998093	Normalized	SEC35	0.0020088088000000002
4.8499999046	2475ChA ex280/em350	9.6999998093	Normalized	conc17	0.0002827708
4.8499999046	2475ChA ex280/em350	9.6999998093	Normalized	conc20	0.0005884382
4.875	2475ChA ex280/em350	9.75	Normalized	SEC17	0.0014076169
4.875	2475ChA ex280/em350	9.75	Normalized	SEC18	0.0008935092000000001
4.875	2475ChA ex280/em350	9.75	Normalized	SEC19	0.0008680834
4.875	2475ChA ex280/em350	9.75	Normalized	SEC20	0.0009575689
4.875	2475ChA ex280/em350	9.75	Normalized	SEC21	0.001020169
4.875	2475ChA ex280/em350	9.75	Normalized	SEC35	0.0021931026
4.875	2475ChA ex280/em350	9.75	Normalized	conc17	0.0003334745
4.875	2475ChA ex280/em350	9.75	Normalized	conc20	0.0005508784
4.9000000954	2475ChA ex280/em350	9.8000001907	Normalized	SEC17	0.0015260797
4.9000000954	2475ChA ex280/em350	9.8000001907	Normalized	SEC18	0.0007474009
4.9000000954	2475ChA ex280/em350	9.8000001907	Normalized	SEC19	0.0008840605
4.9000000954	2475ChA ex280/em350	9.8000001907	Normalized	SEC20	0.0008715599
4.9000000954	2475ChA ex280/em350	9.8000001907	Normalized	SEC21	0.0012131743000000001
4.9000000954	2475ChA ex280/em350	9.8000001907	Normalized	SEC35	0.0020640977000000002
4.9000000954	2475ChA ex280/em350	9.8000001907	Normalized	conc17	0.0002496183
4.9000000954	2475ChA ex280/em350	9.8000001907	Normalized	conc20	0.0005946983
4.9250001907000005	2475ChA ex280/em350	9.8500003815	Normalized	SEC17	0.0017002893000000001
4.9250001907000005	2475ChA ex280/em350	9.8500003815	Normalized	SEC18	0.0005675751
4.9250001907000005	2475ChA ex280/em350	9.8500003815	Normalized	SEC19	0.0009532941000000001
4.9250001907000005	2475ChA ex280/em350	9.8500003815	Normalized	SEC20	0.0008256883
4.9250001907000005	2475ChA ex280/em350	9.8500003815	Normalized	SEC21	0.000985704
4.9250001907000005	2475ChA ex280/em350	9.8500003815	Normalized	SEC35	0.0019166621
4.9250001907000005	2475ChA ex280/em350	9.8500003815	Normalized	conc17	0.0003198233
4.9250001907000005	2475ChA ex280/em350	9.8500003815	Normalized	conc20	0.0006025233
4.9499998093	2475ChA ex280/em350	9.8999996185	Normalized	SEC17	0.0015678905000000001
4.9499998093	2475ChA ex280/em350	9.8999996185	Normalized	SEC18	0.0007361613
4.9499998093	2475ChA ex280/em350	9.8999996185	Normalized	SEC19	0.0009586193000000001
4.9499998093	2475ChA ex280/em350	9.8999996185	Normalized	SEC20	0.000837156
4.9499998093	2475ChA ex280/em350	9.8999996185	Normalized	SEC21	0.000785806
4.9499998093	2475ChA ex280/em350	9.8999996185	Normalized	SEC35	0.0024695436
4.9499998093	2475ChA ex280/em350	9.8999996185	Normalized	conc17	0.0003354244
4.9499998093	2475ChA ex280/em350	9.8999996185	Normalized	conc20	0.0005274036000000001
4.9749999046	2475ChA ex280/em350	9.9499998093	Normalized	SEC17	0.0016724161
4.9749999046	2475ChA ex280/em350	9.9499998093	Normalized	SEC18	0.0006687269
4.9749999046	2475ChA ex280/em350	9.9499998093	Normalized	SEC19	0.0008893858000000001
4.9749999046	2475ChA ex280/em350	9.9499998093	Normalized	SEC20	0.0009747708000000001
4.9749999046	2475ChA ex280/em350	9.9499998093	Normalized	SEC21	0.0008409503
4.9749999046	2475ChA ex280/em350	9.9499998093	Normalized	SEC35	0.0022668198
4.9749999046	2475ChA ex280/em350	9.9499998093	Normalized	conc17	0.0003432251
4.9749999046	2475ChA ex280/em350	9.9499998093	Normalized	conc20	0.0005289686
5.0	2475ChA ex280/em350	10.0	Normalized	SEC17	0.0016445421
5.0	2475ChA ex280/em350	10.0	Normalized	SEC18	0.0005507163
5.0	2475ChA ex280/em350	10.0	Normalized	SEC19	0.0009905734
5.0	2475ChA ex280/em350	10.0	Normalized	SEC20	0.0010263765
5.0	2475ChA ex280/em350	10.0	Normalized	SEC21	0.0009029878
5.0	2475ChA ex280/em350	10.0	Normalized	SEC35	0.0022299616
5.0	2475ChA ex280/em350	10.0	Normalized	conc17	0.0003315242
5.0	2475ChA ex280/em350	10.0	Normalized	conc20	0.0005477485
5.0250000954	2475ChA ex280/em350	10.0500001907	Normalized	SEC17	0.0014633641
5.0250000954	2475ChA ex280/em350	10.0500001907	Normalized	SEC18	0.0008148352
5.0250000954	2475ChA ex280/em350	10.0500001907	Normalized	SEC19	0.0008574321
5.0250000954	2475ChA ex280/em350	10.0500001907	Normalized	SEC20	0.0008600922
5.0250000954	2475ChA ex280/em350	10.0500001907	Normalized	SEC21	0.0006203731
5.0250000954	2475ChA ex280/em350	10.0500001907	Normalized	SEC35	0.0018060849
5.0250000954	2475ChA ex280/em350	10.0500001907	Normalized	conc17	0.000395879
5.0250000954	2475ChA ex280/em350	10.0500001907	Normalized	conc20	0.0005508784
5.0500001907	2475ChA ex280/em350	10.1000003815	Normalized	SEC17	0.0013449017000000001
5.0500001907	2475ChA ex280/em350	10.1000003815	Normalized	SEC18	0.0007867376
5.0500001907	2475ChA ex280/em350	10.1000003815	Normalized	SEC19	0.0008254781000000001
5.0500001907	2475ChA ex280/em350	10.1000003815	Normalized	SEC20	0.0008199541
5.0500001907	2475ChA ex280/em350	10.1000003815	Normalized	SEC21	0.0006755173
5.0500001907	2475ChA ex280/em350	10.1000003815	Normalized	SEC35	0.0016955077
5.0500001907	2475ChA ex280/em350	10.1000003815	Normalized	conc17	0.00037247720000000003
5.0500001907	2475ChA ex280/em350	10.1000003815	Normalized	conc20	0.0005133185
5.0749998093	2475ChA ex280/em350	10.1499996185	Normalized	SEC17	0.0012264386
5.0749998093	2475ChA ex280/em350	10.1499996185	Normalized	SEC18	0.0008260742000000001
5.0749998093	2475ChA ex280/em350	10.1499996185	Normalized	SEC19	0.0007828728
5.0749998093	2475ChA ex280/em350	10.1499996185	Normalized	SEC20	0.0007970186
5.0749998093	2475ChA ex280/em350	10.1499996185	Normalized	SEC21	0.0008340577
5.0749998093	2475ChA ex280/em350	10.1499996185	Normalized	SEC35	0.0016402192000000001
5.0749998093	2475ChA ex280/em350	10.1499996185	Normalized	conc17	0.0003295742
5.0749998093	2475ChA ex280/em350	10.1499996185	Normalized	conc20	0.0005336637
5.0999999046	2475ChA ex280/em350	10.1999998093	Normalized	SEC17	0.0014912381
5.0999999046	2475ChA ex280/em350	10.1999998093	Normalized	SEC18	0.0006855856
5.0999999046	2475ChA ex280/em350	10.1999998093	Normalized	SEC19	0.0010172017
5.0999999046	2475ChA ex280/em350	10.1999998093	Normalized	SEC20	0.0009403669000000001
5.0999999046	2475ChA ex280/em350	10.1999998093	Normalized	SEC21	0.0010615274
5.0999999046	2475ChA ex280/em350	10.1999998093	Normalized	SEC35	0.0018982315000000002
5.0999999046	2475ChA ex280/em350	10.1999998093	Normalized	conc17	0.0002691196
5.0999999046	2475ChA ex280/em350	10.1999998093	Normalized	conc20	0.00047575870000000003
5.125	2475ChA ex280/em350	10.25	Normalized	SEC17	0.0010870701000000001
5.125	2475ChA ex280/em350	10.25	Normalized	SEC18	0.000842933
5.125	2475ChA ex280/em350	10.25	Normalized	SEC19	0.0010065506000000001
5.125	2475ChA ex280/em350	10.25	Normalized	SEC20	0.0006880736
5.125	2475ChA ex280/em350	10.25	Normalized	SEC21	0.0009236670000000001
5.125	2475ChA ex280/em350	10.25	Normalized	SEC35	0.0018798015000000001
5.125	2475ChA ex280/em350	10.25	Normalized	conc17	0.0003529758
5.125	2475ChA ex280/em350	10.25	Normalized	conc20	0.0004835838
5.1500000954	2475ChA ex280/em350	10.3000001907	Normalized	SEC17	0.0012264386
5.1500000954	2475ChA ex280/em350	10.3000001907	Normalized	SEC18	0.0007642595
5.1500000954	2475ChA ex280/em350	10.3000001907	Normalized	SEC19	0.0008627574
5.1500000954	2475ChA ex280/em350	10.3000001907	Normalized	SEC20	0.0005160550000000001
5.1500000954	2475ChA ex280/em350	10.3000001907	Normalized	SEC21	0.0010890999000000001
5.1500000954	2475ChA ex280/em350	10.3000001907	Normalized	SEC35	0.0022668198
5.1500000954	2475ChA ex280/em350	10.3000001907	Normalized	conc17	0.0003607764
5.1500000954	2475ChA ex280/em350	10.3000001907	Normalized	conc20	0.0005007986
5.1750001907	2475ChA ex280/em350	10.3500003815	Normalized	SEC17	0.0015400165000000001
5.1750001907	2475ChA ex280/em350	10.3500003815	Normalized	SEC18	0.0006237705
5.1750001907	2475ChA ex280/em350	10.3500003815	Normalized	SEC19	0.0007988498000000001
5.1750001907	2475ChA ex280/em350	10.3500003815	Normalized	SEC20	0.0007396793
5.1750001907	2475ChA ex280/em350	10.3500003815	Normalized	SEC21	0.001123565
5.1750001907	2475ChA ex280/em350	10.3500003815	Normalized	SEC35	0.0022668198
5.1750001907	2475ChA ex280/em350	10.3500003815	Normalized	conc17	0.0003607764
5.1750001907	2475ChA ex280/em350	10.3500003815	Normalized	conc20	0.00047732380000000004
5.1999998093	2475ChA ex280/em350	10.3999996185	Normalized	SEC17	0.0015260797
5.1999998093	2475ChA ex280/em350	10.3999996185	Normalized	SEC18	0.0005675751
5.1999998093	2475ChA ex280/em350	10.3999996185	Normalized	SEC19	0.00092134
5.1999998093	2475ChA ex280/em350	10.3999996185	Normalized	SEC20	0.0008027522000000001
5.1999998093	2475ChA ex280/em350	10.3999996185	Normalized	SEC21	0.0009719180000000001
5.1999998093	2475ChA ex280/em350	10.3999996185	Normalized	SEC35	0.0021746727
5.1999998093	2475ChA ex280/em350	10.3999996185	Normalized	conc17	0.0003295742
5.1999998093	2475ChA ex280/em350	10.3999996185	Normalized	conc20	0.00046793370000000004
5.2249999046	2475ChA ex280/em350	10.4499998093	Normalized	SEC17	0.0013797437000000001
5.2249999046	2475ChA ex280/em350	10.4499998093	Normalized	SEC18	0.0006799659
5.2249999046	2475ChA ex280/em350	10.4499998093	Normalized	SEC19	0.0008254781000000001
5.2249999046	2475ChA ex280/em350	10.4499998093	Normalized	SEC20	0.0006594039
5.2249999046	2475ChA ex280/em350	10.4499998093	Normalized	SEC21	0.0011856019
5.2249999046	2475ChA ex280/em350	10.4499998093	Normalized	SEC35	0.0013822066
5.2249999046	2475ChA ex280/em350	10.4499998093	Normalized	conc17	0.0002905712
5.2249999046	2475ChA ex280/em350	10.4499998093	Normalized	conc20	0.00047575870000000003
5.25	2475ChA ex280/em350	10.5	Normalized	SEC17	0.0009755756
5.25	2475ChA ex280/em350	10.5	Normalized	SEC18	0.0007867376
5.25	2475ChA ex280/em350	10.5	Normalized	SEC19	0.0008041752
5.25	2475ChA ex280/em350	10.5	Normalized	SEC20	0.0006307343
5.25	2475ChA ex280/em350	10.5	Normalized	SEC21	0.0012338535
5.25	2475ChA ex280/em350	10.5	Normalized	SEC35	0.0016586493
5.25	2475ChA ex280/em350	10.5	Normalized	conc17	0.0003256738
5.25	2475ChA ex280/em350	10.5	Normalized	conc20	0.0004992337
5.2750000954	2475ChA ex280/em350	10.5500001907	Normalized	SEC17	0.0010731337
5.2750000954	2475ChA ex280/em350	10.5500001907	Normalized	SEC18	0.0006743467000000001
5.2750000954	2475ChA ex280/em350	10.5500001907	Normalized	SEC19	0.0008627574
5.2750000954	2475ChA ex280/em350	10.5500001907	Normalized	SEC20	0.0005676607
5.2750000954	2475ChA ex280/em350	10.5500001907	Normalized	SEC21	0.001020169
5.2750000954	2475ChA ex280/em350	10.5500001907	Normalized	SEC35	0.001271631
5.2750000954	2475ChA ex280/em350	10.5500001907	Normalized	conc17	0.00032762400000000005
5.2750000954	2475ChA ex280/em350	10.5500001907	Normalized	conc20	0.00047888870000000004
5.3000001907	2475ChA ex280/em350	10.6000003815	Normalized	SEC17	0.0010940389
5.3000001907	2475ChA ex280/em350	10.6000003815	Normalized	SEC18	0.0006855856
5.3000001907	2475ChA ex280/em350	10.6000003815	Normalized	SEC19	0.0009000375000000001
5.3000001907	2475ChA ex280/em350	10.6000003815	Normalized	SEC20	0.0005963304
5.3000001907	2475ChA ex280/em350	10.6000003815	Normalized	SEC21	0.0008823086
5.3000001907	2475ChA ex280/em350	10.6000003815	Normalized	SEC35	0.0013637783
5.3000001907	2475ChA ex280/em350	10.6000003815	Normalized	conc17	0.00032762400000000005
5.3000001907	2475ChA ex280/em350	10.6000003815	Normalized	conc20	0.00046793370000000004
5.3249998093	2475ChA ex280/em350	10.6499996185	Normalized	SEC17	0.0010591969
5.3249998093	2475ChA ex280/em350	10.6499996185	Normalized	SEC18	0.0006181507000000001
5.3249998093	2475ChA ex280/em350	10.6499996185	Normalized	SEC19	0.0009106888
5.3249998093	2475ChA ex280/em350	10.6499996185	Normalized	SEC20	0.0006938077
5.3249998093	2475ChA ex280/em350	10.6499996185	Normalized	SEC21	0.0009029878
5.3249998093	2475ChA ex280/em350	10.6499996185	Normalized	SEC35	0.0017139376
5.3249998093	2475ChA ex280/em350	10.6499996185	Normalized	conc17	0.0002827708
5.3249998093	2475ChA ex280/em350	10.6499996185	Normalized	conc20	0.0004804537
5.3499999046	2475ChA ex280/em350	10.6999998093	Normalized	SEC17	0.0013239966
5.3499999046	2475ChA ex280/em350	10.6999998093	Normalized	SEC18	0.0006350094
5.3499999046	2475ChA ex280/em350	10.6999998093	Normalized	SEC19	0.0008361293
5.3499999046	2475ChA ex280/em350	10.6999998093	Normalized	SEC20	0.0005619266
5.3499999046	2475ChA ex280/em350	10.6999998093	Normalized	SEC21	0.0012545328
5.3499999046	2475ChA ex280/em350	10.6999998093	Normalized	SEC35	0.0011979126
5.3499999046	2475ChA ex280/em350	10.6999998093	Normalized	conc17	0.0003217736
5.3499999046	2475ChA ex280/em350	10.6999998093	Normalized	conc20	0.0004710639
5.375	2475ChA ex280/em350	10.75	Normalized	SEC17	0.0013239966
5.375	2475ChA ex280/em350	10.75	Normalized	SEC18	0.0006350094
5.375	2475ChA ex280/em350	10.75	Normalized	SEC19	0.0008467805000000001
5.375	2475ChA ex280/em350	10.75	Normalized	SEC20	0.0006594039
5.375	2475ChA ex280/em350	10.75	Normalized	SEC21	0.0011166717
5.375	2475ChA ex280/em350	10.75	Normalized	SEC35	0.0010873354
5.375	2475ChA ex280/em350	10.75	Normalized	conc17	0.000313973
5.375	2475ChA ex280/em350	10.75	Normalized	conc20	0.0004303739
5.4000000954	2475ChA ex280/em350	10.8000001907	Normalized	SEC17	0.0012821857
5.4000000954	2475ChA ex280/em350	10.8000001907	Normalized	SEC18	0.0006069118000000001
5.4000000954	2475ChA ex280/em350	10.8000001907	Normalized	SEC19	0.0007828728
5.4000000954	2475ChA ex280/em350	10.8000001907	Normalized	SEC20	0.0007683490000000001
5.4000000954	2475ChA ex280/em350	10.8000001907	Normalized	SEC21	0.0009650248
5.4000000954	2475ChA ex280/em350	10.8000001907	Normalized	SEC35	0.0011610538
5.4000000954	2475ChA ex280/em350	10.8000001907	Normalized	conc17	0.0002613192
5.4000000954	2475ChA ex280/em350	10.8000001907	Normalized	conc20	0.00041315920000000003
5.4250001907	2475ChA ex280/em350	10.8500003815	Normalized	SEC17	0.0013936801
5.4250001907	2475ChA ex280/em350	10.8500003815	Normalized	SEC18	0.0006799659
5.4250001907	2475ChA ex280/em350	10.8500003815	Normalized	SEC19	0.000809501
5.4250001907	2475ChA ex280/em350	10.8500003815	Normalized	SEC20	0.0006307343
5.4250001907	2475ChA ex280/em350	10.8500003815	Normalized	SEC21	0.0009994905
5.4250001907	2475ChA ex280/em350	10.8500003815	Normalized	SEC35	0.0010873354
5.4250001907	2475ChA ex280/em350	10.8500003815	Normalized	conc17	0.0002788703
5.4250001907	2475ChA ex280/em350	10.8500003815	Normalized	conc20	0.00044289460000000003
5.4499998093	2475ChA ex280/em350	10.8999996185	Normalized	SEC17	0.0013170277000000002
5.4499998093	2475ChA ex280/em350	10.8999996185	Normalized	SEC18	0.0006406292
5.4499998093	2475ChA ex280/em350	10.8999996185	Normalized	SEC19	0.0011183893000000001
5.4499998093	2475ChA ex280/em350	10.8999996185	Normalized	SEC20	0.0004529816
5.4499998093	2475ChA ex280/em350	10.8999996185	Normalized	SEC21	0.0010890999000000001
5.4499998093	2475ChA ex280/em350	10.8999996185	Normalized	SEC35	0.0017692265
5.4499998093	2475ChA ex280/em350	10.8999996185	Normalized	conc17	0.0003042221
5.4499998093	2475ChA ex280/em350	10.8999996185	Normalized	conc20	0.0004648038
5.4749999046	2475ChA ex280/em350	10.9499998093	Normalized	SEC17	0.0011846281
5.4749999046	2475ChA ex280/em350	10.9499998093	Normalized	SEC18	0.0007867376
5.4749999046	2475ChA ex280/em350	10.9499998093	Normalized	SEC19	0.0009799222000000001
5.4749999046	2475ChA ex280/em350	10.9499998093	Normalized	SEC20	0.0003956423
5.4749999046	2475ChA ex280/em350	10.9499998093	Normalized	SEC21	0.001020169
5.4749999046	2475ChA ex280/em350	10.9499998093	Normalized	SEC35	0.0018982315000000002
5.4749999046	2475ChA ex280/em350	10.9499998093	Normalized	conc17	0.0003217736
5.4749999046	2475ChA ex280/em350	10.9499998093	Normalized	conc20	0.0004663688
5.5	2475ChA ex280/em350	11.0	Normalized	SEC17	0.0011358493
5.5	2475ChA ex280/em350	11.0	Normalized	SEC18	0.0007024445
5.5	2475ChA ex280/em350	11.0	Normalized	SEC19	0.0008893858000000001
5.5	2475ChA ex280/em350	11.0	Normalized	SEC20	0.0004243119
5.5	2475ChA ex280/em350	11.0	Normalized	SEC21	0.0010270623000000001
5.5	2475ChA ex280/em350	11.0	Normalized	SEC35	0.0019166621
5.5	2475ChA ex280/em350	11.0	Normalized	conc17	0.0002964217
5.5	2475ChA ex280/em350	11.0	Normalized	conc20	0.0005007986
5.5250000954	2475ChA ex280/em350	11.0500001907	Normalized	SEC17	0.0010870701000000001
5.5250000954	2475ChA ex280/em350	11.0500001907	Normalized	SEC18	0.0005563355
5.5250000954	2475ChA ex280/em350	11.0500001907	Normalized	SEC19	0.0007402675
5.5250000954	2475ChA ex280/em350	11.0500001907	Normalized	SEC20	0.0006479361
5.5250000954	2475ChA ex280/em350	11.0500001907	Normalized	SEC21	0.0010339556
5.5250000954	2475ChA ex280/em350	11.0500001907	Normalized	SEC35	0.0011241954
5.5250000954	2475ChA ex280/em350	11.0500001907	Normalized	conc17	0.0002847208
5.5250000954	2475ChA ex280/em350	11.0500001907	Normalized	conc20	0.0004319395
5.5500001907000005	2475ChA ex280/em350	11.1000003815	Normalized	SEC17	0.0012543116000000001
5.5500001907000005	2475ChA ex280/em350	11.1000003815	Normalized	SEC18	0.0005507163
5.5500001907000005	2475ChA ex280/em350	11.1000003815	Normalized	SEC19	0.0007083134
5.5500001907000005	2475ChA ex280/em350	11.1000003815	Normalized	SEC20	0.0005905963
5.5500001907000005	2475ChA ex280/em350	11.1000003815	Normalized	SEC21	0.0011924951
5.5500001907000005	2475ChA ex280/em350	11.1000003815	Normalized	SEC35	0.0007187471
5.5500001907000005	2475ChA ex280/em350	11.1000003815	Normalized	conc17	0.0002476681
5.5500001907000005	2475ChA ex280/em350	11.1000003815	Normalized	conc20	0.0003802941
5.5749998093	2475ChA ex280/em350	11.1499996185	Normalized	SEC17	0.0012543116000000001
5.5749998093	2475ChA ex280/em350	11.1499996185	Normalized	SEC18	0.00048328140000000004
5.5749998093	2475ChA ex280/em350	11.1499996185	Normalized	SEC19	0.0008041752
5.5749998093	2475ChA ex280/em350	11.1499996185	Normalized	SEC20	0.0007568806
5.5749998093	2475ChA ex280/em350	11.1499996185	Normalized	SEC21	0.0008754154000000001
5.5749998093	2475ChA ex280/em350	11.1499996185	Normalized	SEC35	0.0017692265
5.5749998093	2475ChA ex280/em350	11.1499996185	Normalized	conc17	0.00023986760000000001
5.5749998093	2475ChA ex280/em350	11.1499996185	Normalized	conc20	0.0003380395
5.5999999046	2475ChA ex280/em350	11.1999998093	Normalized	SEC17	0.0013100589
5.5999999046	2475ChA ex280/em350	11.1999998093	Normalized	SEC18	0.0005507163
5.5999999046	2475ChA ex280/em350	11.1999998093	Normalized	SEC19	0.0009692711
5.5999999046	2475ChA ex280/em350	11.1999998093	Normalized	SEC20	0.0006250002
5.5999999046	2475ChA ex280/em350	11.1999998093	Normalized	SEC21	0.0006617315
5.5999999046	2475ChA ex280/em350	11.1999998093	Normalized	SEC35	0.0021931026
5.5999999046	2475ChA ex280/em350	11.1999998093	Normalized	conc17	0.000313973
5.5999999046	2475ChA ex280/em350	11.1999998093	Normalized	conc20	0.00034586480000000004
5.625	2475ChA ex280/em350	11.25	Normalized	SEC17	0.001121913
5.625	2475ChA ex280/em350	11.25	Normalized	SEC18	0.0005675751
5.625	2475ChA ex280/em350	11.25	Normalized	SEC19	0.0010225276
5.625	2475ChA ex280/em350	11.25	Normalized	SEC20	0.0005733943000000001
5.625	2475ChA ex280/em350	11.25	Normalized	SEC21	0.0008202711000000001
5.625	2475ChA ex280/em350	11.25	Normalized	SEC35	0.0020640977000000002
5.625	2475ChA ex280/em350	11.25	Normalized	conc17	0.0002710699
5.625	2475ChA ex280/em350	11.25	Normalized	conc20	0.0004147234
5.6500000954	2475ChA ex280/em350	11.3000001907	Normalized	SEC17	0.0010661657
5.6500000954	2475ChA ex280/em350	11.3000001907	Normalized	SEC18	0.0007361613
5.6500000954	2475ChA ex280/em350	11.3000001907	Normalized	SEC19	0.0008148268
5.6500000954	2475ChA ex280/em350	11.3000001907	Normalized	SEC20	0.0005389911
5.6500000954	2475ChA ex280/em350	11.3000001907	Normalized	SEC21	0.0009650248
5.6500000954	2475ChA ex280/em350	11.3000001907	Normalized	SEC35	0.0016402192000000001
5.6500000954	2475ChA ex280/em350	11.3000001907	Normalized	conc17	0.00021256550000000002
5.6500000954	2475ChA ex280/em350	11.3000001907	Normalized	conc20	0.0003896835
5.6750001907000005	2475ChA ex280/em350	11.3500003815	Normalized	SEC17	0.0010591969
5.6750001907000005	2475ChA ex280/em350	11.3500003815	Normalized	SEC18	0.000657488
5.6750001907000005	2475ChA ex280/em350	11.3500003815	Normalized	SEC19	0.0007455927
5.6750001907000005	2475ChA ex280/em350	11.3500003815	Normalized	SEC20	0.0004185783
5.6750001907000005	2475ChA ex280/em350	11.3500003815	Normalized	SEC21	0.0007582342000000001
5.6750001907000005	2475ChA ex280/em350	11.3500003815	Normalized	SEC35	0.0013269199
5.6750001907000005	2475ChA ex280/em350	11.3500003815	Normalized	conc17	0.000259369
5.6750001907000005	2475ChA ex280/em350	11.3500003815	Normalized	conc20	0.0003709047
5.6999998093	2475ChA ex280/em350	11.3999996185	Normalized	SEC17	0.0008640813
5.6999998093	2475ChA ex280/em350	11.3999996185	Normalized	SEC18	0.0005226186000000001
5.6999998093	2475ChA ex280/em350	11.3999996185	Normalized	SEC19	0.0009106888
5.6999998093	2475ChA ex280/em350	11.3999996185	Normalized	SEC20	0.0004701834
5.6999998093	2475ChA ex280/em350	11.3999996185	Normalized	SEC21	0.001020169
5.6999998093	2475ChA ex280/em350	11.3999996185	Normalized	SEC35	0.0016770776000000001
5.6999998093	2475ChA ex280/em350	11.3999996185	Normalized	conc17	0.000313973
5.6999998093	2475ChA ex280/em350	11.3999996185	Normalized	conc20	0.0003928148
5.7249999046	2475ChA ex280/em350	11.4499998093	Normalized	SEC17	0.0010801021000000001
5.7249999046	2475ChA ex280/em350	11.4499998093	Normalized	SEC18	0.0004495645
5.7249999046	2475ChA ex280/em350	11.4499998093	Normalized	SEC19	0.0009319911
5.7249999046	2475ChA ex280/em350	11.4499998093	Normalized	SEC20	0.0004931196
5.7249999046	2475ChA ex280/em350	11.4499998093	Normalized	SEC21	0.0009305596000000001
5.7249999046	2475ChA ex280/em350	11.4499998093	Normalized	SEC35	0.0016770776000000001
5.7249999046	2475ChA ex280/em350	11.4499998093	Normalized	conc17	0.0002691196
5.7249999046	2475ChA ex280/em350	11.4499998093	Normalized	conc20	0.0004006385
5.75	2475ChA ex280/em350	11.5	Normalized	SEC17	0.0010313229
5.75	2475ChA ex280/em350	11.5	Normalized	SEC18	0.0003596515
5.75	2475ChA ex280/em350	11.5	Normalized	SEC19	0.0006976622
5.75	2475ChA ex280/em350	11.5	Normalized	SEC20	0.0007454129000000001
5.75	2475ChA ex280/em350	11.5	Normalized	SEC21	0.0008478435
5.75	2475ChA ex280/em350	11.5	Normalized	SEC35	0.0019535203
5.75	2475ChA ex280/em350	11.5	Normalized	conc17	0.0002476681
5.75	2475ChA ex280/em350	11.5	Normalized	conc20	0.00036933900000000005
5.7750000954	2475ChA ex280/em350	11.5500001907	Normalized	SEC17	0.0010243548
5.7750000954	2475ChA ex280/em350	11.5500001907	Normalized	SEC18	0.0004158469
5.7750000954	2475ChA ex280/em350	11.5500001907	Normalized	SEC19	0.0007349415
5.7750000954	2475ChA ex280/em350	11.5500001907	Normalized	SEC20	0.0005447248000000001
5.7750000954	2475ChA ex280/em350	11.5500001907	Normalized	SEC21	0.0007375550000000001
5.7750000954	2475ChA ex280/em350	11.5500001907	Normalized	SEC35	0.0011241954
5.7750000954	2475ChA ex280/em350	11.5500001907	Normalized	conc17	0.00031007260000000004
5.7750000954	2475ChA ex280/em350	11.5500001907	Normalized	conc20	0.0003912491
5.8000001907000005	2475ChA ex280/em350	11.6000003815	Normalized	SEC17	0.0012334073
5.8000001907000005	2475ChA ex280/em350	11.6000003815	Normalized	SEC18	0.0004720425
5.8000001907000005	2475ChA ex280/em350	11.6000003815	Normalized	SEC19	0.0005698462
5.8000001907000005	2475ChA ex280/em350	11.6000003815	Normalized	SEC20	0.000430046
5.8000001907000005	2475ChA ex280/em350	11.6000003815	Normalized	SEC21	0.0007444476000000001
5.8000001907000005	2475ChA ex280/em350	11.6000003815	Normalized	SEC35	0.0008293244
5.8000001907000005	2475ChA ex280/em350	11.6000003815	Normalized	conc17	0.00031007260000000004
5.8000001907000005	2475ChA ex280/em350	11.6000003815	Normalized	conc20	0.00034899460000000003
5.8249998093	2475ChA ex280/em350	11.6499996185	Normalized	SEC17	0.0010661657
5.8249998093	2475ChA ex280/em350	11.6499996185	Normalized	SEC18	0.0005844338
5.8249998093	2475ChA ex280/em350	11.6499996185	Normalized	SEC19	0.00044203030000000004
5.8249998093	2475ChA ex280/em350	11.6499996185	Normalized	SEC20	0.0004644498
5.8249998093	2475ChA ex280/em350	11.6499996185	Normalized	SEC21	0.0010270623000000001
5.8249998093	2475ChA ex280/em350	11.6499996185	Normalized	SEC35	0.0013084894
5.8249998093	2475ChA ex280/em350	11.6499996185	Normalized	conc17	0.0002574187
5.8249998093	2475ChA ex280/em350	11.6499996185	Normalized	conc20	0.0003317799
5.8499999046	2475ChA ex280/em350	11.6999998093	Normalized	SEC17	0.0010870701000000001
5.8499999046	2475ChA ex280/em350	11.6999998093	Normalized	SEC18	0.0005282379000000001
5.8499999046	2475ChA ex280/em350	11.6999998093	Normalized	SEC19	0.0007509187000000001
5.8499999046	2475ChA ex280/em350	11.6999998093	Normalized	SEC20	0.000430046
5.8499999046	2475ChA ex280/em350	11.6999998093	Normalized	SEC21	0.0009719180000000001
5.8499999046	2475ChA ex280/em350	11.6999998093	Normalized	SEC35	0.001566502
5.8499999046	2475ChA ex280/em350	11.6999998093	Normalized	conc17	0.0002944715
5.8499999046	2475ChA ex280/em350	11.6999998093	Normalized	conc20	0.00034586480000000004
5.875	2475ChA ex280/em350	11.75	Normalized	SEC17	0.0012334073
5.875	2475ChA ex280/em350	11.75	Normalized	SEC18	0.0005675751
5.875	2475ChA ex280/em350	11.75	Normalized	SEC19	0.0008201522000000001
5.875	2475ChA ex280/em350	11.75	Normalized	SEC20	0.00040711
5.875	2475ChA ex280/em350	11.75	Normalized	SEC21	0.0007651268
5.875	2475ChA ex280/em350	11.75	Normalized	SEC35	0.0007740360000000001
5.875	2475ChA ex280/em350	11.75	Normalized	conc17	0.0002710699
5.875	2475ChA ex280/em350	11.75	Normalized	conc20	0.0003599496
5.9000000954	2475ChA ex280/em350	11.8000001907	Normalized	SEC17	0.0008919553
5.9000000954	2475ChA ex280/em350	11.8000001907	Normalized	SEC18	0.0006125316
5.9000000954	2475ChA ex280/em350	11.8000001907	Normalized	SEC19	0.0006976622
5.9000000954	2475ChA ex280/em350	11.8000001907	Normalized	SEC20	0.0004701834
5.9000000954	2475ChA ex280/em350	11.8000001907	Normalized	SEC21	0.0009098804
5.9000000954	2475ChA ex280/em350	11.8000001907	Normalized	SEC35	0.0004423066
5.9000000954	2475ChA ex280/em350	11.8000001907	Normalized	conc17	0.0002613192
5.9000000954	2475ChA ex280/em350	11.8000001907	Normalized	conc20	0.0003349097
5.9250001907000005	2475ChA ex280/em350	11.8500003815	Normalized	SEC17	0.0008710501
5.9250001907000005	2475ChA ex280/em350	11.8500003815	Normalized	SEC18	0.00048328140000000004
5.9250001907000005	2475ChA ex280/em350	11.8500003815	Normalized	SEC19	0.0007242904000000001
5.9250001907000005	2475ChA ex280/em350	11.8500003815	Normalized	SEC20	0.0005447248000000001
5.9250001907000005	2475ChA ex280/em350	11.8500003815	Normalized	SEC21	0.0009305596000000001
5.9250001907000005	2475ChA ex280/em350	11.8500003815	Normalized	SEC35	0.001271631
5.9250001907000005	2475ChA ex280/em350	11.8500003815	Normalized	conc17	0.0002301169
5.9250001907000005	2475ChA ex280/em350	11.8500003815	Normalized	conc20	0.0003145638
5.9499998093	2475ChA ex280/em350	11.8999996185	Normalized	SEC17	0.0012612805
5.9499998093	2475ChA ex280/em350	11.8999996185	Normalized	SEC18	0.0005844338
5.9499998093	2475ChA ex280/em350	11.8999996185	Normalized	SEC19	0.0006923362000000001
5.9499998093	2475ChA ex280/em350	11.8999996185	Normalized	SEC20	0.000447248
5.9499998093	2475ChA ex280/em350	11.8999996185	Normalized	SEC21	0.0008409503
5.9499998093	2475ChA ex280/em350	11.8999996185	Normalized	SEC35	0.0015480721
5.9499998093	2475ChA ex280/em350	11.8999996185	Normalized	conc17	0.0002476681
5.9499998093	2475ChA ex280/em350	11.8999996185	Normalized	conc20	0.0002691793
5.9749999046	2475ChA ex280/em350	11.9499998093	Normalized	SEC17	0.0010940389
5.9749999046	2475ChA ex280/em350	11.9499998093	Normalized	SEC18	0.0005450965
5.9749999046	2475ChA ex280/em350	11.9499998093	Normalized	SEC19	0.0006976622
5.9749999046	2475ChA ex280/em350	11.9499998093	Normalized	SEC20	0.0004185783
5.9749999046	2475ChA ex280/em350	11.9499998093	Normalized	SEC21	0.0008202711000000001
5.9749999046	2475ChA ex280/em350	11.9499998093	Normalized	SEC35	0.001253201
5.9749999046	2475ChA ex280/em350	11.9499998093	Normalized	conc17	0.0002769203
5.9749999046	2475ChA ex280/em350	11.9499998093	Normalized	conc20	0.0002331845
6.0	2475ChA ex280/em350	12.0	Normalized	SEC17	0.0008362081
6.0	2475ChA ex280/em350	12.0	Normalized	SEC18	0.00043832500000000004
6.0	2475ChA ex280/em350	12.0	Normalized	SEC19	0.0006710339
6.0	2475ChA ex280/em350	12.0	Normalized	SEC20	0.0005275227
6.0	2475ChA ex280/em350	12.0	Normalized	SEC21	0.0009167737
6.0	2475ChA ex280/em350	12.0	Normalized	SEC35	0.0009030416
6.0	2475ChA ex280/em350	12.0	Normalized	conc17	0.0002749701
6.0	2475ChA ex280/em350	12.0	Normalized	conc20	0.0002848299
6.0250000954	2475ChA ex280/em350	12.0500001907	Normalized	SEC17	0.0007874297
6.0250000954	2475ChA ex280/em350	12.0500001907	Normalized	SEC18	0.00043832500000000004
6.0250000954	2475ChA ex280/em350	12.0500001907	Normalized	SEC19	0.0007615698
6.0250000954	2475ChA ex280/em350	12.0500001907	Normalized	SEC20	0.0005963304
6.0250000954	2475ChA ex280/em350	12.0500001907	Normalized	SEC21	0.0007651268
6.0250000954	2475ChA ex280/em350	12.0500001907	Normalized	SEC35	0.0014006365
6.0250000954	2475ChA ex280/em350	12.0500001907	Normalized	conc17	0.0002847208
6.0250000954	2475ChA ex280/em350	12.0500001907	Normalized	conc20	0.0003505587
6.0500001907	2475ChA ex280/em350	12.1000003815	Normalized	SEC17	0.0008989241
6.0500001907	2475ChA ex280/em350	12.1000003815	Normalized	SEC18	0.0003877493
6.0500001907	2475ChA ex280/em350	12.1000003815	Normalized	SEC19	0.000665708
6.0500001907	2475ChA ex280/em350	12.1000003815	Normalized	SEC20	0.0006077982000000001
6.0500001907	2475ChA ex280/em350	12.1000003815	Normalized	SEC21	0.0008409503
6.0500001907	2475ChA ex280/em350	12.1000003815	Normalized	SEC35	0.0017139376
6.0500001907	2475ChA ex280/em350	12.1000003815	Normalized	conc17	0.00032762400000000005
6.0500001907	2475ChA ex280/em350	12.1000003815	Normalized	conc20	0.00031612940000000004
6.0749998093	2475ChA ex280/em350	12.1499996185	Normalized	SEC17	0.0007386504
6.0749998093	2475ChA ex280/em350	12.1499996185	Normalized	SEC18	0.0005563355
6.0749998093	2475ChA ex280/em350	12.1499996185	Normalized	SEC19	0.0006231027000000001
6.0749998093	2475ChA ex280/em350	12.1499996185	Normalized	SEC20	0.0004759176
6.0749998093	2475ChA ex280/em350	12.1499996185	Normalized	SEC21	0.0007582342000000001
6.0749998093	2475ChA ex280/em350	12.1499996185	Normalized	SEC35	0.0009583299
6.0749998093	2475ChA ex280/em350	12.1499996185	Normalized	conc17	0.0002983719
6.0749998093	2475ChA ex280/em350	12.1499996185	Normalized	conc20	0.0002817001
6.0999999046	2475ChA ex280/em350	12.1999998093	Normalized	SEC17	0.0008292393000000001
6.0999999046	2475ChA ex280/em350	12.1999998093	Normalized	SEC18	0.0004720425
6.0999999046	2475ChA ex280/em350	12.1999998093	Normalized	SEC19	0.0006976622
6.0999999046	2475ChA ex280/em350	12.1999998093	Normalized	SEC20	0.0002694953
6.0999999046	2475ChA ex280/em350	12.1999998093	Normalized	SEC21	0.0007306616000000001
6.0999999046	2475ChA ex280/em350	12.1999998093	Normalized	SEC35	0.0005344533
6.0999999046	2475ChA ex280/em350	12.1999998093	Normalized	conc17	0.0002574187
6.0999999046	2475ChA ex280/em350	12.1999998093	Normalized	conc20	0.00028013450000000003
6.125	2475ChA ex280/em350	12.25	Normalized	SEC17	0.0009198284000000001
6.125	2475ChA ex280/em350	12.25	Normalized	SEC18	0.0003540318
6.125	2475ChA ex280/em350	12.25	Normalized	SEC19	0.0005911486
6.125	2475ChA ex280/em350	12.25	Normalized	SEC20	0.0001032109
6.125	2475ChA ex280/em350	12.25	Normalized	SEC21	0.0006134804
6.125	2475ChA ex280/em350	12.25	Normalized	SEC35	0.0010136182
6.125	2475ChA ex280/em350	12.25	Normalized	conc17	0.0001813633
6.125	2475ChA ex280/em350	12.25	Normalized	conc20	0.0002754389
6.1500000954	2475ChA ex280/em350	12.3000001907	Normalized	SEC17	0.0007665245
6.1500000954	2475ChA ex280/em350	12.3000001907	Normalized	SEC18	0.0005394773
6.1500000954	2475ChA ex280/em350	12.3000001907	Normalized	SEC19	0.0005112638
6.1500000954	2475ChA ex280/em350	12.3000001907	Normalized	SEC20	0.0003555049
6.1500000954	2475ChA ex280/em350	12.3000001907	Normalized	SEC21	0.0005721222000000001
6.1500000954	2475ChA ex280/em350	12.3000001907	Normalized	SEC35	0.0016217909
6.1500000954	2475ChA ex280/em350	12.3000001907	Normalized	conc17	0.0002067151
6.1500000954	2475ChA ex280/em350	12.3000001907	Normalized	conc20	0.00028013450000000003
6.1750001907	2475ChA ex280/em350	12.3500003815	Normalized	SEC17	0.0007386504
6.1750001907	2475ChA ex280/em350	12.3500003815	Normalized	SEC18	0.00048328140000000004
6.1750001907	2475ChA ex280/em350	12.3500003815	Normalized	SEC19	0.0006018002000000001
6.1750001907	2475ChA ex280/em350	12.3500003815	Normalized	SEC20	0.0005848627
6.1750001907	2475ChA ex280/em350	12.3500003815	Normalized	SEC21	0.0006617315
6.1750001907	2475ChA ex280/em350	12.3500003815	Normalized	SEC35	0.0013637783
6.1750001907	2475ChA ex280/em350	12.3500003815	Normalized	conc17	0.00024376780000000001
6.1750001907	2475ChA ex280/em350	12.3500003815	Normalized	conc20	0.00028795970000000003
6.1999998093	2475ChA ex280/em350	12.3999996185	Normalized	SEC17	0.0007734920000000001
6.1999998093	2475ChA ex280/em350	12.3999996185	Normalized	SEC18	0.0005057598
6.1999998093	2475ChA ex280/em350	12.3999996185	Normalized	SEC19	0.0006976622
6.1999998093	2475ChA ex280/em350	12.3999996185	Normalized	SEC20	0.0003841744
6.1999998093	2475ChA ex280/em350	12.3999996185	Normalized	SEC21	0.0005859081
6.1999998093	2475ChA ex280/em350	12.3999996185	Normalized	SEC35	0.0005713116
6.1999998093	2475ChA ex280/em350	12.3999996185	Normalized	conc17	0.0002028148
6.1999998093	2475ChA ex280/em350	12.3999996185	Normalized	conc20	0.0002300547
6.2249999046	2475ChA ex280/em350	12.4499998093	Normalized	SEC17	0.0010104185
6.2249999046	2475ChA ex280/em350	12.4499998093	Normalized	SEC18	0.0004158469
6.2249999046	2475ChA ex280/em350	12.4499998093	Normalized	SEC19	0.0006284285000000001
6.2249999046	2475ChA ex280/em350	12.4499998093	Normalized	SEC20	0.0002178901
6.2249999046	2475ChA ex280/em350	12.4499998093	Normalized	SEC21	0.0006341589
6.2249999046	2475ChA ex280/em350	12.4499998093	Normalized	SEC35	0.0009767599
6.2249999046	2475ChA ex280/em350	12.4499998093	Normalized	conc17	0.0001618619
[truncated: 33,233 more rows]
