# Supplementary material for: Appia: Simpler chromatography analysis and visualization
Source: PLoS One. 2023 Jan 17;18(1):e0280255. doi: 10.1371/journal.pone.0280255 (PMC9844859; doi:10.1371/journal.pone.0280255)
Supplement: S2 Data — (ZIP) [file pone.0280255.s004.zip › S5_Figure4-Data-Preparative.csv]

mL	CV	Channel	Fraction	Sample	Normalization	Value
0.0005549999999999999	2.3125000000000003e-05	mAU	1	20210802_456_Sup6_pg67	Signal	0.208335
0.001387	5.7791700000000004e-05	mAU	1	20210802_456_Sup6_pg67	Signal	0.207302
0.002219	9.245830000000001e-05	mAU	1	20210802_456_Sup6_pg67	Signal	0.206451
0.003051	0.00012712500000000001	mAU	1	20210802_456_Sup6_pg67	Signal	0.20596799999999998
0.0038829999999999997	0.00016179170000000002	mAU	1	20210802_456_Sup6_pg67	Signal	0.205097
0.004715	0.00019645830000000002	mAU	1	20210802_456_Sup6_pg67	Signal	0.204315
0.005546	0.0002310833	mAU	1	20210802_456_Sup6_pg67	Signal	0.203534
0.006378	0.00026575	mAU	1	20210802_456_Sup6_pg67	Signal	0.20328000000000002
0.00721	0.0003004167	mAU	1	20210802_456_Sup6_pg67	Signal	0.20257599999999998
0.008041999999999999	0.0003350833	mAU	1	20210802_456_Sup6_pg67	Signal	0.201615
0.008874	0.00036975	mAU	1	20210802_456_Sup6_pg67	Signal	0.200951
0.009706	0.0004044167	mAU	1	20210802_456_Sup6_pg67	Signal	0.200533
0.010537999999999999	0.0004390833	mAU	1	20210802_456_Sup6_pg67	Signal	0.1998
0.011370000000000002	0.00047375	mAU	1	20210802_456_Sup6_pg67	Signal	0.19916799999999998
0.012201	0.000508375	mAU	1	20210802_456_Sup6_pg67	Signal	0.19869499999999998
0.013033	0.0005430417	mAU	1	20210802_456_Sup6_pg67	Signal	0.198511
0.013864999999999999	0.0005777083	mAU	1	20210802_456_Sup6_pg67	Signal	0.19841199999999998
0.014697	0.0006123750000000001	mAU	1	20210802_456_Sup6_pg67	Signal	0.19880399999999998
0.015529	0.0006470417	mAU	1	20210802_456_Sup6_pg67	Signal	0.198134
0.016361	0.0006817083	mAU	1	20210802_456_Sup6_pg67	Signal	0.197172
0.017193	0.000716375	mAU	1	20210802_456_Sup6_pg67	Signal	0.197372
0.018024	0.0007509999999999999	mAU	1	20210802_456_Sup6_pg67	Signal	0.197079
0.018855999999999998	0.0007856667	mAU	1	20210802_456_Sup6_pg67	Signal	0.196868
0.019688	0.0008203333	mAU	1	20210802_456_Sup6_pg67	Signal	0.196925
0.02052	0.000855	mAU	1	20210802_456_Sup6_pg67	Signal	0.196212
0.021352	0.0008896667	mAU	1	20210802_456_Sup6_pg67	Signal	0.19517299999999999
0.022184	0.0009243333	mAU	1	20210802_456_Sup6_pg67	Signal	0.194651
0.023016	0.000959	mAU	1	20210802_456_Sup6_pg67	Signal	0.194631
0.023847999999999998	0.0009936667	mAU	1	20210802_456_Sup6_pg67	Signal	0.194606
0.024679	0.0010282917	mAU	1	20210802_456_Sup6_pg67	Signal	0.194737
0.025511	0.0010629583	mAU	1	20210802_456_Sup6_pg67	Signal	0.195099
0.026343	0.001097625	mAU	1	20210802_456_Sup6_pg67	Signal	0.195317
0.027174999999999998	0.0011322917000000001	mAU	1	20210802_456_Sup6_pg67	Signal	0.195843
0.028006999999999997	0.0011669583	mAU	1	20210802_456_Sup6_pg67	Signal	0.19591599999999998
0.028839	0.001201625	mAU	1	20210802_456_Sup6_pg67	Signal	0.195575
0.029671	0.0012362917	mAU	1	20210802_456_Sup6_pg67	Signal	0.19572099999999998
0.030501999999999998	0.0012709167	mAU	1	20210802_456_Sup6_pg67	Signal	0.195438
0.031334	0.0013055833	mAU	1	20210802_456_Sup6_pg67	Signal	0.195075
0.032166	0.00134025	mAU	1	20210802_456_Sup6_pg67	Signal	0.195053
0.032998	0.0013749167000000001	mAU	1	20210802_456_Sup6_pg67	Signal	0.19517299999999999
0.033830000000000006	0.0014095833	mAU	1	20210802_456_Sup6_pg67	Signal	0.19531199999999999
0.034662	0.00144425	mAU	1	20210802_456_Sup6_pg67	Signal	0.195566
0.035494	0.0014789167	mAU	1	20210802_456_Sup6_pg67	Signal	0.19586499999999998
0.036326	0.0015135833	mAU	1	20210802_456_Sup6_pg67	Signal	0.19555399999999998
0.037156999999999996	0.0015482083	mAU	1	20210802_456_Sup6_pg67	Signal	0.195507
0.037988999999999995	0.001582875	mAU	1	20210802_456_Sup6_pg67	Signal	0.195678
0.038821	0.0016175417000000001	mAU	1	20210802_456_Sup6_pg67	Signal	0.19549899999999998
0.039653	0.0016522083000000002	mAU	1	20210802_456_Sup6_pg67	Signal	0.195652
0.040485	0.001686875	mAU	1	20210802_456_Sup6_pg67	Signal	0.195934
0.041317	0.0017215417	mAU	1	20210802_456_Sup6_pg67	Signal	0.196107
0.042149	0.0017562083	mAU	1	20210802_456_Sup6_pg67	Signal	0.196493
0.042980000000000004	0.0017908333	mAU	1	20210802_456_Sup6_pg67	Signal	0.197098
0.043812	0.0018254999999999999	mAU	1	20210802_456_Sup6_pg67	Signal	0.19769799999999998
0.044643999999999996	0.0018601667000000001	mAU	1	20210802_456_Sup6_pg67	Signal	0.19774599999999998
0.045475999999999996	0.0018948333000000002	mAU	1	20210802_456_Sup6_pg67	Signal	0.197871
0.046307999999999995	0.0019295	mAU	1	20210802_456_Sup6_pg67	Signal	0.198123
0.04714	0.0019641667	mAU	1	20210802_456_Sup6_pg67	Signal	0.198241
0.047972	0.0019988333	mAU	1	20210802_456_Sup6_pg67	Signal	0.198394
0.048804	0.0020334999999999997	mAU	1	20210802_456_Sup6_pg67	Signal	0.19847599999999999
0.049635	0.002068125	mAU	1	20210802_456_Sup6_pg67	Signal	0.198949
0.050467	0.0021027917	mAU	1	20210802_456_Sup6_pg67	Signal	0.198795
0.051299	0.0021374583	mAU	1	20210802_456_Sup6_pg67	Signal	0.198407
0.052131	0.002172125	mAU	1	20210802_456_Sup6_pg67	Signal	0.19826000000000002
0.052962999999999996	0.0022067917000000003	mAU	1	20210802_456_Sup6_pg67	Signal	0.198372
0.053794999999999996	0.0022414583	mAU	1	20210802_456_Sup6_pg67	Signal	0.198128
0.054626999999999995	0.002276125	mAU	1	20210802_456_Sup6_pg67	Signal	0.198123
0.055458	0.00231075	mAU	1	20210802_456_Sup6_pg67	Signal	0.198105
0.05629000000000001	0.0023454167	mAU	1	20210802_456_Sup6_pg67	Signal	0.19783399999999998
0.057122	0.0023800833	mAU	1	20210802_456_Sup6_pg67	Signal	0.19786199999999998
0.057954	0.0024147500000000002	mAU	1	20210802_456_Sup6_pg67	Signal	0.19805499999999998
0.058786	0.0024494167	mAU	1	20210802_456_Sup6_pg67	Signal	0.197379
0.059618	0.0024840833	mAU	1	20210802_456_Sup6_pg67	Signal	0.196745
0.060450000000000004	0.00251875	mAU	1	20210802_456_Sup6_pg67	Signal	0.196987
0.061281999999999996	0.0025534167	mAU	1	20210802_456_Sup6_pg67	Signal	0.197189
0.062112999999999995	0.0025880417	mAU	1	20210802_456_Sup6_pg67	Signal	0.197301
0.062945	0.0026227083	mAU	1	20210802_456_Sup6_pg67	Signal	0.197439
0.063777	0.002657375	mAU	1	20210802_456_Sup6_pg67	Signal	0.1976
0.064609	0.0026920417000000003	mAU	1	20210802_456_Sup6_pg67	Signal	0.197812
0.065441	0.0027267083	mAU	1	20210802_456_Sup6_pg67	Signal	0.19791799999999998
0.066273	0.0027613750000000004	mAU	1	20210802_456_Sup6_pg67	Signal	0.198217
0.067105	0.0027960417	mAU	1	20210802_456_Sup6_pg67	Signal	0.19817099999999999
0.067936	0.0028306667	mAU	1	20210802_456_Sup6_pg67	Signal	0.19772499999999998
0.068768	0.0028653333	mAU	1	20210802_456_Sup6_pg67	Signal	0.196849
0.06960000000000001	0.0029000000000000002	mAU	1	20210802_456_Sup6_pg67	Signal	0.19574000000000003
0.070432	0.0029346667	mAU	1	20210802_456_Sup6_pg67	Signal	0.195073
0.071264	0.0029693333000000003	mAU	1	20210802_456_Sup6_pg67	Signal	0.19403399999999998
0.072096	0.0030039999999999997	mAU	1	20210802_456_Sup6_pg67	Signal	0.193957
0.07292799999999999	0.0030386667	mAU	1	20210802_456_Sup6_pg67	Signal	0.19445099999999998
0.07376	0.0030733333000000002	mAU	1	20210802_456_Sup6_pg67	Signal	0.194183
0.07459099999999999	0.0031079583	mAU	1	20210802_456_Sup6_pg67	Signal	0.194052
0.07542299999999999	0.003142625	mAU	1	20210802_456_Sup6_pg67	Signal	0.19325599999999998
0.076255	0.0031772917000000003	mAU	1	20210802_456_Sup6_pg67	Signal	0.192432
0.077087	0.0032119583	mAU	1	20210802_456_Sup6_pg67	Signal	0.19258000000000003
0.077919	0.0032466250000000004	mAU	1	20210802_456_Sup6_pg67	Signal	0.192847
0.078751	0.0032812917000000002	mAU	1	20210802_456_Sup6_pg67	Signal	0.192376
0.079583	0.0033159583	mAU	1	20210802_456_Sup6_pg67	Signal	0.191797
0.080414	0.0033505833	mAU	1	20210802_456_Sup6_pg67	Signal	0.19241000000000003
0.081246	0.0033852500000000002	mAU	1	20210802_456_Sup6_pg67	Signal	0.192818
0.082078	0.0034199167	mAU	1	20210802_456_Sup6_pg67	Signal	0.19233599999999998
0.08291000000000001	0.0034545833000000003	mAU	1	20210802_456_Sup6_pg67	Signal	0.19206299999999998
0.083742	0.00348925	mAU	1	20210802_456_Sup6_pg67	Signal	0.191963
0.084574	0.0035239167	mAU	1	20210802_456_Sup6_pg67	Signal	0.191906
0.085406	0.0035585833000000002	mAU	1	20210802_456_Sup6_pg67	Signal	0.19184
0.086238	0.00359325	mAU	1	20210802_456_Sup6_pg67	Signal	0.192123
0.087069	0.003627875	mAU	1	20210802_456_Sup6_pg67	Signal	0.19253699999999999
0.08790099999999999	0.0036625417000000003	mAU	1	20210802_456_Sup6_pg67	Signal	0.19290000000000002
0.08873299999999999	0.0036972083	mAU	1	20210802_456_Sup6_pg67	Signal	0.193099
0.08956499999999999	0.0037318750000000004	mAU	1	20210802_456_Sup6_pg67	Signal	0.192912
0.09039699999999999	0.0037665417000000002	mAU	1	20210802_456_Sup6_pg67	Signal	0.192824
0.09122899999999999	0.0038012083	mAU	1	20210802_456_Sup6_pg67	Signal	0.192883
0.09206099999999999	0.0038358750000000003	mAU	1	20210802_456_Sup6_pg67	Signal	0.193102
0.092892	0.0038705	mAU	1	20210802_456_Sup6_pg67	Signal	0.19336199999999998
0.093724	0.0039051667	mAU	1	20210802_456_Sup6_pg67	Signal	0.19372599999999998
0.094556	0.0039398333	mAU	1	20210802_456_Sup6_pg67	Signal	0.19365000000000002
0.095388	0.0039745	mAU	1	20210802_456_Sup6_pg67	Signal	0.193883
0.09622000000000001	0.0040091667000000004	mAU	1	20210802_456_Sup6_pg67	Signal	0.19469499999999998
0.097052	0.0040438333	mAU	1	20210802_456_Sup6_pg67	Signal	0.195623
0.097884	0.0040785	mAU	1	20210802_456_Sup6_pg67	Signal	0.19650499999999999
0.098716	0.0041131667	mAU	1	20210802_456_Sup6_pg67	Signal	0.196988
0.099547	0.0041477917	mAU	1	20210802_456_Sup6_pg67	Signal	0.19703299999999999
0.100379	0.0041824583000000005	mAU	1	20210802_456_Sup6_pg67	Signal	0.19711599999999999
0.101211	0.004217125	mAU	1	20210802_456_Sup6_pg67	Signal	0.197846
0.102043	0.0042517917	mAU	1	20210802_456_Sup6_pg67	Signal	0.197962
0.102875	0.0042864583000000005	mAU	1	20210802_456_Sup6_pg67	Signal	0.197316
0.103707	0.004321125	mAU	1	20210802_456_Sup6_pg67	Signal	0.197816
0.10453899999999999	0.0043557917	mAU	1	20210802_456_Sup6_pg67	Signal	0.19877299999999998
0.10537	0.0043904167	mAU	1	20210802_456_Sup6_pg67	Signal	0.19908499999999998
0.10620199999999999	0.0044250833	mAU	1	20210802_456_Sup6_pg67	Signal	0.198173
0.10703399999999999	0.00445975	mAU	1	20210802_456_Sup6_pg67	Signal	0.198102
0.10786599999999999	0.0044944167	mAU	1	20210802_456_Sup6_pg67	Signal	0.197951
0.10869799999999999	0.0045290833	mAU	1	20210802_456_Sup6_pg67	Signal	0.19770000000000001
0.10953	0.00456375	mAU	1	20210802_456_Sup6_pg67	Signal	0.198266
0.110362	0.0045984167	mAU	1	20210802_456_Sup6_pg67	Signal	0.19866
0.111194	0.0046330833	mAU	1	20210802_456_Sup6_pg67	Signal	0.19963799999999998
0.112025	0.0046677083	mAU	1	20210802_456_Sup6_pg67	Signal	0.200624
0.112857	0.004702375	mAU	1	20210802_456_Sup6_pg67	Signal	0.20146699999999998
0.113689	0.0047370417	mAU	1	20210802_456_Sup6_pg67	Signal	0.20169399999999998
0.114521	0.0047717083	mAU	1	20210802_456_Sup6_pg67	Signal	0.20083199999999998
0.115353	0.004806375	mAU	1	20210802_456_Sup6_pg67	Signal	0.200788
0.116185	0.004841041700000001	mAU	1	20210802_456_Sup6_pg67	Signal	0.200954
0.117017	0.0048757083	mAU	1	20210802_456_Sup6_pg67	Signal	0.201395
0.117848	0.0049103333	mAU	1	20210802_456_Sup6_pg67	Signal	0.20108399999999998
0.11868000000000001	0.004945	mAU	1	20210802_456_Sup6_pg67	Signal	0.20009000000000002
0.119512	0.0049796667000000005	mAU	1	20210802_456_Sup6_pg67	Signal	0.20016299999999998
0.12034399999999999	0.0050143333	mAU	1	20210802_456_Sup6_pg67	Signal	0.199924
0.12117599999999999	0.005049	mAU	1	20210802_456_Sup6_pg67	Signal	0.19966
0.12200799999999999	0.0050836667	mAU	1	20210802_456_Sup6_pg67	Signal	0.200015
0.12284	0.005118333300000001	mAU	1	20210802_456_Sup6_pg67	Signal	0.200148
0.12367199999999999	0.005153	mAU	1	20210802_456_Sup6_pg67	Signal	0.19982000000000003
0.12450299999999999	0.005187625	mAU	1	20210802_456_Sup6_pg67	Signal	0.199372
0.125335	0.0052222917	mAU	1	20210802_456_Sup6_pg67	Signal	0.19958599999999999
0.126167	0.0052569583000000005	mAU	1	20210802_456_Sup6_pg67	Signal	0.200205
0.126999	0.005291625	mAU	1	20210802_456_Sup6_pg67	Signal	0.200345
0.127831	0.0053262917	mAU	1	20210802_456_Sup6_pg67	Signal	0.20008
0.128663	0.0053609583	mAU	1	20210802_456_Sup6_pg67	Signal	0.199821
0.129495	0.005395625	mAU	1	20210802_456_Sup6_pg67	Signal	0.19986299999999999
0.130326	0.00543025	mAU	1	20210802_456_Sup6_pg67	Signal	0.199285
0.131158	0.0054649167	mAU	1	20210802_456_Sup6_pg67	Signal	0.198646
0.13199000000000002	0.0054995833	mAU	1	20210802_456_Sup6_pg67	Signal	0.19856000000000001
0.132822	0.00553425	mAU	1	20210802_456_Sup6_pg67	Signal	0.198295
0.133654	0.0055689167	mAU	1	20210802_456_Sup6_pg67	Signal	0.198844
0.134486	0.0056035833	mAU	1	20210802_456_Sup6_pg67	Signal	0.20013599999999998
0.135318	0.00563825	mAU	1	20210802_456_Sup6_pg67	Signal	0.201757
0.136149	0.005672875	mAU	1	20210802_456_Sup6_pg67	Signal	0.20526699999999998
0.136981	0.0057075417	mAU	1	20210802_456_Sup6_pg67	Signal	0.210831
0.137813	0.0057422083	mAU	1	20210802_456_Sup6_pg67	Signal	0.21670499999999998
0.138645	0.005776875000000001	mAU	1	20210802_456_Sup6_pg67	Signal	0.22430799999999998
0.139477	0.005811541700000001	mAU	1	20210802_456_Sup6_pg67	Signal	0.23248000000000002
0.140309	0.0058462083	mAU	1	20210802_456_Sup6_pg67	Signal	0.24132499999999998
0.141141	0.005880875000000001	mAU	1	20210802_456_Sup6_pg67	Signal	0.252959
0.141973	0.0059155417000000005	mAU	1	20210802_456_Sup6_pg67	Signal	0.26614699999999997
0.142804	0.0059501667000000005	mAU	1	20210802_456_Sup6_pg67	Signal	0.28151000000000004
0.14363599999999999	0.0059848333	mAU	1	20210802_456_Sup6_pg67	Signal	0.294525
0.14446799999999999	0.0060195	mAU	1	20210802_456_Sup6_pg67	Signal	0.304274
0.1453	0.0060541667	mAU	1	20210802_456_Sup6_pg67	Signal	0.31093299999999996
0.14613199999999998	0.006088833300000001	mAU	1	20210802_456_Sup6_pg67	Signal	0.31551
0.14696399999999998	0.0061235	mAU	1	20210802_456_Sup6_pg67	Signal	0.320606
0.14779599999999998	0.0061581667	mAU	1	20210802_456_Sup6_pg67	Signal	0.32670299999999997
0.14862699999999998	0.0061927917	mAU	1	20210802_456_Sup6_pg67	Signal	0.33383599999999997
0.14945899999999998	0.0062274583000000005	mAU	1	20210802_456_Sup6_pg67	Signal	0.343311
0.15029099999999998	0.006262125	mAU	1	20210802_456_Sup6_pg67	Signal	0.356991
0.15112299999999998	0.0062967917	mAU	1	20210802_456_Sup6_pg67	Signal	0.37357
0.151955	0.0063314583	mAU	1	20210802_456_Sup6_pg67	Signal	0.388337
0.152787	0.006366125	mAU	1	20210802_456_Sup6_pg67	Signal	0.397999
0.153619	0.0064007917	mAU	1	20210802_456_Sup6_pg67	Signal	0.40218499999999996
0.154451	0.0064354583	mAU	1	20210802_456_Sup6_pg67	Signal	0.404591
0.155282	0.0064700833	mAU	1	20210802_456_Sup6_pg67	Signal	0.406501
0.156114	0.00650475	mAU	1	20210802_456_Sup6_pg67	Signal	0.408117
0.156946	0.0065394167	mAU	1	20210802_456_Sup6_pg67	Signal	0.409852
0.157778	0.0065740833	mAU	1	20210802_456_Sup6_pg67	Signal	0.410574
0.15861	0.00660875	mAU	1	20210802_456_Sup6_pg67	Signal	0.411831
0.159442	0.0066434167	mAU	1	20210802_456_Sup6_pg67	Signal	0.413755
0.160274	0.0066780833	mAU	1	20210802_456_Sup6_pg67	Signal	0.415332
0.161105	0.0067127083	mAU	1	20210802_456_Sup6_pg67	Signal	0.415936
0.161937	0.006747375000000001	mAU	1	20210802_456_Sup6_pg67	Signal	0.41751299999999997
0.162769	0.006782041700000001	mAU	1	20210802_456_Sup6_pg67	Signal	0.418857
0.163601	0.0068167083	mAU	1	20210802_456_Sup6_pg67	Signal	0.418807
0.164433	0.006851375000000001	mAU	1	20210802_456_Sup6_pg67	Signal	0.41854
0.165265	0.0068860417000000005	mAU	1	20210802_456_Sup6_pg67	Signal	0.419183
0.166097	0.0069207083	mAU	1	20210802_456_Sup6_pg67	Signal	0.419543
0.166929	0.006955375000000001	mAU	1	20210802_456_Sup6_pg67	Signal	0.419365
0.16776000000000002	0.0069900000000000006	mAU	1	20210802_456_Sup6_pg67	Signal	0.419132
0.168592	0.0070246667	mAU	1	20210802_456_Sup6_pg67	Signal	0.41948599999999997
0.169424	0.007059333300000001	mAU	1	20210802_456_Sup6_pg67	Signal	0.419936
0.170256	0.007094	mAU	1	20210802_456_Sup6_pg67	Signal	0.42062099999999997
0.171088	0.0071286667	mAU	1	20210802_456_Sup6_pg67	Signal	0.42158
0.17192000000000002	0.0071633333000000006	mAU	1	20210802_456_Sup6_pg67	Signal	0.423243
0.172752	0.0071979999999999995	mAU	1	20210802_456_Sup6_pg67	Signal	0.424863
0.173583	0.007232625	mAU	1	20210802_456_Sup6_pg67	Signal	0.425797
0.174415	0.0072672917	mAU	1	20210802_456_Sup6_pg67	Signal	0.426236
0.17524699999999999	0.0073019583	mAU	1	20210802_456_Sup6_pg67	Signal	0.425846
0.17607899999999999	0.007336625	mAU	1	20210802_456_Sup6_pg67	Signal	0.425037
0.17691099999999998	0.0073712917	mAU	1	20210802_456_Sup6_pg67	Signal	0.42312099999999997
0.17774299999999998	0.0074059583	mAU	1	20210802_456_Sup6_pg67	Signal	0.41967499999999996
0.17857499999999998	0.007440625	mAU	1	20210802_456_Sup6_pg67	Signal	0.414137
0.17940699999999998	0.0074752917	mAU	1	20210802_456_Sup6_pg67	Signal	0.40743199999999996
0.18023799999999998	0.0075099167	mAU	1	20210802_456_Sup6_pg67	Signal	0.398926
0.18107	0.0075445833	mAU	1	20210802_456_Sup6_pg67	Signal	0.38959499999999997
0.18190199999999998	0.00757925	mAU	1	20210802_456_Sup6_pg67	Signal	0.379694
0.18273399999999998	0.0076139167	mAU	1	20210802_456_Sup6_pg67	Signal	0.36838000000000004
0.18356599999999998	0.0076485833	mAU	1	20210802_456_Sup6_pg67	Signal	0.355437
0.18439799999999998	0.00768325	mAU	1	20210802_456_Sup6_pg67	Signal	0.33939
0.18523	0.007717916700000001	mAU	1	20210802_456_Sup6_pg67	Signal	0.32467199999999996
0.186061	0.007752541700000001	mAU	1	20210802_456_Sup6_pg67	Signal	0.314233
0.186893	0.0077872083	mAU	1	20210802_456_Sup6_pg67	Signal	0.307272
0.187725	0.007821875	mAU	1	20210802_456_Sup6_pg67	Signal	0.30179
0.188557	0.0078565417	mAU	1	20210802_456_Sup6_pg67	Signal	0.29708599999999996
0.189389	0.0078912083	mAU	1	20210802_456_Sup6_pg67	Signal	0.291433
0.190221	0.007925875	mAU	1	20210802_456_Sup6_pg67	Signal	0.284026
0.191053	0.0079605417	mAU	1	20210802_456_Sup6_pg67	Signal	0.273555
0.191885	0.0079952083	mAU	1	20210802_456_Sup6_pg67	Signal	0.259583
0.192716	0.0080298333	mAU	1	20210802_456_Sup6_pg67	Signal	0.24231799999999998
0.193548	0.0080645	mAU	1	20210802_456_Sup6_pg67	Signal	0.22766299999999998
0.19438000000000002	0.0080991667	mAU	1	20210802_456_Sup6_pg67	Signal	0.216744
0.195212	0.0081338333	mAU	1	20210802_456_Sup6_pg67	Signal	0.212562
0.196044	0.0081685	mAU	1	20210802_456_Sup6_pg67	Signal	0.21029499999999998
0.196876	0.0082031667	mAU	1	20210802_456_Sup6_pg67	Signal	0.20818199999999998
0.197708	0.0082378333	mAU	1	20210802_456_Sup6_pg67	Signal	0.20754699999999998
0.198539	0.0082724583	mAU	1	20210802_456_Sup6_pg67	Signal	0.205756
0.199371	0.008307125	mAU	1	20210802_456_Sup6_pg67	Signal	0.204317
0.200203	0.0083417917	mAU	1	20210802_456_Sup6_pg67	Signal	0.203199
0.201035	0.0083764583	mAU	1	20210802_456_Sup6_pg67	Signal	0.202072
0.201867	0.008411125	mAU	1	20210802_456_Sup6_pg67	Signal	0.201227
0.202699	0.0084457917	mAU	1	20210802_456_Sup6_pg67	Signal	0.20096599999999998
0.203531	0.0084804583	mAU	1	20210802_456_Sup6_pg67	Signal	0.199678
0.204363	0.008515125	mAU	1	20210802_456_Sup6_pg67	Signal	0.198514
0.205194	0.00854975	mAU	1	20210802_456_Sup6_pg67	Signal	0.197655
0.206026	0.0085844167	mAU	1	20210802_456_Sup6_pg67	Signal	0.196885
0.206858	0.0086190833	mAU	1	20210802_456_Sup6_pg67	Signal	0.196108
0.20769	0.00865375	mAU	1	20210802_456_Sup6_pg67	Signal	0.19594699999999998
0.20852199999999999	0.0086884167	mAU	1	20210802_456_Sup6_pg67	Signal	0.195597
0.20935399999999998	0.0087230833	mAU	1	20210802_456_Sup6_pg67	Signal	0.195101
0.21018599999999998	0.00875775	mAU	1	20210802_456_Sup6_pg67	Signal	0.19428299999999998
0.21101699999999998	0.008792375	mAU	1	20210802_456_Sup6_pg67	Signal	0.19361
0.21184899999999998	0.0088270417	mAU	1	20210802_456_Sup6_pg67	Signal	0.192845
0.21268099999999998	0.0088617083	mAU	1	20210802_456_Sup6_pg67	Signal	0.191629
0.21351299999999998	0.008896375	mAU	1	20210802_456_Sup6_pg67	Signal	0.190197
0.21434499999999998	0.0089310417	mAU	1	20210802_456_Sup6_pg67	Signal	0.188943
0.21517699999999998	0.0089657083	mAU	1	20210802_456_Sup6_pg67	Signal	0.187766
0.21600899999999998	0.009000375	mAU	1	20210802_456_Sup6_pg67	Signal	0.186932
0.21684099999999998	0.0090350417	mAU	1	20210802_456_Sup6_pg67	Signal	0.186766
0.21767199999999998	0.0090696667	mAU	1	20210802_456_Sup6_pg67	Signal	0.186695
0.218504	0.0091043333	mAU	1	20210802_456_Sup6_pg67	Signal	0.187267
0.219336	0.009139	mAU	1	20210802_456_Sup6_pg67	Signal	0.188321
0.220168	0.009173666700000001	mAU	1	20210802_456_Sup6_pg67	Signal	0.188668
0.221	0.0092083333	mAU	1	20210802_456_Sup6_pg67	Signal	0.188881
0.221832	0.009243	mAU	1	20210802_456_Sup6_pg67	Signal	0.18865099999999999
0.222664	0.009277666700000001	mAU	1	20210802_456_Sup6_pg67	Signal	0.188945
0.223495	0.009312291700000001	mAU	1	20210802_456_Sup6_pg67	Signal	0.189613
0.224327	0.0093469583	mAU	1	20210802_456_Sup6_pg67	Signal	0.19018000000000002
0.225159	0.009381625000000001	mAU	1	20210802_456_Sup6_pg67	Signal	0.192306
0.225991	0.009416291700000001	mAU	1	20210802_456_Sup6_pg67	Signal	0.195346
0.226823	0.009450958300000001	mAU	1	20210802_456_Sup6_pg67	Signal	0.19850299999999999
0.227655	0.009485625000000001	mAU	1	20210802_456_Sup6_pg67	Signal	0.201539
0.228487	0.0095202917	mAU	1	20210802_456_Sup6_pg67	Signal	0.20319299999999998
0.229319	0.009554958300000001	mAU	1	20210802_456_Sup6_pg67	Signal	0.20516299999999998
0.23015000000000002	0.009589583300000001	mAU	1	20210802_456_Sup6_pg67	Signal	0.20485299999999998
0.230982	0.00962425	mAU	1	20210802_456_Sup6_pg67	Signal	0.205849
0.231814	0.0096589167	mAU	1	20210802_456_Sup6_pg67	Signal	0.206842
0.232646	0.009693583300000001	mAU	1	20210802_456_Sup6_pg67	Signal	0.208357
0.233478	0.00972825	mAU	1	20210802_456_Sup6_pg67	Signal	0.20913199999999998
0.23431000000000002	0.0097629167	mAU	1	20210802_456_Sup6_pg67	Signal	0.211246
0.235142	0.009797583300000001	mAU	1	20210802_456_Sup6_pg67	Signal	0.21227000000000001
0.235973	0.0098322083	mAU	1	20210802_456_Sup6_pg67	Signal	0.21257199999999998
0.236805	0.009866875	mAU	1	20210802_456_Sup6_pg67	Signal	0.211972
0.237637	0.0099015417	mAU	1	20210802_456_Sup6_pg67	Signal	0.211966
0.238469	0.0099362083	mAU	1	20210802_456_Sup6_pg67	Signal	0.212298
0.23930099999999999	0.009970875	mAU	1	20210802_456_Sup6_pg67	Signal	0.212752
0.24013299999999999	0.0100055417	mAU	1	20210802_456_Sup6_pg67	Signal	0.212502
0.24096499999999998	0.0100402083	mAU	1	20210802_456_Sup6_pg67	Signal	0.21299099999999999
0.24179699999999998	0.010074875	mAU	1	20210802_456_Sup6_pg67	Signal	0.213163
0.24262799999999998	0.010109499999999999	mAU	1	20210802_456_Sup6_pg67	Signal	0.213717
0.24346	0.0101441667	mAU	1	20210802_456_Sup6_pg67	Signal	0.214029
0.24429199999999998	0.0101788333	mAU	1	20210802_456_Sup6_pg67	Signal	0.213645
0.24512399999999998	0.0102135	mAU	1	20210802_456_Sup6_pg67	Signal	0.21448599999999998
0.24595599999999998	0.0102481667	mAU	1	20210802_456_Sup6_pg67	Signal	0.21626099999999998
0.24678799999999998	0.0102828333	mAU	1	20210802_456_Sup6_pg67	Signal	0.216911
0.24762	0.0103175	mAU	1	20210802_456_Sup6_pg67	Signal	0.21839599999999998
0.24845099999999998	0.010352125	mAU	1	20210802_456_Sup6_pg67	Signal	0.21962
0.24928299999999998	0.0103867917	mAU	1	20210802_456_Sup6_pg67	Signal	0.22103
0.250115	0.0104214583	mAU	1	20210802_456_Sup6_pg67	Signal	0.223104
0.250947	0.010456125	mAU	1	20210802_456_Sup6_pg67	Signal	0.224495
0.251779	0.0104907917	mAU	1	20210802_456_Sup6_pg67	Signal	0.225799
0.252611	0.0105254583	mAU	1	20210802_456_Sup6_pg67	Signal	0.22728
0.253443	0.010560125	mAU	1	20210802_456_Sup6_pg67	Signal	0.227826
0.254275	0.0105947917	mAU	1	20210802_456_Sup6_pg67	Signal	0.227932
0.255106	0.0106294167	mAU	1	20210802_456_Sup6_pg67	Signal	0.228931
0.255938	0.0106640833	mAU	1	20210802_456_Sup6_pg67	Signal	0.230325
0.25677	0.01069875	mAU	1	20210802_456_Sup6_pg67	Signal	0.23102599999999998
0.257602	0.0107334167	mAU	1	20210802_456_Sup6_pg67	Signal	0.23113599999999998
0.258434	0.0107680833	mAU	1	20210802_456_Sup6_pg67	Signal	0.23160599999999998
0.259266	0.01080275	mAU	1	20210802_456_Sup6_pg67	Signal	0.23235699999999998
0.260098	0.0108374167	mAU	1	20210802_456_Sup6_pg67	Signal	0.23269499999999999
0.26092899999999997	0.0108720417	mAU	1	20210802_456_Sup6_pg67	Signal	0.232156
0.26176099999999997	0.0109067083	mAU	1	20210802_456_Sup6_pg67	Signal	0.23144599999999999
0.26259299999999997	0.010941375000000001	mAU	1	20210802_456_Sup6_pg67	Signal	0.23246599999999998
0.26342499999999996	0.0109760417	mAU	1	20210802_456_Sup6_pg67	Signal	0.23368699999999998
0.26425699999999996	0.0110107083	mAU	1	20210802_456_Sup6_pg67	Signal	0.234283
0.26508899999999996	0.011045375000000001	mAU	1	20210802_456_Sup6_pg67	Signal	0.235068
0.26592099999999996	0.011080041700000001	mAU	1	20210802_456_Sup6_pg67	Signal	0.23478000000000002
0.26675299999999996	0.0111147083	mAU	1	20210802_456_Sup6_pg67	Signal	0.2336
0.267584	0.0111493333	mAU	1	20210802_456_Sup6_pg67	Signal	0.23122299999999998
0.268416	0.011184	mAU	1	20210802_456_Sup6_pg67	Signal	0.228461
0.269248	0.011218666700000001	mAU	1	20210802_456_Sup6_pg67	Signal	0.225925
0.27008000000000004	0.0112533333	mAU	1	20210802_456_Sup6_pg67	Signal	0.225018
0.270912	0.011288	mAU	1	20210802_456_Sup6_pg67	Signal	0.22358499999999998
0.271744	0.011322666700000001	mAU	1	20210802_456_Sup6_pg67	Signal	0.223791
0.272576	0.011357333300000001	mAU	1	20210802_456_Sup6_pg67	Signal	0.224043
0.273407	0.011391958300000001	mAU	1	20210802_456_Sup6_pg67	Signal	0.223741
0.274239	0.011426625000000001	mAU	1	20210802_456_Sup6_pg67	Signal	0.22375899999999999
0.275071	0.0114612917	mAU	1	20210802_456_Sup6_pg67	Signal	0.22357000000000002
0.275903	0.011495958300000001	mAU	1	20210802_456_Sup6_pg67	Signal	0.223604
0.276735	0.011530625000000001	mAU	1	20210802_456_Sup6_pg67	Signal	0.22281399999999998
0.277567	0.0115652917	mAU	1	20210802_456_Sup6_pg67	Signal	0.223937
0.278399	0.011599958300000001	mAU	1	20210802_456_Sup6_pg67	Signal	0.225123
0.279231	0.011634625000000001	mAU	1	20210802_456_Sup6_pg67	Signal	0.22588799999999998
0.280062	0.01166925	mAU	1	20210802_456_Sup6_pg67	Signal	0.226097
0.280894	0.0117039167	mAU	1	20210802_456_Sup6_pg67	Signal	0.226568
0.281726	0.011738583300000001	mAU	1	20210802_456_Sup6_pg67	Signal	0.227765
0.282558	0.01177325	mAU	1	20210802_456_Sup6_pg67	Signal	0.227961
0.28339000000000003	0.0118079167	mAU	1	20210802_456_Sup6_pg67	Signal	0.22796799999999998
0.284222	0.0118425833	mAU	1	20210802_456_Sup6_pg67	Signal	0.22789
0.285054	0.01187725	mAU	1	20210802_456_Sup6_pg67	Signal	0.22810699999999998
0.285885	0.011911875	mAU	1	20210802_456_Sup6_pg67	Signal	0.228955
0.286717	0.0119465417	mAU	1	20210802_456_Sup6_pg67	Signal	0.228433
0.287549	0.0119812083	mAU	1	20210802_456_Sup6_pg67	Signal	0.22625299999999998
0.288381	0.012015875	mAU	1	20210802_456_Sup6_pg67	Signal	0.226041
0.289213	0.0120505417	mAU	1	20210802_456_Sup6_pg67	Signal	0.22542399999999999
0.290045	0.0120852083	mAU	1	20210802_456_Sup6_pg67	Signal	0.22516000000000003
0.290877	0.012119875	mAU	1	20210802_456_Sup6_pg67	Signal	0.224914
0.291709	0.0121545417	mAU	1	20210802_456_Sup6_pg67	Signal	0.223679
0.29254	0.0121891667	mAU	1	20210802_456_Sup6_pg67	Signal	0.2222
0.29337199999999997	0.0122238333	mAU	1	20210802_456_Sup6_pg67	Signal	0.220745
0.29420399999999997	0.0122585	mAU	1	20210802_456_Sup6_pg67	Signal	0.219797
0.29503599999999996	0.0122931667	mAU	1	20210802_456_Sup6_pg67	Signal	0.219638
0.29586799999999996	0.0123278333	mAU	1	20210802_456_Sup6_pg67	Signal	0.21919899999999998
0.2967	0.0123625	mAU	1	20210802_456_Sup6_pg67	Signal	0.219389
0.29753199999999996	0.0123971667	mAU	1	20210802_456_Sup6_pg67	Signal	0.21842000000000003
0.298363	0.0124317917	mAU	1	20210802_456_Sup6_pg67	Signal	0.218471
0.299195	0.0124664583	mAU	1	20210802_456_Sup6_pg67	Signal	0.218722
0.300027	0.012501125	mAU	1	20210802_456_Sup6_pg67	Signal	0.219271
0.300859	0.0125357917	mAU	1	20210802_456_Sup6_pg67	Signal	0.219051
0.301691	0.0125704583	mAU	1	20210802_456_Sup6_pg67	Signal	0.21826299999999998
0.302523	0.012605125	mAU	1	20210802_456_Sup6_pg67	Signal	0.218212
0.303355	0.0126397917	mAU	1	20210802_456_Sup6_pg67	Signal	0.218946
0.304187	0.0126744583	mAU	1	20210802_456_Sup6_pg67	Signal	0.219496
0.305018	0.0127090833	mAU	1	20210802_456_Sup6_pg67	Signal	0.220689
0.30585	0.01274375	mAU	1	20210802_456_Sup6_pg67	Signal	0.222607
0.306682	0.0127784167	mAU	1	20210802_456_Sup6_pg67	Signal	0.22486699999999998
0.307514	0.0128130833	mAU	1	20210802_456_Sup6_pg67	Signal	0.227627
0.308346	0.01284775	mAU	1	20210802_456_Sup6_pg67	Signal	0.229402
0.309178	0.0128824167	mAU	1	20210802_456_Sup6_pg67	Signal	0.23113899999999998
0.31001	0.0129170833	mAU	1	20210802_456_Sup6_pg67	Signal	0.23446799999999998
0.310841	0.0129517083	mAU	1	20210802_456_Sup6_pg67	Signal	0.236644
0.311673	0.012986375000000001	mAU	1	20210802_456_Sup6_pg67	Signal	0.237703
0.312505	0.013021041700000001	mAU	1	20210802_456_Sup6_pg67	Signal	0.23877099999999998
0.313337	0.0130557083	mAU	1	20210802_456_Sup6_pg67	Signal	0.240371
0.314169	0.013090375000000001	mAU	1	20210802_456_Sup6_pg67	Signal	0.24229799999999999
0.315001	0.013125041700000001	mAU	1	20210802_456_Sup6_pg67	Signal	0.244075
0.315833	0.0131597083	mAU	1	20210802_456_Sup6_pg67	Signal	0.24495699999999998
0.316665	0.013194375000000001	mAU	1	20210802_456_Sup6_pg67	Signal	0.245609
0.317496	0.013229	mAU	1	20210802_456_Sup6_pg67	Signal	0.244579
0.318328	0.013263666700000001	mAU	1	20210802_456_Sup6_pg67	Signal	0.24465599999999998
0.31916	0.013298333300000001	mAU	1	20210802_456_Sup6_pg67	Signal	0.244533
0.319992	0.013333	mAU	1	20210802_456_Sup6_pg67	Signal	0.24478599999999998
0.320824	0.013367666700000001	mAU	1	20210802_456_Sup6_pg67	Signal	0.24375899999999998
0.321656	0.013402333300000001	mAU	1	20210802_456_Sup6_pg67	Signal	0.243714
0.322488	0.013437	mAU	1	20210802_456_Sup6_pg67	Signal	0.242362
0.32331899999999997	0.013471625000000001	mAU	1	20210802_456_Sup6_pg67	Signal	0.24070599999999998
0.32415099999999997	0.0135062917	mAU	1	20210802_456_Sup6_pg67	Signal	0.240468
0.32498299999999997	0.013540958300000001	mAU	1	20210802_456_Sup6_pg67	Signal	0.241053
0.32581499999999997	0.013575625000000001	mAU	1	20210802_456_Sup6_pg67	Signal	0.240479
0.32664699999999997	0.0136102917	mAU	1	20210802_456_Sup6_pg67	Signal	0.239454
0.32747899999999996	0.013644958300000001	mAU	1	20210802_456_Sup6_pg67	Signal	0.2384
0.32831099999999996	0.013679625	mAU	1	20210802_456_Sup6_pg67	Signal	0.23918499999999998
0.32914299999999996	0.0137142917	mAU	1	20210802_456_Sup6_pg67	Signal	0.239667
0.329974	0.0137489167	mAU	1	20210802_456_Sup6_pg67	Signal	0.239922
0.330806	0.0137835833	mAU	1	20210802_456_Sup6_pg67	Signal	0.23948699999999998
0.331638	0.01381825	mAU	1	20210802_456_Sup6_pg67	Signal	0.238199
0.33247000000000004	0.0138529167	mAU	1	20210802_456_Sup6_pg67	Signal	0.23767000000000002
0.333302	0.0138875833	mAU	1	20210802_456_Sup6_pg67	Signal	0.23710699999999998
0.334134	0.01392225	mAU	1	20210802_456_Sup6_pg67	Signal	0.237202
0.334966	0.0139569167	mAU	1	20210802_456_Sup6_pg67	Signal	0.237674
0.335797	0.0139915417	mAU	1	20210802_456_Sup6_pg67	Signal	0.237472
0.336629	0.0140262083	mAU	1	20210802_456_Sup6_pg67	Signal	0.23724699999999999
0.337461	0.014060875	mAU	1	20210802_456_Sup6_pg67	Signal	0.236842
0.338293	0.0140955417	mAU	1	20210802_456_Sup6_pg67	Signal	0.23632299999999998
0.339125	0.0141302083	mAU	1	20210802_456_Sup6_pg67	Signal	0.23572099999999999
0.339957	0.014164875	mAU	1	20210802_456_Sup6_pg67	Signal	0.234868
0.340789	0.0141995417	mAU	1	20210802_456_Sup6_pg67	Signal	0.235016
0.341621	0.0142342083	mAU	1	20210802_456_Sup6_pg67	Signal	0.234756
0.342452	0.0142688333	mAU	1	20210802_456_Sup6_pg67	Signal	0.2338
0.343284	0.014303499999999999	mAU	1	20210802_456_Sup6_pg67	Signal	0.23405299999999998
0.344116	0.0143381667	mAU	1	20210802_456_Sup6_pg67	Signal	0.234456
0.344948	0.0143728333	mAU	1	20210802_456_Sup6_pg67	Signal	0.234017
0.34578000000000003	0.0144075	mAU	1	20210802_456_Sup6_pg67	Signal	0.232645
0.346612	0.0144421667	mAU	1	20210802_456_Sup6_pg67	Signal	0.230872
0.347444	0.0144768333	mAU	1	20210802_456_Sup6_pg67	Signal	0.228512
0.348275	0.0145114583	mAU	1	20210802_456_Sup6_pg67	Signal	0.22574000000000002
0.349107	0.014546125000000002	mAU	1	20210802_456_Sup6_pg67	Signal	0.22396000000000002
0.349939	0.0145807917	mAU	1	20210802_456_Sup6_pg67	Signal	0.221306
0.350771	0.0146154583	mAU	1	20210802_456_Sup6_pg67	Signal	0.218914
0.351603	0.014650125000000002	mAU	1	20210802_456_Sup6_pg67	Signal	0.21532099999999998
0.352435	0.0146847917	mAU	1	20210802_456_Sup6_pg67	Signal	0.21195799999999998
0.353267	0.0147194583	mAU	1	20210802_456_Sup6_pg67	Signal	0.21002
0.35409799999999997	0.0147540833	mAU	1	20210802_456_Sup6_pg67	Signal	0.20896499999999998
0.35493	0.01478875	mAU	1	20210802_456_Sup6_pg67	Signal	0.206502
0.35576199999999997	0.014823416700000001	mAU	1	20210802_456_Sup6_pg67	Signal	0.203697
0.35659399999999997	0.0148580833	mAU	1	20210802_456_Sup6_pg67	Signal	0.201727
0.35742599999999997	0.01489275	mAU	1	20210802_456_Sup6_pg67	Signal	0.199843
0.35825799999999997	0.014927416700000001	mAU	1	20210802_456_Sup6_pg67	Signal	0.19905199999999998
0.35909	0.0149620833	mAU	1	20210802_456_Sup6_pg67	Signal	0.197765
0.35992199999999996	0.01499675	mAU	1	20210802_456_Sup6_pg67	Signal	0.196659
0.360753	0.015031375000000001	mAU	1	20210802_456_Sup6_pg67	Signal	0.19536199999999998
0.361585	0.015066041700000001	mAU	1	20210802_456_Sup6_pg67	Signal	0.193625
0.362417	0.015100708300000001	mAU	1	20210802_456_Sup6_pg67	Signal	0.192344
0.363249	0.015135375000000001	mAU	1	20210802_456_Sup6_pg67	Signal	0.191125
0.364081	0.015170041700000001	mAU	1	20210802_456_Sup6_pg67	Signal	0.190669
0.364913	0.015204708300000001	mAU	1	20210802_456_Sup6_pg67	Signal	0.19036000000000003
0.365745	0.015239375000000001	mAU	1	20210802_456_Sup6_pg67	Signal	0.190332
0.36657599999999996	0.015274	mAU	1	20210802_456_Sup6_pg67	Signal	0.18900399999999998
0.36740799999999996	0.015308666700000001	mAU	1	20210802_456_Sup6_pg67	Signal	0.188491
0.36824	0.015343333300000001	mAU	1	20210802_456_Sup6_pg67	Signal	0.18787299999999998
0.36907199999999996	0.015378	mAU	1	20210802_456_Sup6_pg67	Signal	0.188055
0.369904	0.015412666700000001	mAU	1	20210802_456_Sup6_pg67	Signal	0.18700699999999998
0.370736	0.015447333300000001	mAU	1	20210802_456_Sup6_pg67	Signal	0.186168
0.371568	0.015482	mAU	1	20210802_456_Sup6_pg67	Signal	0.185272
0.3724	0.0155166667	mAU	1	20210802_456_Sup6_pg67	Signal	0.184701
0.373231	0.0155512917	mAU	1	20210802_456_Sup6_pg67	Signal	0.18501399999999998
0.374063	0.015585958300000001	mAU	1	20210802_456_Sup6_pg67	Signal	0.18492499999999998
0.374895	0.015620625	mAU	1	20210802_456_Sup6_pg67	Signal	0.18465299999999998
0.375727	0.0156552917	mAU	1	20210802_456_Sup6_pg67	Signal	0.184051
0.376559	0.0156899583	mAU	1	20210802_456_Sup6_pg67	Signal	0.183248
0.377391	0.015724625000000002	mAU	1	20210802_456_Sup6_pg67	Signal	0.18240099999999998
0.378223	0.0157592917	mAU	1	20210802_456_Sup6_pg67	Signal	0.18132399999999999
0.379054	0.0157939167	mAU	1	20210802_456_Sup6_pg67	Signal	0.181244
0.379886	0.0158285833	mAU	1	20210802_456_Sup6_pg67	Signal	0.180534
0.380718	0.01586325	mAU	1	20210802_456_Sup6_pg67	Signal	0.180508
0.38155000000000006	0.0158979167	mAU	1	20210802_456_Sup6_pg67	Signal	0.18048499999999998
0.382382	0.0159325833	mAU	1	20210802_456_Sup6_pg67	Signal	0.18004599999999998
0.383214	0.01596725	mAU	1	20210802_456_Sup6_pg67	Signal	0.178838
0.384046	0.0160019167	mAU	1	20210802_456_Sup6_pg67	Signal	0.178887
0.384878	0.0160365833	mAU	1	20210802_456_Sup6_pg67	Signal	0.17794000000000001
0.38570899999999997	0.0160712083	mAU	1	20210802_456_Sup6_pg67	Signal	0.177125
0.38654099999999997	0.016105875000000002	mAU	1	20210802_456_Sup6_pg67	Signal	0.17682
0.38737299999999997	0.0161405417	mAU	1	20210802_456_Sup6_pg67	Signal	0.176087
0.38820499999999997	0.0161752083	mAU	1	20210802_456_Sup6_pg67	Signal	0.175534
0.38903699999999997	0.016209875000000002	mAU	1	20210802_456_Sup6_pg67	Signal	0.175066
0.38986899999999997	0.0162445417	mAU	1	20210802_456_Sup6_pg67	Signal	0.174738
0.39070099999999996	0.0162792083	mAU	1	20210802_456_Sup6_pg67	Signal	0.173202
0.391532	0.0163138333	mAU	1	20210802_456_Sup6_pg67	Signal	0.172628
0.392364	0.0163485	mAU	1	20210802_456_Sup6_pg67	Signal	0.17227099999999998
0.393196	0.0163831667	mAU	1	20210802_456_Sup6_pg67	Signal	0.171946
0.394028	0.0164178333	mAU	1	20210802_456_Sup6_pg67	Signal	0.17189000000000002
0.39486000000000004	0.0164525	mAU	1	20210802_456_Sup6_pg67	Signal	0.171174
0.395692	0.0164871667	mAU	1	20210802_456_Sup6_pg67	Signal	0.169704
0.396524	0.0165218333	mAU	1	20210802_456_Sup6_pg67	Signal	0.169483
0.397356	0.0165565	mAU	1	20210802_456_Sup6_pg67	Signal	0.16924
0.39818699999999996	0.016591125	mAU	1	20210802_456_Sup6_pg67	Signal	0.168679
0.39901899999999996	0.0166257917	mAU	1	20210802_456_Sup6_pg67	Signal	0.168856
0.39985099999999996	0.0166604583	mAU	1	20210802_456_Sup6_pg67	Signal	0.16803099999999999
0.40068299999999996	0.016695125	mAU	1	20210802_456_Sup6_pg67	Signal	0.167921
0.40151499999999996	0.0167297917	mAU	1	20210802_456_Sup6_pg67	Signal	0.168511
0.40234699999999995	0.0167644583	mAU	1	20210802_456_Sup6_pg67	Signal	0.16849699999999998
0.40317899999999995	0.016799125	mAU	1	20210802_456_Sup6_pg67	Signal	0.16819399999999998
0.404011	0.0168337917	mAU	1	20210802_456_Sup6_pg67	Signal	0.168602
0.404842	0.0168684167	mAU	1	20210802_456_Sup6_pg67	Signal	0.16967000000000002
0.405674	0.0169030833	mAU	1	20210802_456_Sup6_pg67	Signal	0.169675
0.406506	0.01693775	mAU	1	20210802_456_Sup6_pg67	Signal	0.168957
0.407338	0.0169724167	mAU	1	20210802_456_Sup6_pg67	Signal	0.16794
0.40817000000000003	0.0170070833	mAU	1	20210802_456_Sup6_pg67	Signal	0.16780599999999998
0.409002	0.01704175	mAU	1	20210802_456_Sup6_pg67	Signal	0.16762000000000002
0.409834	0.0170764167	mAU	1	20210802_456_Sup6_pg67	Signal	0.167329
0.410665	0.0171110417	mAU	1	20210802_456_Sup6_pg67	Signal	0.166433
0.411497	0.0171457083	mAU	1	20210802_456_Sup6_pg67	Signal	0.165829
0.412329	0.017180375	mAU	1	20210802_456_Sup6_pg67	Signal	0.165978
0.413161	0.0172150417	mAU	1	20210802_456_Sup6_pg67	Signal	0.16583499999999998
0.413993	0.0172497083	mAU	1	20210802_456_Sup6_pg67	Signal	0.164732
0.414825	0.017284375	mAU	1	20210802_456_Sup6_pg67	Signal	0.164064
0.415657	0.0173190417	mAU	1	20210802_456_Sup6_pg67	Signal	0.163341
0.41648799999999997	0.0173536667	mAU	1	20210802_456_Sup6_pg67	Signal	0.162735
0.41732	0.0173883333	mAU	1	20210802_456_Sup6_pg67	Signal	0.162437
0.41815199999999997	0.017422999999999998	mAU	1	20210802_456_Sup6_pg67	Signal	0.161982
0.41898399999999997	0.0174576667	mAU	1	20210802_456_Sup6_pg67	Signal	0.16161599999999998
0.41981599999999997	0.0174923333	mAU	1	20210802_456_Sup6_pg67	Signal	0.16156199999999998
0.42064799999999997	0.017527	mAU	1	20210802_456_Sup6_pg67	Signal	0.161537
0.42148	0.0175616667	mAU	1	20210802_456_Sup6_pg67	Signal	0.16087
0.42231199999999997	0.0175963333	mAU	1	20210802_456_Sup6_pg67	Signal	0.159872
0.423143	0.0176309583	mAU	1	20210802_456_Sup6_pg67	Signal	0.15881099999999998
0.423975	0.017665625	mAU	1	20210802_456_Sup6_pg67	Signal	0.157521
0.424807	0.017700291700000002	mAU	1	20210802_456_Sup6_pg67	Signal	0.15717799999999998
0.425639	0.0177349583	mAU	1	20210802_456_Sup6_pg67	Signal	0.156183
0.426471	0.017769625	mAU	1	20210802_456_Sup6_pg67	Signal	0.15581599999999998
0.427303	0.017804291700000002	mAU	1	20210802_456_Sup6_pg67	Signal	0.155933
0.428135	0.0178389583	mAU	1	20210802_456_Sup6_pg67	Signal	0.155974
0.42896599999999996	0.0178735833	mAU	1	20210802_456_Sup6_pg67	Signal	0.156209
0.42979799999999996	0.01790825	mAU	1	20210802_456_Sup6_pg67	Signal	0.15564799999999998
0.43063	0.017942916700000002	mAU	1	20210802_456_Sup6_pg67	Signal	0.154838
0.43146199999999996	0.017977583300000002	mAU	1	20210802_456_Sup6_pg67	Signal	0.154437
0.43229399999999996	0.01801225	mAU	1	20210802_456_Sup6_pg67	Signal	0.154409
0.43312599999999996	0.018046916700000002	mAU	1	20210802_456_Sup6_pg67	Signal	0.153636
0.43395799999999995	0.018081583300000002	mAU	1	20210802_456_Sup6_pg67	Signal	0.153635
0.43479	0.01811625	mAU	1	20210802_456_Sup6_pg67	Signal	0.15281599999999998
0.435621	0.018150875	mAU	1	20210802_456_Sup6_pg67	Signal	0.152081
0.436453	0.018185541700000002	mAU	1	20210802_456_Sup6_pg67	Signal	0.151396
0.437285	0.018220208300000002	mAU	1	20210802_456_Sup6_pg67	Signal	0.151603
0.438117	0.018254875	mAU	1	20210802_456_Sup6_pg67	Signal	0.151038
0.438949	0.018289541700000002	mAU	1	20210802_456_Sup6_pg67	Signal	0.150925
0.439781	0.018324208300000002	mAU	1	20210802_456_Sup6_pg67	Signal	0.15001699999999998
0.440613	0.018358875	mAU	1	20210802_456_Sup6_pg67	Signal	0.14857299999999998
0.441444	0.0183935	mAU	1	20210802_456_Sup6_pg67	Signal	0.148608
0.442276	0.0184281667	mAU	1	20210802_456_Sup6_pg67	Signal	0.14782399999999998
0.443108	0.018462833300000002	mAU	1	20210802_456_Sup6_pg67	Signal	0.146593
0.44394000000000006	0.0184975	mAU	1	20210802_456_Sup6_pg67	Signal	0.146023
0.444772	0.0185321667	mAU	1	20210802_456_Sup6_pg67	Signal	0.145933
0.445604	0.018566833300000002	mAU	1	20210802_456_Sup6_pg67	Signal	0.14507899999999999
0.446436	0.0186015	mAU	1	20210802_456_Sup6_pg67	Signal	0.14335
0.447268	0.0186361667	mAU	1	20210802_456_Sup6_pg67	Signal	0.142868
0.44809899999999997	0.0186707917	mAU	1	20210802_456_Sup6_pg67	Signal	0.143059
0.44893099999999997	0.0187054583	mAU	1	20210802_456_Sup6_pg67	Signal	0.142722
0.44976299999999997	0.018740125	mAU	1	20210802_456_Sup6_pg67	Signal	0.142474
0.45059499999999997	0.0187747917	mAU	1	20210802_456_Sup6_pg67	Signal	0.142063
0.45142699999999997	0.0188094583	mAU	1	20210802_456_Sup6_pg67	Signal	0.142035
0.45225899999999997	0.018844125	mAU	1	20210802_456_Sup6_pg67	Signal	0.142171
0.45309099999999997	0.0188787917	mAU	1	20210802_456_Sup6_pg67	Signal	0.14188399999999998
0.453922	0.0189134167	mAU	1	20210802_456_Sup6_pg67	Signal	0.14142000000000002
0.454754	0.0189480833	mAU	1	20210802_456_Sup6_pg67	Signal	0.14112000000000002
0.455586	0.01898275	mAU	1	20210802_456_Sup6_pg67	Signal	0.141888
0.456418	0.0190174167	mAU	1	20210802_456_Sup6_pg67	Signal	0.14249599999999998
0.45725000000000005	0.0190520833	mAU	1	20210802_456_Sup6_pg67	Signal	0.142152
0.458082	0.01908675	mAU	1	20210802_456_Sup6_pg67	Signal	0.141979
0.458914	0.0191214167	mAU	1	20210802_456_Sup6_pg67	Signal	0.14188599999999998
0.459746	0.0191560833	mAU	1	20210802_456_Sup6_pg67	Signal	0.14174899999999999
0.46057699999999996	0.0191907083	mAU	1	20210802_456_Sup6_pg67	Signal	0.141574
0.46140899999999996	0.019225375000000003	mAU	1	20210802_456_Sup6_pg67	Signal	0.14116499999999998
0.46224099999999996	0.0192600417	mAU	1	20210802_456_Sup6_pg67	Signal	0.140981
0.46307299999999996	0.0192947083	mAU	1	20210802_456_Sup6_pg67	Signal	0.141567
0.46390499999999996	0.019329375000000003	mAU	1	20210802_456_Sup6_pg67	Signal	0.1421
0.46473699999999996	0.0193640417	mAU	1	20210802_456_Sup6_pg67	Signal	0.142646
0.46556899999999996	0.0193987083	mAU	1	20210802_456_Sup6_pg67	Signal	0.14338
0.46640000000000004	0.0194333333	mAU	1	20210802_456_Sup6_pg67	Signal	0.143389
0.467232	0.019468	mAU	1	20210802_456_Sup6_pg67	Signal	0.143867
0.468064	0.0195026667	mAU	1	20210802_456_Sup6_pg67	Signal	0.143835
0.468896	0.0195373333	mAU	1	20210802_456_Sup6_pg67	Signal	0.142316
0.469728	0.019572	mAU	1	20210802_456_Sup6_pg67	Signal	0.141402
0.47056000000000003	0.0196066667	mAU	1	20210802_456_Sup6_pg67	Signal	0.140683
0.471392	0.0196413333	mAU	1	20210802_456_Sup6_pg67	Signal	0.14010599999999998
0.472224	0.019676	mAU	1	20210802_456_Sup6_pg67	Signal	0.139656
0.473055	0.019710625000000002	mAU	1	20210802_456_Sup6_pg67	Signal	0.138827
0.473887	0.0197452917	mAU	1	20210802_456_Sup6_pg67	Signal	0.137876
0.474719	0.0197799583	mAU	1	20210802_456_Sup6_pg67	Signal	0.137847
0.475551	0.019814625000000002	mAU	1	20210802_456_Sup6_pg67	Signal	0.13763699999999998
0.476383	0.0198492917	mAU	1	20210802_456_Sup6_pg67	Signal	0.137993
0.477215	0.0198839583	mAU	1	20210802_456_Sup6_pg67	Signal	0.13863499999999998
0.478047	0.019918625000000002	mAU	1	20210802_456_Sup6_pg67	Signal	0.139688
0.47887799999999997	0.01995325	mAU	1	20210802_456_Sup6_pg67	Signal	0.13985599999999998
0.47971	0.0199879167	mAU	1	20210802_456_Sup6_pg67	Signal	0.139521
0.48054199999999997	0.0200225833	mAU	1	20210802_456_Sup6_pg67	Signal	0.13930599999999999
0.48137399999999997	0.02005725	mAU	1	20210802_456_Sup6_pg67	Signal	0.139504
0.48220599999999997	0.0200919167	mAU	1	20210802_456_Sup6_pg67	Signal	0.13951000000000002
0.48303799999999997	0.0201265833	mAU	1	20210802_456_Sup6_pg67	Signal	0.13906000000000002
0.48387	0.020161250000000002	mAU	1	20210802_456_Sup6_pg67	Signal	0.139974
0.48470199999999997	0.0201959167	mAU	1	20210802_456_Sup6_pg67	Signal	0.140315
0.485533	0.0202305417	mAU	1	20210802_456_Sup6_pg67	Signal	0.139599
0.486365	0.0202652083	mAU	1	20210802_456_Sup6_pg67	Signal	0.138147
0.487197	0.020299875000000002	mAU	1	20210802_456_Sup6_pg67	Signal	0.137908
0.488029	0.0203345417	mAU	1	20210802_456_Sup6_pg67	Signal	0.138151
0.488861	0.0203692083	mAU	1	20210802_456_Sup6_pg67	Signal	0.137265
0.489693	0.020403875000000002	mAU	1	20210802_456_Sup6_pg67	Signal	0.137033
0.490525	0.0204385417	mAU	1	20210802_456_Sup6_pg67	Signal	0.137031
0.49135599999999996	0.0204731667	mAU	1	20210802_456_Sup6_pg67	Signal	0.136507
0.49218799999999996	0.0205078333	mAU	1	20210802_456_Sup6_pg67	Signal	0.13625
0.49302	0.020542499999999998	mAU	1	20210802_456_Sup6_pg67	Signal	0.135983
0.49385199999999996	0.0205771667	mAU	1	20210802_456_Sup6_pg67	Signal	0.135902
0.49468399999999996	0.0206118333	mAU	1	20210802_456_Sup6_pg67	Signal	0.135739
0.49551599999999996	0.020646499999999998	mAU	1	20210802_456_Sup6_pg67	Signal	0.13544399999999998
0.49634799999999996	0.0206811667	mAU	1	20210802_456_Sup6_pg67	Signal	0.134859
0.49718000000000007	0.0207158333	mAU	1	20210802_456_Sup6_pg67	Signal	0.133941
0.498011	0.0207504583	mAU	1	20210802_456_Sup6_pg67	Signal	0.133135
0.498843	0.020785125	mAU	1	20210802_456_Sup6_pg67	Signal	0.132579
0.499675	0.0208197917	mAU	1	20210802_456_Sup6_pg67	Signal	0.132274
0.5005069999999999	0.0208544583	mAU	1	20210802_456_Sup6_pg67	Signal	0.13197899999999999
0.501339	0.020889125	mAU	1	20210802_456_Sup6_pg67	Signal	0.13183
0.5021709999999999	0.0209237917	mAU	1	20210802_456_Sup6_pg67	Signal	0.132022
0.503003	0.0209584583	mAU	1	20210802_456_Sup6_pg67	Signal	0.132593
0.503834	0.0209930833	mAU	1	20210802_456_Sup6_pg67	Signal	0.13275499999999998
0.504666	0.02102775	mAU	1	20210802_456_Sup6_pg67	Signal	0.131407
0.505498	0.0210624167	mAU	1	20210802_456_Sup6_pg67	Signal	0.130321
0.5063300000000001	0.0210970833	mAU	1	20210802_456_Sup6_pg67	Signal	0.129586
0.507162	0.02113175	mAU	1	20210802_456_Sup6_pg67	Signal	0.128345
0.507994	0.0211664167	mAU	1	20210802_456_Sup6_pg67	Signal	0.127526
0.508826	0.0212010833	mAU	1	20210802_456_Sup6_pg67	Signal	0.126943
0.5096579999999999	0.02123575	mAU	1	20210802_456_Sup6_pg67	Signal	0.126435
0.510489	0.021270375	mAU	1	20210802_456_Sup6_pg67	Signal	0.12709
0.511321	0.0213050417	mAU	1	20210802_456_Sup6_pg67	Signal	0.12806599999999999
0.512153	0.0213397083	mAU	1	20210802_456_Sup6_pg67	Signal	0.128607
0.512985	0.021374375	mAU	1	20210802_456_Sup6_pg67	Signal	0.129319
0.513817	0.0214090417	mAU	1	20210802_456_Sup6_pg67	Signal	0.13028
0.514649	0.0214437083	mAU	1	20210802_456_Sup6_pg67	Signal	0.13096000000000002
0.515481	0.021478375	mAU	1	20210802_456_Sup6_pg67	Signal	0.13172499999999998
0.516312	0.021512999999999997	mAU	1	20210802_456_Sup6_pg67	Signal	0.13178099999999998
0.5171439999999999	0.021547666700000002	mAU	1	20210802_456_Sup6_pg67	Signal	0.130712
0.517976	0.0215823333	mAU	1	20210802_456_Sup6_pg67	Signal	0.130236
0.5188079999999999	0.021616999999999997	mAU	1	20210802_456_Sup6_pg67	Signal	0.129834
0.51964	0.021651666700000002	mAU	1	20210802_456_Sup6_pg67	Signal	0.129003
0.5204719999999999	0.0216863333	mAU	1	20210802_456_Sup6_pg67	Signal	0.128465
0.521304	0.021721	mAU	1	20210802_456_Sup6_pg67	Signal	0.12861699999999998
0.522135	0.021755625	mAU	1	20210802_456_Sup6_pg67	Signal	0.128626
0.522967	0.021790291700000002	mAU	1	20210802_456_Sup6_pg67	Signal	0.128402
0.523799	0.021824958300000002	mAU	1	20210802_456_Sup6_pg67	Signal	0.127938
0.524631	0.021859625	mAU	1	20210802_456_Sup6_pg67	Signal	0.12757000000000002
0.525463	0.021894291700000002	mAU	1	20210802_456_Sup6_pg67	Signal	0.12716000000000002
0.526295	0.021928958300000002	mAU	1	20210802_456_Sup6_pg67	Signal	0.127194
0.527127	0.021963625	mAU	1	20210802_456_Sup6_pg67	Signal	0.127589
0.527959	0.021998291700000002	mAU	1	20210802_456_Sup6_pg67	Signal	0.12808899999999998
0.5287900000000001	0.022032916700000002	mAU	1	20210802_456_Sup6_pg67	Signal	0.12881599999999999
0.5296219999999999	0.022067583300000002	mAU	1	20210802_456_Sup6_pg67	Signal	0.12950899999999999
0.530454	0.02210225	mAU	1	20210802_456_Sup6_pg67	Signal	0.129986
0.5312859999999999	0.022136916700000002	mAU	1	20210802_456_Sup6_pg67	Signal	0.129654
0.532118	0.022171583300000002	mAU	1	20210802_456_Sup6_pg67	Signal	0.128863
0.53295	0.02220625	mAU	1	20210802_456_Sup6_pg67	Signal	0.128349
0.533782	0.022240916700000002	mAU	1	20210802_456_Sup6_pg67	Signal	0.12845
0.534613	0.022275541700000002	mAU	1	20210802_456_Sup6_pg67	Signal	0.128488
0.535445	0.022310208300000002	mAU	1	20210802_456_Sup6_pg67	Signal	0.128502
0.536277	0.022344875	mAU	1	20210802_456_Sup6_pg67	Signal	0.12878599999999998
0.537109	0.0223795417	mAU	1	20210802_456_Sup6_pg67	Signal	0.129553
0.537941	0.022414208300000002	mAU	1	20210802_456_Sup6_pg67	Signal	0.13045199999999998
0.538773	0.022448875	mAU	1	20210802_456_Sup6_pg67	Signal	0.130577
0.539605	0.0224835417	mAU	1	20210802_456_Sup6_pg67	Signal	0.130511
0.540437	0.022518208300000002	mAU	1	20210802_456_Sup6_pg67	Signal	0.130972
0.541268	0.022552833300000002	mAU	1	20210802_456_Sup6_pg67	Signal	0.131048
0.5421	0.0225875	mAU	1	20210802_456_Sup6_pg67	Signal	0.131264
0.542932	0.0226221667	mAU	1	20210802_456_Sup6_pg67	Signal	0.131335
0.543764	0.022656833300000002	mAU	1	20210802_456_Sup6_pg67	Signal	0.13136599999999998
0.544596	0.0226915	mAU	1	20210802_456_Sup6_pg67	Signal	0.13075399999999998
0.545428	0.0227261667	mAU	1	20210802_456_Sup6_pg67	Signal	0.12986599999999998
0.5462600000000001	0.0227608333	mAU	1	20210802_456_Sup6_pg67	Signal	0.13000599999999998
0.547091	0.0227954583	mAU	1	20210802_456_Sup6_pg67	Signal	0.130407
0.5479229999999999	0.022830125	mAU	1	20210802_456_Sup6_pg67	Signal	0.13083699999999998
0.548755	0.0228647917	mAU	1	20210802_456_Sup6_pg67	Signal	0.131734
0.5495869999999999	0.0228994583	mAU	1	20210802_456_Sup6_pg67	Signal	0.133025
0.550419	0.022934125000000003	mAU	1	20210802_456_Sup6_pg67	Signal	0.13355899999999998
0.5512509999999999	0.0229687917	mAU	1	20210802_456_Sup6_pg67	Signal	0.133041
0.552083	0.0230034583	mAU	1	20210802_456_Sup6_pg67	Signal	0.133216
0.5529149999999999	0.023038125000000003	mAU	1	20210802_456_Sup6_pg67	Signal	0.13238
0.553746	0.02307275	mAU	1	20210802_456_Sup6_pg67	Signal	0.131599
0.554578	0.0231074167	mAU	1	20210802_456_Sup6_pg67	Signal	0.130938
0.5554100000000001	0.0231420833	mAU	1	20210802_456_Sup6_pg67	Signal	0.13025799999999998
0.556242	0.02317675	mAU	1	20210802_456_Sup6_pg67	Signal	0.129528
0.557074	0.0232114167	mAU	1	20210802_456_Sup6_pg67	Signal	0.129308
0.557906	0.0232460833	mAU	1	20210802_456_Sup6_pg67	Signal	0.12939799999999999
0.558738	0.02328075	mAU	1	20210802_456_Sup6_pg67	Signal	0.130418
0.559569	0.023315375000000003	mAU	1	20210802_456_Sup6_pg67	Signal	0.130707
0.5604009999999999	0.0233500417	mAU	1	20210802_456_Sup6_pg67	Signal	0.130662
0.561233	0.0233847083	mAU	1	20210802_456_Sup6_pg67	Signal	0.130377
0.5620649999999999	0.023419375000000003	mAU	1	20210802_456_Sup6_pg67	Signal	0.129388
0.562897	0.0234540417	mAU	1	20210802_456_Sup6_pg67	Signal	0.128544
0.5637289999999999	0.0234887083	mAU	1	20210802_456_Sup6_pg67	Signal	0.128159
0.564561	0.023523375000000003	mAU	1	20210802_456_Sup6_pg67	Signal	0.127612
0.5653929999999999	0.0235580417	mAU	1	20210802_456_Sup6_pg67	Signal	0.12741000000000002
0.566224	0.0235926667	mAU	1	20210802_456_Sup6_pg67	Signal	0.12773199999999998
0.567056	0.0236273333	mAU	1	20210802_456_Sup6_pg67	Signal	0.126875
0.567888	0.023662	mAU	1	20210802_456_Sup6_pg67	Signal	0.125708
0.56872	0.0236966667	mAU	1	20210802_456_Sup6_pg67	Signal	0.125249
0.569552	0.0237313333	mAU	1	20210802_456_Sup6_pg67	Signal	0.12542499999999998
0.570384	0.023766	mAU	1	20210802_456_Sup6_pg67	Signal	0.12517899999999998
0.571216	0.0238006667	mAU	1	20210802_456_Sup6_pg67	Signal	0.12429899999999999
0.572047	0.0238352917	mAU	1	20210802_456_Sup6_pg67	Signal	0.12352099999999999
0.572879	0.0238699583	mAU	1	20210802_456_Sup6_pg67	Signal	0.124011
0.573711	0.023904625000000002	mAU	1	20210802_456_Sup6_pg67	Signal	0.12482199999999999
0.574543	0.0239392917	mAU	1	20210802_456_Sup6_pg67	Signal	0.125396
0.575375	0.0239739583	mAU	1	20210802_456_Sup6_pg67	Signal	0.125052
0.576207	0.024008625000000002	mAU	1	20210802_456_Sup6_pg67	Signal	0.124648
0.577039	0.0240432917	mAU	1	20210802_456_Sup6_pg67	Signal	0.124166
0.577871	0.0240779583	mAU	1	20210802_456_Sup6_pg67	Signal	0.123371
0.5787019999999999	0.0241125833	mAU	1	20210802_456_Sup6_pg67	Signal	0.12311899999999999
0.579534	0.024147250000000002	mAU	1	20210802_456_Sup6_pg67	Signal	0.12271699999999999
0.5803659999999999	0.0241819167	mAU	1	20210802_456_Sup6_pg67	Signal	0.122666
0.581198	0.0242165833	mAU	1	20210802_456_Sup6_pg67	Signal	0.12249399999999999
0.58203	0.024251250000000002	mAU	1	20210802_456_Sup6_pg67	Signal	0.12174299999999999
0.582862	0.0242859167	mAU	1	20210802_456_Sup6_pg67	Signal	0.121239
0.5836939999999999	0.0243205833	mAU	1	20210802_456_Sup6_pg67	Signal	0.12103699999999999
0.584525	0.0243552083	mAU	1	20210802_456_Sup6_pg67	Signal	0.12074599999999999
0.585357	0.024389875000000002	mAU	1	20210802_456_Sup6_pg67	Signal	0.12022799999999999
0.586189	0.0244245417	mAU	1	20210802_456_Sup6_pg67	Signal	0.11986899999999999
0.587021	0.0244592083	mAU	1	20210802_456_Sup6_pg67	Signal	0.12016399999999999
0.587853	0.024493875000000002	mAU	1	20210802_456_Sup6_pg67	Signal	0.120559
0.588685	0.0245285417	mAU	1	20210802_456_Sup6_pg67	Signal	0.12047899999999999
0.589517	0.0245632083	mAU	1	20210802_456_Sup6_pg67	Signal	0.12007899999999999
0.590349	0.024597875	mAU	1	20210802_456_Sup6_pg67	Signal	0.11930199999999999
0.59118	0.024632499999999998	mAU	1	20210802_456_Sup6_pg67	Signal	0.11795299999999999
0.592012	0.0246671667	mAU	1	20210802_456_Sup6_pg67	Signal	0.11714799999999999
0.5928439999999999	0.0247018333	mAU	1	20210802_456_Sup6_pg67	Signal	0.116686
0.593676	0.024736499999999998	mAU	1	20210802_456_Sup6_pg67	Signal	0.11588899999999999
0.5945079999999999	0.0247711667	mAU	1	20210802_456_Sup6_pg67	Signal	0.11547199999999999
0.5953400000000001	0.0248058333	mAU	1	20210802_456_Sup6_pg67	Signal	0.11493
0.5961719999999999	0.024840499999999998	mAU	1	20210802_456_Sup6_pg67	Signal	0.114282
0.597003	0.024875125	mAU	1	20210802_456_Sup6_pg67	Signal	0.114341
0.597835	0.0249097917	mAU	1	20210802_456_Sup6_pg67	Signal	0.114921
0.598667	0.0249444583	mAU	1	20210802_456_Sup6_pg67	Signal	0.115232
0.599499	0.024979125	mAU	1	20210802_456_Sup6_pg67	Signal	0.115048
0.600331	0.0250137917	mAU	1	20210802_456_Sup6_pg67	Signal	0.11462499999999999
0.601163	0.0250484583	mAU	1	20210802_456_Sup6_pg67	Signal	0.114677
0.601995	0.025083125	mAU	1	20210802_456_Sup6_pg67	Signal	0.11501000000000001
0.602827	0.0251177917	mAU	1	20210802_456_Sup6_pg67	Signal	0.115076
0.603658	0.0251524167	mAU	1	20210802_456_Sup6_pg67	Signal	0.11566499999999999
0.6044900000000001	0.0251870833	mAU	1	20210802_456_Sup6_pg67	Signal	0.11655399999999999
0.605322	0.02522175	mAU	1	20210802_456_Sup6_pg67	Signal	0.115924
0.606154	0.0252564167	mAU	1	20210802_456_Sup6_pg67	Signal	0.115599
0.606986	0.0252910833	mAU	1	20210802_456_Sup6_pg67	Signal	0.115634
0.607818	0.02532575	mAU	1	20210802_456_Sup6_pg67	Signal	0.1159
0.60865	0.025360416700000003	mAU	1	20210802_456_Sup6_pg67	Signal	0.115977
0.6094809999999999	0.025395041700000003	mAU	1	20210802_456_Sup6_pg67	Signal	0.116448
0.610313	0.0254297083	mAU	1	20210802_456_Sup6_pg67	Signal	0.11640299999999999
0.6111449999999999	0.025464375	mAU	1	20210802_456_Sup6_pg67	Signal	0.11616599999999999
0.611977	0.025499041700000002	mAU	1	20210802_456_Sup6_pg67	Signal	0.11624599999999999
0.6128089999999999	0.0255337083	mAU	1	20210802_456_Sup6_pg67	Signal	0.11638799999999999
0.613641	0.025568375	mAU	1	20210802_456_Sup6_pg67	Signal	0.11705099999999999
0.6144729999999999	0.025603041700000002	mAU	1	20210802_456_Sup6_pg67	Signal	0.11684399999999999
0.615305	0.025637708300000003	mAU	1	20210802_456_Sup6_pg67	Signal	0.116991
0.616136	0.025672333300000003	mAU	1	20210802_456_Sup6_pg67	Signal	0.116967
0.616968	0.025706999999999997	mAU	1	20210802_456_Sup6_pg67	Signal	0.11708199999999999
0.6178	0.025741666700000002	mAU	1	20210802_456_Sup6_pg67	Signal	0.11698499999999999
0.618632	0.025776333300000003	mAU	1	20210802_456_Sup6_pg67	Signal	0.1165
0.619464	0.025810999999999997	mAU	1	20210802_456_Sup6_pg67	Signal	0.117118
0.620296	0.025845666700000002	mAU	1	20210802_456_Sup6_pg67	Signal	0.116239
0.621128	0.025880333300000002	mAU	1	20210802_456_Sup6_pg67	Signal	0.115213
0.6219589999999999	0.025914958300000002	mAU	1	20210802_456_Sup6_pg67	Signal	0.115392
0.622791	0.025949625	mAU	1	20210802_456_Sup6_pg67	Signal	0.11562399999999999
0.6236229999999999	0.025984291700000002	mAU	1	20210802_456_Sup6_pg67	Signal	0.11548000000000001
0.624455	0.026018958300000002	mAU	1	20210802_456_Sup6_pg67	Signal	0.114496
0.6252869999999999	0.026053625	mAU	1	20210802_456_Sup6_pg67	Signal	0.11421
0.626119	0.026088291700000002	mAU	1	20210802_456_Sup6_pg67	Signal	0.113896
0.6269509999999999	0.026122958300000002	mAU	1	20210802_456_Sup6_pg67	Signal	0.11397299999999999
0.627783	0.026157625	mAU	1	20210802_456_Sup6_pg67	Signal	0.114094
0.628614	0.02619225	mAU	1	20210802_456_Sup6_pg67	Signal	0.114382
0.629446	0.026226916700000002	mAU	1	20210802_456_Sup6_pg67	Signal	0.114478
0.630278	0.026261583300000002	mAU	1	20210802_456_Sup6_pg67	Signal	0.114436
0.6311100000000001	0.02629625	mAU	1	20210802_456_Sup6_pg67	Signal	0.114494
0.631942	0.026330916700000002	mAU	1	20210802_456_Sup6_pg67	Signal	0.114772
0.632774	0.026365583300000002	mAU	1	20210802_456_Sup6_pg67	Signal	0.11498000000000001
0.633606	0.02640025	mAU	1	20210802_456_Sup6_pg67	Signal	0.115448
0.6344369999999999	0.026434875	mAU	1	20210802_456_Sup6_pg67	Signal	0.11649699999999999
0.635269	0.0264695417	mAU	1	20210802_456_Sup6_pg67	Signal	0.117172
0.6361009999999999	0.026504208300000002	mAU	1	20210802_456_Sup6_pg67	Signal	0.117446
0.636933	0.026538875	mAU	1	20210802_456_Sup6_pg67	Signal	0.11827000000000001
0.637765	0.0265735417	mAU	1	20210802_456_Sup6_pg67	Signal	0.119013
0.638597	0.026608208300000002	mAU	1	20210802_456_Sup6_pg67	Signal	0.11851
0.639429	0.026642875000000003	mAU	1	20210802_456_Sup6_pg67	Signal	0.11692699999999999
0.640261	0.0266775417	mAU	1	20210802_456_Sup6_pg67	Signal	0.115604
0.641092	0.0267121667	mAU	1	20210802_456_Sup6_pg67	Signal	0.11516499999999999
0.6419239999999999	0.0267468333	mAU	1	20210802_456_Sup6_pg67	Signal	0.11521
0.642756	0.0267815	mAU	1	20210802_456_Sup6_pg67	Signal	0.114968
0.6435879999999999	0.0268161667	mAU	1	20210802_456_Sup6_pg67	Signal	0.114577
0.6444200000000001	0.0268508333	mAU	1	20210802_456_Sup6_pg67	Signal	0.115229
0.6452519999999999	0.0268855	mAU	1	20210802_456_Sup6_pg67	Signal	0.11519599999999999
0.646084	0.0269201667	mAU	1	20210802_456_Sup6_pg67	Signal	0.11551299999999999
0.646915	0.0269547917	mAU	1	20210802_456_Sup6_pg67	Signal	0.11641499999999999
0.647747	0.0269894583	mAU	1	20210802_456_Sup6_pg67	Signal	0.117312
0.648579	0.027024125000000003	mAU	1	20210802_456_Sup6_pg67	Signal	0.117577
0.649411	0.0270587917	mAU	1	20210802_456_Sup6_pg67	Signal	0.11761
0.650243	0.0270934583	mAU	1	20210802_456_Sup6_pg67	Signal	0.117795
0.651075	0.027128125000000003	mAU	1	20210802_456_Sup6_pg67	Signal	0.117722
0.651907	0.0271627917	mAU	1	20210802_456_Sup6_pg67	Signal	0.117674
0.652739	0.0271974583	mAU	1	20210802_456_Sup6_pg67	Signal	0.118154
0.6535700000000001	0.0272320833	mAU	1	20210802_456_Sup6_pg67	Signal	0.118295
0.6544019999999999	0.02726675	mAU	1	20210802_456_Sup6_pg67	Signal	0.11751099999999999
0.655234	0.0273014167	mAU	1	20210802_456_Sup6_pg67	Signal	0.116671
0.6560659999999999	0.0273360833	mAU	1	20210802_456_Sup6_pg67	Signal	0.11613000000000001
0.656898	0.02737075	mAU	1	20210802_456_Sup6_pg67	Signal	0.11573499999999999
0.65773	0.0274054167	mAU	1	20210802_456_Sup6_pg67	Signal	0.11409499999999999
0.658562	0.0274400833	mAU	1	20210802_456_Sup6_pg67	Signal	0.113934
0.659393	0.0274747083	mAU	1	20210802_456_Sup6_pg67	Signal	0.114406
0.660225	0.027509375000000003	mAU	1	20210802_456_Sup6_pg67	Signal	0.114893
0.661057	0.0275440417	mAU	1	20210802_456_Sup6_pg67	Signal	0.114011
0.661889	0.0275787083	mAU	1	20210802_456_Sup6_pg67	Signal	0.11413799999999999
0.662721	0.027613375000000003	mAU	1	20210802_456_Sup6_pg67	Signal	0.114522
0.663553	0.0276480417	mAU	1	20210802_456_Sup6_pg67	Signal	0.11408000000000001
0.664385	0.0276827083	mAU	1	20210802_456_Sup6_pg67	Signal	0.11454199999999999
0.665217	0.027717375000000002	mAU	1	20210802_456_Sup6_pg67	Signal	0.11454399999999999
0.666048	0.027752	mAU	1	20210802_456_Sup6_pg67	Signal	0.115641
0.66688	0.0277866667	mAU	1	20210802_456_Sup6_pg67	Signal	0.11588699999999999
0.667712	0.0278213333	mAU	1	20210802_456_Sup6_pg67	Signal	0.115933
0.6685439999999999	0.027856	mAU	1	20210802_456_Sup6_pg67	Signal	0.116259
0.669376	0.0278906667	mAU	1	20210802_456_Sup6_pg67	Signal	0.116144
0.6702079999999999	0.0279253333	mAU	1	20210802_456_Sup6_pg67	Signal	0.11541699999999999
0.6710400000000001	0.027960000000000002	mAU	1	20210802_456_Sup6_pg67	Signal	0.115447
0.671871	0.027994625000000002	mAU	1	20210802_456_Sup6_pg67	Signal	0.114961
0.6727029999999999	0.0280292917	mAU	1	20210802_456_Sup6_pg67	Signal	0.11457
0.673535	0.0280639583	mAU	1	20210802_456_Sup6_pg67	Signal	0.114897
0.6743669999999999	0.028098625000000002	mAU	1	20210802_456_Sup6_pg67	Signal	0.11516799999999999
0.675199	0.0281332917	mAU	1	20210802_456_Sup6_pg67	Signal	0.11445699999999999
0.6760309999999999	0.0281679583	mAU	1	20210802_456_Sup6_pg67	Signal	0.113912
0.676863	0.028202625000000002	mAU	1	20210802_456_Sup6_pg67	Signal	0.113504
0.677694	0.028237250000000002	mAU	1	20210802_456_Sup6_pg67	Signal	0.11331799999999999
0.678526	0.0282719167	mAU	1	20210802_456_Sup6_pg67	Signal	0.112313
0.679358	0.0283065833	mAU	1	20210802_456_Sup6_pg67	Signal	0.112024
0.6801900000000001	0.028341250000000002	mAU	1	20210802_456_Sup6_pg67	Signal	0.11209000000000001
0.681022	0.0283759167	mAU	1	20210802_456_Sup6_pg67	Signal	0.113275
0.681854	0.0284105833	mAU	1	20210802_456_Sup6_pg67	Signal	0.114008
0.682686	0.028445250000000002	mAU	1	20210802_456_Sup6_pg67	Signal	0.11410899999999999
0.683518	0.0284799167	mAU	1	20210802_456_Sup6_pg67	Signal	0.113534
0.684349	0.0285145417	mAU	1	20210802_456_Sup6_pg67	Signal	0.11294799999999999
0.6851809999999999	0.0285492083	mAU	1	20210802_456_Sup6_pg67	Signal	0.112797
0.686013	0.028583875	mAU	1	20210802_456_Sup6_pg67	Signal	0.111776
0.6868449999999999	0.0286185417	mAU	1	20210802_456_Sup6_pg67	Signal	0.111538
0.687677	0.0286532083	mAU	1	20210802_456_Sup6_pg67	Signal	0.11065399999999999
0.6885089999999999	0.028687875	mAU	1	20210802_456_Sup6_pg67	Signal	0.109776
0.689341	0.0287225417	mAU	1	20210802_456_Sup6_pg67	Signal	0.109317
0.690172	0.0287571667	mAU	1	20210802_456_Sup6_pg67	Signal	0.109238
0.691004	0.0287918333	mAU	1	20210802_456_Sup6_pg67	Signal	0.109084
0.691836	0.028826499999999998	mAU	1	20210802_456_Sup6_pg67	Signal	0.108849
0.692668	0.0288611667	mAU	1	20210802_456_Sup6_pg67	Signal	0.1086
0.6935	0.0288958333	mAU	1	20210802_456_Sup6_pg67	Signal	0.10879000000000001
0.694332	0.028930499999999998	mAU	1	20210802_456_Sup6_pg67	Signal	0.107697
0.695164	0.0289651667	mAU	1	20210802_456_Sup6_pg67	Signal	0.10682699999999999
0.695996	0.0289998333	mAU	1	20210802_456_Sup6_pg67	Signal	0.106836
0.696827	0.0290344583	mAU	1	20210802_456_Sup6_pg67	Signal	0.106944
0.6976589999999999	0.029069125	mAU	1	20210802_456_Sup6_pg67	Signal	0.106704
0.698491	0.029103791700000003	mAU	1	20210802_456_Sup6_pg67	Signal	0.106829
0.6993229999999999	0.0291384583	mAU	1	20210802_456_Sup6_pg67	Signal	0.10793000000000001
0.700155	0.029173125	mAU	1	20210802_456_Sup6_pg67	Signal	0.10842299999999999
0.7009869999999999	0.029207791700000003	mAU	1	20210802_456_Sup6_pg67	Signal	0.10803000000000001
0.701819	0.0292424583	mAU	1	20210802_456_Sup6_pg67	Signal	0.108086
0.7026500000000001	0.0292770833	mAU	1	20210802_456_Sup6_pg67	Signal	0.108679
0.7034819999999999	0.02931175	mAU	1	20210802_456_Sup6_pg67	Signal	0.10849199999999999
0.704314	0.029346416700000003	mAU	1	20210802_456_Sup6_pg67	Signal	0.108537
0.7051459999999999	0.0293810833	mAU	1	20210802_456_Sup6_pg67	Signal	0.108208
0.705978	0.02941575	mAU	1	20210802_456_Sup6_pg67	Signal	0.107581
0.70681	0.029450416700000003	mAU	1	20210802_456_Sup6_pg67	Signal	0.107767
0.707642	0.029485083300000003	mAU	1	20210802_456_Sup6_pg67	Signal	0.10836599999999999
0.7084739999999999	0.02951975	mAU	1	20210802_456_Sup6_pg67	Signal	0.10796299999999999
0.709305	0.029554375	mAU	1	20210802_456_Sup6_pg67	Signal	0.10752099999999999
0.710137	0.029589041700000002	mAU	1	20210802_456_Sup6_pg67	Signal	0.106879
0.710969	0.029623708300000003	mAU	1	20210802_456_Sup6_pg67	Signal	0.107472
0.711801	0.029658375	mAU	1	20210802_456_Sup6_pg67	Signal	0.10811599999999999
0.712633	0.029693041700000002	mAU	1	20210802_456_Sup6_pg67	Signal	0.108454
0.713465	0.029727708300000003	mAU	1	20210802_456_Sup6_pg67	Signal	0.10849099999999999
0.714297	0.029762375	mAU	1	20210802_456_Sup6_pg67	Signal	0.10779599999999999
0.715128	0.029796999999999997	mAU	1	20210802_456_Sup6_pg67	Signal	0.107795
0.71596	0.029831666700000002	mAU	1	20210802_456_Sup6_pg67	Signal	0.107279
0.716792	0.029866333300000002	mAU	1	20210802_456_Sup6_pg67	Signal	0.107541
0.7176239999999999	0.029900999999999997	mAU	1	20210802_456_Sup6_pg67	Signal	0.10792199999999999
0.718456	0.029935666700000002	mAU	1	20210802_456_Sup6_pg67	Signal	0.108442
0.7192879999999999	0.029970333300000002	mAU	1	20210802_456_Sup6_pg67	Signal	0.107543
0.7201200000000001	0.030004999999999997	mAU	1	20210802_456_Sup6_pg67	Signal	0.10724399999999999
0.7209519999999999	0.030039666700000002	mAU	1	20210802_456_Sup6_pg67	Signal	0.106944
0.721783	0.030074291700000002	mAU	1	20210802_456_Sup6_pg67	Signal	0.10726899999999999
0.722615	0.030108958300000002	mAU	1	20210802_456_Sup6_pg67	Signal	0.106931
0.723447	0.030143625	mAU	1	20210802_456_Sup6_pg67	Signal	0.107162
0.724279	0.030178291700000002	mAU	1	20210802_456_Sup6_pg67	Signal	0.106638
0.725111	0.030212958300000002	mAU	1	20210802_456_Sup6_pg67	Signal	0.106435
0.725943	0.030247625	mAU	1	20210802_456_Sup6_pg67	Signal	0.10620199999999999
0.726775	0.030282291700000002	mAU	1	20210802_456_Sup6_pg67	Signal	0.10618599999999999
0.727606	0.0303169167	mAU	1	20210802_456_Sup6_pg67	Signal	0.10553399999999999
0.7284379999999999	0.030351583300000002	mAU	1	20210802_456_Sup6_pg67	Signal	0.105557
0.7292700000000001	0.03038625	mAU	1	20210802_456_Sup6_pg67	Signal	0.10583899999999999
0.7301019999999999	0.0304209167	mAU	1	20210802_456_Sup6_pg67	Signal	0.105581
0.730934	0.030455583300000002	mAU	1	20210802_456_Sup6_pg67	Signal	0.105421
0.7317659999999999	0.03049025	mAU	1	20210802_456_Sup6_pg67	Signal	0.105101
0.732598	0.0305249167	mAU	1	20210802_456_Sup6_pg67	Signal	0.105057
0.73343	0.030559583300000002	mAU	1	20210802_456_Sup6_pg67	Signal	0.10510699999999999
0.7342609999999999	0.030594208300000002	mAU	1	20210802_456_Sup6_pg67	Signal	0.10453599999999999
0.735093	0.030628875000000003	mAU	1	20210802_456_Sup6_pg67	Signal	0.10484199999999999
0.7359249999999999	0.0306635417	mAU	1	20210802_456_Sup6_pg67	Signal	0.105558
0.736757	0.0306982083	mAU	1	20210802_456_Sup6_pg67	Signal	0.10564799999999999
0.7375889999999999	0.030732875000000003	mAU	1	20210802_456_Sup6_pg67	Signal	0.10589799999999999
0.738421	0.0307675417	mAU	1	20210802_456_Sup6_pg67	Signal	0.105681
0.7392529999999999	0.0308022083	mAU	1	20210802_456_Sup6_pg67	Signal	0.106046
0.740084	0.0308368333	mAU	1	20210802_456_Sup6_pg67	Signal	0.105796
0.740916	0.0308715	mAU	1	20210802_456_Sup6_pg67	Signal	0.105903
0.741748	0.0309061667	mAU	1	20210802_456_Sup6_pg67	Signal	0.105192
0.74258	0.0309408333	mAU	1	20210802_456_Sup6_pg67	Signal	0.10517699999999999
0.743412	0.0309755	mAU	1	20210802_456_Sup6_pg67	Signal	0.104922
0.744244	0.0310101667	mAU	1	20210802_456_Sup6_pg67	Signal	0.104373
0.745076	0.0310448333	mAU	1	20210802_456_Sup6_pg67	Signal	0.10461799999999999
0.745908	0.0310795	mAU	1	20210802_456_Sup6_pg67	Signal	0.10403699999999999
0.7467389999999999	0.031114125000000003	mAU	1	20210802_456_Sup6_pg67	Signal	0.103285
0.747571	0.0311487917	mAU	1	20210802_456_Sup6_pg67	Signal	0.103388
0.7484029999999999	0.0311834583	mAU	1	20210802_456_Sup6_pg67	Signal	0.10384099999999999
0.749235	0.031218125000000003	mAU	1	20210802_456_Sup6_pg67	Signal	0.10276
0.7500669999999999	0.031252791700000004	mAU	1	20210802_456_Sup6_pg67	Signal	0.1033
0.750899	0.0312874583	mAU	1	20210802_456_Sup6_pg67	Signal	0.10423099999999999
0.7517309999999999	0.031322125	mAU	1	20210802_456_Sup6_pg67	Signal	0.103491
0.752562	0.03135675	mAU	1	20210802_456_Sup6_pg67	Signal	0.10314899999999999
0.753394	0.0313914167	mAU	1	20210802_456_Sup6_pg67	Signal	0.10309199999999999
0.754226	0.031426083300000004	mAU	1	20210802_456_Sup6_pg67	Signal	0.10249899999999999
0.755058	0.03146075	mAU	1	20210802_456_Sup6_pg67	Signal	0.102688
0.7558900000000001	0.0314954167	mAU	1	20210802_456_Sup6_pg67	Signal	0.103375
0.756722	0.031530083300000004	mAU	1	20210802_456_Sup6_pg67	Signal	0.102716
0.757554	0.03156475	mAU	1	20210802_456_Sup6_pg67	Signal	0.10244199999999999
0.758386	0.0315994167	mAU	1	20210802_456_Sup6_pg67	Signal	0.101882
0.7592169999999999	0.031634041700000004	mAU	1	20210802_456_Sup6_pg67	Signal	0.101521
0.760049	0.0316687083	mAU	1	20210802_456_Sup6_pg67	Signal	0.10145399999999999
0.7608809999999999	0.031703375	mAU	1	20210802_456_Sup6_pg67	Signal	0.10213799999999999
0.761713	0.031738041700000004	mAU	1	20210802_456_Sup6_pg67	Signal	0.103105
0.7625449999999999	0.0317727083	mAU	1	20210802_456_Sup6_pg67	Signal	0.103173
0.763377	0.031807375	mAU	1	20210802_456_Sup6_pg67	Signal	0.10249499999999999
0.7642089999999999	0.031842041700000004	mAU	1	20210802_456_Sup6_pg67	Signal	0.101535
0.76504	0.0318766667	mAU	1	20210802_456_Sup6_pg67	Signal	0.101408
0.765872	0.031911333300000004	mAU	1	20210802_456_Sup6_pg67	Signal	0.100952
0.7667039999999999	0.031945999999999995	mAU	1	20210802_456_Sup6_pg67	Signal	0.101196
0.767536	0.0319806667	mAU	1	20210802_456_Sup6_pg67	Signal	0.10137199999999999
0.7683679999999999	0.032015333300000004	mAU	1	20210802_456_Sup6_pg67	Signal	0.102183
0.7692	0.03205	mAU	1	20210802_456_Sup6_pg67	Signal	0.102535
0.7700319999999999	0.0320846667	mAU	1	20210802_456_Sup6_pg67	Signal	0.102073
0.770864	0.032119333300000004	mAU	1	20210802_456_Sup6_pg67	Signal	0.102229
0.771695	0.0321539583	mAU	1	20210802_456_Sup6_pg67	Signal	0.102367
0.772527	0.032188625000000005	mAU	1	20210802_456_Sup6_pg67	Signal	0.101961
0.773359	0.032223291700000004	mAU	1	20210802_456_Sup6_pg67	Signal	0.101841
0.774191	0.0322579583	mAU	1	20210802_456_Sup6_pg67	Signal	0.101835
0.775023	0.032292625000000005	mAU	1	20210802_456_Sup6_pg67	Signal	0.101494
0.775855	0.0323272917	mAU	1	20210802_456_Sup6_pg67	Signal	0.10238000000000001
0.776687	0.0323619583	mAU	1	20210802_456_Sup6_pg67	Signal	0.101603
0.7775179999999999	0.032396583300000004	mAU	1	20210802_456_Sup6_pg67	Signal	0.101476
0.7783500000000001	0.03243125	mAU	1	20210802_456_Sup6_pg67	Signal	0.10129099999999999
0.7791819999999999	0.0324659167	mAU	1	20210802_456_Sup6_pg67	Signal	0.10077499999999999
0.780014	0.032500583300000004	mAU	1	20210802_456_Sup6_pg67	Signal	0.101065
0.7808459999999999	0.03253525	mAU	1	20210802_456_Sup6_pg67	Signal	0.10060799999999999
0.781678	0.0325699167	mAU	1	20210802_456_Sup6_pg67	Signal	0.101114
0.78251	0.032604583300000003	mAU	1	20210802_456_Sup6_pg67	Signal	0.10110000000000001
0.783342	0.03263925	mAU	1	20210802_456_Sup6_pg67	Signal	0.100898
0.784173	0.032673875000000005	mAU	1	20210802_456_Sup6_pg67	Signal	0.099946
0.785005	0.0327085417	mAU	1	20210802_456_Sup6_pg67	Signal	0.099824
0.785837	0.0327432083	mAU	1	20210802_456_Sup6_pg67	Signal	0.099433
0.786669	0.032777875000000005	mAU	1	20210802_456_Sup6_pg67	Signal	0.10004299999999999
0.787501	0.0328125417	mAU	1	20210802_456_Sup6_pg67	Signal	0.100627
0.788333	0.0328472083	mAU	1	20210802_456_Sup6_pg67	Signal	0.101368
0.789165	0.032881875000000005	mAU	1	20210802_456_Sup6_pg67	Signal	0.100272
0.7899959999999999	0.0329165	mAU	1	20210802_456_Sup6_pg67	Signal	0.099423
0.790828	0.0329511667	mAU	1	20210802_456_Sup6_pg67	Signal	0.099759
0.79166	0.0329858333	mAU	1	20210802_456_Sup6_pg67	Signal	0.098482
0.792492	0.0330205	mAU	1	20210802_456_Sup6_pg67	Signal	0.097288
0.7933239999999999	0.0330551667	mAU	1	20210802_456_Sup6_pg67	Signal	0.09805000000000001
0.794156	0.0330898333	mAU	1	20210802_456_Sup6_pg67	Signal	0.09783599999999999
0.7949879999999999	0.0331245	mAU	1	20210802_456_Sup6_pg67	Signal	0.097554
0.7958200000000001	0.0331591667	mAU	1	20210802_456_Sup6_pg67	Signal	0.098228
0.796651	0.0331937917	mAU	1	20210802_456_Sup6_pg67	Signal	0.097799
0.7974829999999999	0.0332284583	mAU	1	20210802_456_Sup6_pg67	Signal	0.097647
0.798315	0.033263125000000004	mAU	1	20210802_456_Sup6_pg67	Signal	0.09758399999999999
0.7991469999999999	0.0332977917	mAU	1	20210802_456_Sup6_pg67	Signal	0.09811399999999999
0.799979	0.0333324583	mAU	1	20210802_456_Sup6_pg67	Signal	0.09944499999999999
0.8008109999999999	0.033367125000000004	mAU	1	20210802_456_Sup6_pg67	Signal	0.09977799999999999
0.801643	0.0334017917	mAU	1	20210802_456_Sup6_pg67	Signal	0.098676
0.8024739999999999	0.0334364167	mAU	1	20210802_456_Sup6_pg67	Signal	0.09911299999999999
0.803306	0.0334710833	mAU	1	20210802_456_Sup6_pg67	Signal	0.098559
0.8041379999999999	0.03350575	mAU	1	20210802_456_Sup6_pg67	Signal	0.098065
0.8049700000000001	0.0335404167	mAU	1	20210802_456_Sup6_pg67	Signal	0.09836199999999999
0.805802	0.0335750833	mAU	1	20210802_456_Sup6_pg67	Signal	0.099712
0.806634	0.03360975	mAU	1	20210802_456_Sup6_pg67	Signal	0.099843
0.807466	0.0336444167	mAU	1	20210802_456_Sup6_pg67	Signal	0.099676
0.808298	0.0336790833	mAU	1	20210802_456_Sup6_pg67	Signal	0.100309
0.809129	0.0337137083	mAU	1	20210802_456_Sup6_pg67	Signal	0.100765
0.8099609999999999	0.033748375000000004	mAU	1	20210802_456_Sup6_pg67	Signal	0.100545
0.810793	0.0337830417	mAU	1	20210802_456_Sup6_pg67	Signal	0.100158
0.8116249999999999	0.0338177083	mAU	1	20210802_456_Sup6_pg67	Signal	0.100536
0.812457	0.033852375000000004	mAU	1	20210802_456_Sup6_pg67	Signal	0.099844
0.8132889999999999	0.0338870417	mAU	1	20210802_456_Sup6_pg67	Signal	0.10037599999999999
0.814121	0.0339217083	mAU	1	20210802_456_Sup6_pg67	Signal	0.100065
0.814952	0.0339563333	mAU	1	20210802_456_Sup6_pg67	Signal	0.099302
0.815784	0.033991	mAU	1	20210802_456_Sup6_pg67	Signal	0.099108
0.816616	0.0340256667	mAU	1	20210802_456_Sup6_pg67	Signal	0.09897099999999999
0.817448	0.0340603333	mAU	1	20210802_456_Sup6_pg67	Signal	0.098732
0.8182800000000001	0.034095	mAU	1	20210802_456_Sup6_pg67	Signal	0.098677
0.819112	0.0341296667	mAU	1	20210802_456_Sup6_pg67	Signal	0.098868
0.819944	0.0341643333	mAU	1	20210802_456_Sup6_pg67	Signal	0.09856899999999999
0.820776	0.034199	mAU	1	20210802_456_Sup6_pg67	Signal	0.09933299999999999
0.821607	0.034233625000000004	mAU	1	20210802_456_Sup6_pg67	Signal	0.098964
0.8224389999999999	0.0342682917	mAU	1	20210802_456_Sup6_pg67	Signal	0.099131
0.823271	0.0343029583	mAU	1	20210802_456_Sup6_pg67	Signal	0.09855599999999999
0.8241029999999999	0.034337625000000004	mAU	1	20210802_456_Sup6_pg67	Signal	0.098628
0.824935	0.0343722917	mAU	1	20210802_456_Sup6_pg67	Signal	0.098505
0.8257669999999999	0.0344069583	mAU	1	20210802_456_Sup6_pg67	Signal	0.09941000000000001
0.826599	0.034441625000000003	mAU	1	20210802_456_Sup6_pg67	Signal	0.099691
0.8274300000000001	0.03447625	mAU	1	20210802_456_Sup6_pg67	Signal	0.099794
0.8282619999999999	0.0345109167	mAU	1	20210802_456_Sup6_pg67	Signal	0.09936199999999999
0.829094	0.0345455833	mAU	1	20210802_456_Sup6_pg67	Signal	0.098672
0.8299259999999999	0.03458025	mAU	1	20210802_456_Sup6_pg67	Signal	0.098545
0.830758	0.0346149167	mAU	1	20210802_456_Sup6_pg67	Signal	0.09859899999999999
0.83159	0.0346495833	mAU	1	20210802_456_Sup6_pg67	Signal	0.098241
0.832422	0.03468425	mAU	1	20210802_456_Sup6_pg67	Signal	0.09806000000000001
0.8332539999999999	0.0347189167	mAU	1	20210802_456_Sup6_pg67	Signal	0.098304
0.834085	0.0347535417	mAU	1	20210802_456_Sup6_pg67	Signal	0.098836
0.8349169999999999	0.0347882083	mAU	1	20210802_456_Sup6_pg67	Signal	0.099313
0.835749	0.034822875	mAU	1	20210802_456_Sup6_pg67	Signal	0.099741
0.8365809999999999	0.0348575417	mAU	1	20210802_456_Sup6_pg67	Signal	0.09940299999999999
0.837413	0.0348922083	mAU	1	20210802_456_Sup6_pg67	Signal	0.09900099999999999
0.8382449999999999	0.034926875	mAU	1	20210802_456_Sup6_pg67	Signal	0.098503
0.839077	0.0349615417	mAU	1	20210802_456_Sup6_pg67	Signal	0.09843
0.839908	0.034996166700000005	mAU	1	20210802_456_Sup6_pg67	Signal	0.09920799999999999
0.84074	0.0350308333	mAU	1	20210802_456_Sup6_pg67	Signal	0.098674
0.841572	0.0350655	mAU	1	20210802_456_Sup6_pg67	Signal	0.098398
0.8424039999999999	0.035100166700000004	mAU	1	20210802_456_Sup6_pg67	Signal	0.097731
0.843236	0.0351348333	mAU	1	20210802_456_Sup6_pg67	Signal	0.09819000000000001
0.8440679999999999	0.0351695	mAU	1	20210802_456_Sup6_pg67	Signal	0.09758000000000001
0.8449000000000001	0.035204166700000004	mAU	1	20210802_456_Sup6_pg67	Signal	0.09693199999999999
0.845731	0.0352387917	mAU	1	20210802_456_Sup6_pg67	Signal	0.096978
0.846563	0.035273458300000005	mAU	1	20210802_456_Sup6_pg67	Signal	0.097398
0.847395	0.035308125	mAU	1	20210802_456_Sup6_pg67	Signal	0.09705899999999999
0.848227	0.0353427917	mAU	1	20210802_456_Sup6_pg67	Signal	0.09605899999999999
0.849059	0.035377458300000005	mAU	1	20210802_456_Sup6_pg67	Signal	0.096451
0.849891	0.035412125	mAU	1	20210802_456_Sup6_pg67	Signal	0.09636
0.850723	0.0354467917	mAU	1	20210802_456_Sup6_pg67	Signal	0.096206
0.851555	0.035481458300000004	mAU	1	20210802_456_Sup6_pg67	Signal	0.095468
0.852386	0.0355160833	mAU	1	20210802_456_Sup6_pg67	Signal	0.095979
0.8532179999999999	0.03555075	mAU	1	20210802_456_Sup6_pg67	Signal	0.094688
0.8540500000000001	0.035585416700000004	mAU	1	20210802_456_Sup6_pg67	Signal	0.09453099999999999
0.8548819999999999	0.0356200833	mAU	1	20210802_456_Sup6_pg67	Signal	0.09437799999999999
0.855714	0.03565475	mAU	1	20210802_456_Sup6_pg67	Signal	0.095316
0.8565459999999999	0.035689416700000004	mAU	1	20210802_456_Sup6_pg67	Signal	0.09656
0.857378	0.0357240833	mAU	1	20210802_456_Sup6_pg67	Signal	0.096957
0.858209	0.035758708300000004	mAU	1	20210802_456_Sup6_pg67	Signal	0.097676
0.8590409999999999	0.035793375	mAU	1	20210802_456_Sup6_pg67	Signal	0.097499
0.859873	0.0358280417	mAU	1	20210802_456_Sup6_pg67	Signal	0.097116
0.8607049999999999	0.035862708300000004	mAU	1	20210802_456_Sup6_pg67	Signal	0.097144
0.861537	0.035897375	mAU	1	20210802_456_Sup6_pg67	Signal	0.09777699999999999
0.8623689999999999	0.0359320417	mAU	1	20210802_456_Sup6_pg67	Signal	0.097193
0.863201	0.035966708300000004	mAU	1	20210802_456_Sup6_pg67	Signal	0.097105
0.8640329999999999	0.036001375	mAU	1	20210802_456_Sup6_pg67	Signal	0.09789199999999999
0.864864	0.036036	mAU	1	20210802_456_Sup6_pg67	Signal	0.09790199999999999
0.8656959999999999	0.036070666700000004	mAU	1	20210802_456_Sup6_pg67	Signal	0.098026
0.866528	0.0361053333	mAU	1	20210802_456_Sup6_pg67	Signal	0.09805599999999999
0.86736	0.036140000000000005	mAU	1	20210802_456_Sup6_pg67	Signal	0.09840299999999999
0.868192	0.036174666700000004	mAU	1	20210802_456_Sup6_pg67	Signal	0.09968199999999999
0.8690239999999999	0.0362093333	mAU	1	20210802_456_Sup6_pg67	Signal	0.10083099999999999
0.869856	0.036244	mAU	1	20210802_456_Sup6_pg67	Signal	0.101103
0.870687	0.036278625	mAU	1	20210802_456_Sup6_pg67	Signal	0.101724
0.8715189999999999	0.0363132917	mAU	1	20210802_456_Sup6_pg67	Signal	0.101879
0.872351	0.036347958300000004	mAU	1	20210802_456_Sup6_pg67	Signal	0.10271699999999999
0.8731829999999999	0.036382625	mAU	1	20210802_456_Sup6_pg67	Signal	0.10356000000000001
0.874015	0.0364172917	mAU	1	20210802_456_Sup6_pg67	Signal	0.10363299999999999
0.8748469999999999	0.036451958300000004	mAU	1	20210802_456_Sup6_pg67	Signal	0.10373099999999999
0.875679	0.036486625	mAU	1	20210802_456_Sup6_pg67	Signal	0.103641
0.8765109999999999	0.0365212917	mAU	1	20210802_456_Sup6_pg67	Signal	0.10318899999999999
0.877342	0.0365559167	mAU	1	20210802_456_Sup6_pg67	Signal	0.102501
0.878174	0.0365905833	mAU	1	20210802_456_Sup6_pg67	Signal	0.10226
0.879006	0.03662525	mAU	1	20210802_456_Sup6_pg67	Signal	0.10198499999999999
0.879838	0.0366599167	mAU	1	20210802_456_Sup6_pg67	Signal	0.102451
0.8806700000000001	0.0366945833	mAU	1	20210802_456_Sup6_pg67	Signal	0.102535
0.881502	0.03672925	mAU	1	20210802_456_Sup6_pg67	Signal	0.101588
0.882334	0.0367639167	mAU	1	20210802_456_Sup6_pg67	Signal	0.101814
0.883166	0.0367985833	mAU	1	20210802_456_Sup6_pg67	Signal	0.10124799999999999
0.8839969999999999	0.0368332083	mAU	1	20210802_456_Sup6_pg67	Signal	0.101187
0.884829	0.036867875	mAU	1	20210802_456_Sup6_pg67	Signal	0.101175
0.8856609999999999	0.0369025417	mAU	1	20210802_456_Sup6_pg67	Signal	0.101699
0.886493	0.0369372083	mAU	1	20210802_456_Sup6_pg67	Signal	0.101931
0.8873249999999999	0.036971875	mAU	1	20210802_456_Sup6_pg67	Signal	0.10251
0.888157	0.0370065417	mAU	1	20210802_456_Sup6_pg67	Signal	0.102436
0.8889889999999999	0.0370412083	mAU	1	20210802_456_Sup6_pg67	Signal	0.102328
0.88982	0.0370758333	mAU	1	20210802_456_Sup6_pg67	Signal	0.103271
0.890652	0.0371105	mAU	1	20210802_456_Sup6_pg67	Signal	0.103796
0.8914839999999999	0.0371451667	mAU	1	20210802_456_Sup6_pg67	Signal	0.10373299999999999
0.892316	0.0371798333	mAU	1	20210802_456_Sup6_pg67	Signal	0.103438
0.8931479999999999	0.0372145	mAU	1	20210802_456_Sup6_pg67	Signal	0.103682
0.8939800000000001	0.0372491667	mAU	1	20210802_456_Sup6_pg67	Signal	0.103444
0.8948119999999999	0.0372838333	mAU	1	20210802_456_Sup6_pg67	Signal	0.10470399999999999
0.895644	0.0373185	mAU	1	20210802_456_Sup6_pg67	Signal	0.105291
0.8964749999999999	0.037353125	mAU	1	20210802_456_Sup6_pg67	Signal	0.10485399999999999
0.897307	0.0373877917	mAU	1	20210802_456_Sup6_pg67	Signal	0.104336
0.8981389999999999	0.0374224583	mAU	1	20210802_456_Sup6_pg67	Signal	0.103948
0.898971	0.037457125	mAU	1	20210802_456_Sup6_pg67	Signal	0.103643
0.8998029999999999	0.0374917917	mAU	1	20210802_456_Sup6_pg67	Signal	0.103407
0.900635	0.0375264583	mAU	1	20210802_456_Sup6_pg67	Signal	0.104007
0.9014669999999999	0.037561125	mAU	1	20210802_456_Sup6_pg67	Signal	0.104934
0.9022979999999999	0.037595750000000004	mAU	1	20210802_456_Sup6_pg67	Signal	0.104765
0.9031300000000001	0.0376304167	mAU	1	20210802_456_Sup6_pg67	Signal	0.10490000000000001
0.9039619999999999	0.0376650833	mAU	1	20210802_456_Sup6_pg67	Signal	0.105012
0.904794	0.037699750000000004	mAU	1	20210802_456_Sup6_pg67	Signal	0.10524199999999999
0.9056259999999999	0.0377344167	mAU	1	20210802_456_Sup6_pg67	Signal	0.10494099999999999
0.906458	0.0377690833	mAU	1	20210802_456_Sup6_pg67	Signal	0.10471699999999999
0.90729	0.037803750000000004	mAU	1	20210802_456_Sup6_pg67	Signal	0.10372
0.908122	0.0378384167	mAU	1	20210802_456_Sup6_pg67	Signal	0.10335799999999999
0.908953	0.0378730417	mAU	1	20210802_456_Sup6_pg67	Signal	0.102464
0.909785	0.0379077083	mAU	1	20210802_456_Sup6_pg67	Signal	0.10078000000000001
0.910617	0.037942375	mAU	1	20210802_456_Sup6_pg67	Signal	0.099202
0.911449	0.0379770417	mAU	1	20210802_456_Sup6_pg67	Signal	0.09834699999999999
0.912281	0.0380117083	mAU	1	20210802_456_Sup6_pg67	Signal	0.097657
0.913113	0.038046375	mAU	1	20210802_456_Sup6_pg67	Signal	0.097936
0.913945	0.0380810417	mAU	1	20210802_456_Sup6_pg67	Signal	0.097131
0.9147759999999999	0.0381156667	mAU	1	20210802_456_Sup6_pg67	Signal	0.097163
0.915608	0.0381503333	mAU	1	20210802_456_Sup6_pg67	Signal	0.097123
0.91644	0.038185	mAU	1	20210802_456_Sup6_pg67	Signal	0.097276
0.917272	0.0382196667	mAU	1	20210802_456_Sup6_pg67	Signal	0.09740599999999999
0.9181039999999999	0.0382543333	mAU	1	20210802_456_Sup6_pg67	Signal	0.097093
0.918936	0.038289	mAU	1	20210802_456_Sup6_pg67	Signal	0.096717
0.9197679999999999	0.0383236667	mAU	1	20210802_456_Sup6_pg67	Signal	0.09641699999999999
0.9206000000000001	0.0383583333	mAU	1	20210802_456_Sup6_pg67	Signal	0.09590399999999999
0.921431	0.0383929583	mAU	1	20210802_456_Sup6_pg67	Signal	0.095153
0.9222629999999999	0.038427625	mAU	1	20210802_456_Sup6_pg67	Signal	0.09497000000000001
0.923095	0.0384622917	mAU	1	20210802_456_Sup6_pg67	Signal	0.095125
0.9239269999999999	0.0384969583	mAU	1	20210802_456_Sup6_pg67	Signal	0.09476899999999999
0.924759	0.038531625	mAU	1	20210802_456_Sup6_pg67	Signal	0.09507099999999999
0.9255909999999999	0.0385662917	mAU	1	20210802_456_Sup6_pg67	Signal	0.095279
0.926423	0.0386009583	mAU	1	20210802_456_Sup6_pg67	Signal	0.095285
0.9272539999999999	0.0386355833	mAU	1	20210802_456_Sup6_pg67	Signal	0.094717
0.928086	0.03867025	mAU	1	20210802_456_Sup6_pg67	Signal	0.09422499999999999
0.9289179999999999	0.0387049167	mAU	1	20210802_456_Sup6_pg67	Signal	0.094068
0.9297500000000001	0.0387395833	mAU	1	20210802_456_Sup6_pg67	Signal	0.09331
0.9305819999999999	0.03877425	mAU	1	20210802_456_Sup6_pg67	Signal	0.09276799999999999
0.931414	0.0388089167	mAU	1	20210802_456_Sup6_pg67	Signal	0.092318
0.9322459999999999	0.0388435833	mAU	1	20210802_456_Sup6_pg67	Signal	0.09155
0.933078	0.03887825	mAU	1	20210802_456_Sup6_pg67	Signal	0.091362
0.933909	0.038912875	mAU	1	20210802_456_Sup6_pg67	Signal	0.09224
0.9347409999999999	0.038947541700000005	mAU	1	20210802_456_Sup6_pg67	Signal	0.092707
0.935573	0.0389822083	mAU	1	20210802_456_Sup6_pg67	Signal	0.092401
0.9364049999999999	0.039016875	mAU	1	20210802_456_Sup6_pg67	Signal	0.091573
0.937237	0.039051541700000005	mAU	1	20210802_456_Sup6_pg67	Signal	0.091316
0.9380689999999999	0.0390862083	mAU	1	20210802_456_Sup6_pg67	Signal	0.092128
0.938901	0.039120875	mAU	1	20210802_456_Sup6_pg67	Signal	0.092206
0.939732	0.039155499999999996	mAU	1	20210802_456_Sup6_pg67	Signal	0.092176
0.940564	0.0391901667	mAU	1	20210802_456_Sup6_pg67	Signal	0.092168
0.941396	0.039224833300000005	mAU	1	20210802_456_Sup6_pg67	Signal	0.091719
0.942228	0.039259499999999996	mAU	1	20210802_456_Sup6_pg67	Signal	0.09103499999999999
0.9430600000000001	0.0392941667	mAU	1	20210802_456_Sup6_pg67	Signal	0.09059199999999999
0.943892	0.039328833300000005	mAU	1	20210802_456_Sup6_pg67	Signal	0.090141
0.944724	0.039363499999999996	mAU	1	20210802_456_Sup6_pg67	Signal	0.08917699999999999
0.945556	0.0393981667	mAU	1	20210802_456_Sup6_pg67	Signal	0.088713
0.946387	0.039432791700000004	mAU	1	20210802_456_Sup6_pg67	Signal	0.088646
0.9472189999999999	0.0394674583	mAU	1	20210802_456_Sup6_pg67	Signal	0.088393
0.948051	0.039502125	mAU	1	20210802_456_Sup6_pg67	Signal	0.088945
0.9488829999999999	0.039536791700000004	mAU	1	20210802_456_Sup6_pg67	Signal	0.09020099999999999
0.949715	0.0395714583	mAU	1	20210802_456_Sup6_pg67	Signal	0.091594
0.9505469999999999	0.039606125000000006	mAU	1	20210802_456_Sup6_pg67	Signal	0.091405
0.951379	0.039640791700000004	mAU	1	20210802_456_Sup6_pg67	Signal	0.09084099999999999
0.9522100000000001	0.0396754167	mAU	1	20210802_456_Sup6_pg67	Signal	0.091121
0.953042	0.039710083300000004	mAU	1	20210802_456_Sup6_pg67	Signal	0.092095
0.953874	0.03974475	mAU	1	20210802_456_Sup6_pg67	Signal	0.09264299999999999
0.9547059999999999	0.0397794167	mAU	1	20210802_456_Sup6_pg67	Signal	0.092169
0.955538	0.039814083300000004	mAU	1	20210802_456_Sup6_pg67	Signal	0.09192199999999999
0.95637	0.03984875	mAU	1	20210802_456_Sup6_pg67	Signal	0.091279
0.957202	0.0398834167	mAU	1	20210802_456_Sup6_pg67	Signal	0.09109
0.9580339999999999	0.039918083300000004	mAU	1	20210802_456_Sup6_pg67	Signal	0.09135299999999999
0.958865	0.0399527083	mAU	1	20210802_456_Sup6_pg67	Signal	0.091526
0.9596969999999999	0.039987375000000006	mAU	1	20210802_456_Sup6_pg67	Signal	0.09156199999999999
0.960529	0.040022041700000004	mAU	1	20210802_456_Sup6_pg67	Signal	0.092112
0.9613609999999999	0.0400567083	mAU	1	20210802_456_Sup6_pg67	Signal	0.09282399999999999
0.962193	0.040091375000000005	mAU	1	20210802_456_Sup6_pg67	Signal	0.093553
0.9630249999999999	0.040126041700000004	mAU	1	20210802_456_Sup6_pg67	Signal	0.09501799999999999
0.963857	0.0401607083	mAU	1	20210802_456_Sup6_pg67	Signal	0.095472
0.964688	0.040195333300000004	mAU	1	20210802_456_Sup6_pg67	Signal	0.095228
0.96552	0.04023	mAU	1	20210802_456_Sup6_pg67	Signal	0.09471099999999999
0.966352	0.0402646667	mAU	1	20210802_456_Sup6_pg67	Signal	0.09399099999999999
0.9671839999999999	0.040299333300000004	mAU	1	20210802_456_Sup6_pg67	Signal	0.093981
0.968016	0.040333999999999995	mAU	1	20210802_456_Sup6_pg67	Signal	0.093293
0.9688479999999999	0.0403686667	mAU	1	20210802_456_Sup6_pg67	Signal	0.093649
0.9696800000000001	0.040403333300000004	mAU	1	20210802_456_Sup6_pg67	Signal	0.09406099999999999
0.9705109999999999	0.0404379583	mAU	1	20210802_456_Sup6_pg67	Signal	0.093707
0.971343	0.040472625000000005	mAU	1	20210802_456_Sup6_pg67	Signal	0.093994
0.972175	0.0405072917	mAU	1	20210802_456_Sup6_pg67	Signal	0.09457399999999999
0.973007	0.0405419583	mAU	1	20210802_456_Sup6_pg67	Signal	0.094569
0.973839	0.040576625000000005	mAU	1	20210802_456_Sup6_pg67	Signal	0.09572499999999999
0.974671	0.0406112917	mAU	1	20210802_456_Sup6_pg67	Signal	0.095981
0.975503	0.0406459583	mAU	1	20210802_456_Sup6_pg67	Signal	0.094926
0.976335	0.040680625000000005	mAU	1	20210802_456_Sup6_pg67	Signal	0.093993
0.977166	0.04071525	mAU	1	20210802_456_Sup6_pg67	Signal	0.09397799999999999
0.9779979999999999	0.0407499167	mAU	1	20210802_456_Sup6_pg67	Signal	0.09447599999999999
0.9788300000000001	0.0407845833	mAU	1	20210802_456_Sup6_pg67	Signal	0.09500499999999999
0.9796619999999999	0.04081925	mAU	1	20210802_456_Sup6_pg67	Signal	0.094661
0.980494	0.0408539167	mAU	1	20210802_456_Sup6_pg67	Signal	0.094108
0.9813259999999999	0.0408885833	mAU	1	20210802_456_Sup6_pg67	Signal	0.09414299999999999
0.982158	0.04092325	mAU	1	20210802_456_Sup6_pg67	Signal	0.094079
0.982989	0.040957875000000005	mAU	1	20210802_456_Sup6_pg67	Signal	0.09405799999999999
0.983821	0.0409925417	mAU	1	20210802_456_Sup6_pg67	Signal	0.094146
0.984653	0.0410272083	mAU	1	20210802_456_Sup6_pg67	Signal	0.09376699999999999
0.9854849999999999	0.041061875000000005	mAU	1	20210802_456_Sup6_pg67	Signal	0.09357499999999999
0.986317	0.0410965417	mAU	1	20210802_456_Sup6_pg67	Signal	0.094024
0.9871489999999999	0.0411312083	mAU	1	20210802_456_Sup6_pg67	Signal	0.09418699999999999
0.987981	0.041165875000000005	mAU	1	20210802_456_Sup6_pg67	Signal	0.09421299999999999
0.9888129999999999	0.0412005417	mAU	1	20210802_456_Sup6_pg67	Signal	0.094243
0.989644	0.0412351667	mAU	1	20210802_456_Sup6_pg67	Signal	0.09376000000000001
0.9904759999999999	0.0412698333	mAU	1	20210802_456_Sup6_pg67	Signal	0.09272699999999999
0.991308	0.0413045	mAU	1	20210802_456_Sup6_pg67	Signal	0.091543
0.9921400000000001	0.0413391667	mAU	1	20210802_456_Sup6_pg67	Signal	0.091365
0.992972	0.0413738333	mAU	1	20210802_456_Sup6_pg67	Signal	0.091768
0.9938039999999999	0.0414085	mAU	1	20210802_456_Sup6_pg67	Signal	0.091483
0.994636	0.0414431667	mAU	1	20210802_456_Sup6_pg67	Signal	0.090865
0.995467	0.0414777917	mAU	1	20210802_456_Sup6_pg67	Signal	0.090261
0.9962989999999999	0.0415124583	mAU	1	20210802_456_Sup6_pg67	Signal	0.09027099999999999
0.997131	0.041547125000000004	mAU	1	20210802_456_Sup6_pg67	Signal	0.090999
0.9979629999999999	0.0415817917	mAU	1	20210802_456_Sup6_pg67	Signal	0.09143000000000001
0.998795	0.0416164583	mAU	1	20210802_456_Sup6_pg67	Signal	0.091444
0.9996269999999999	0.041651125000000004	mAU	1	20210802_456_Sup6_pg67	Signal	0.090901
1.000459	0.0416857917	mAU	1	20210802_456_Sup6_pg67	Signal	0.09004000000000001
1.001291	0.0417204583	mAU	1	20210802_456_Sup6_pg67	Signal	0.09027
1.002122	0.0417550833	mAU	1	20210802_456_Sup6_pg67	Signal	0.090194
1.002954	0.04178975	mAU	1	20210802_456_Sup6_pg67	Signal	0.089845
1.003786	0.0418244167	mAU	1	20210802_456_Sup6_pg67	Signal	0.089726
1.004618	0.0418590833	mAU	1	20210802_456_Sup6_pg67	Signal	0.088859
1.00545	0.04189375	mAU	1	20210802_456_Sup6_pg67	Signal	0.08776
1.006282	0.0419284167	mAU	1	20210802_456_Sup6_pg67	Signal	0.087181
1.007114	0.0419630833	mAU	1	20210802_456_Sup6_pg67	Signal	0.086819
1.007945	0.0419977083	mAU	1	20210802_456_Sup6_pg67	Signal	0.087186
1.008777	0.042032375000000004	mAU	1	20210802_456_Sup6_pg67	Signal	0.088124
1.009609	0.0420670417	mAU	1	20210802_456_Sup6_pg67	Signal	0.088532
1.010441	0.0421017083	mAU	1	20210802_456_Sup6_pg67	Signal	0.08863499999999999
1.011273	0.042136375000000004	mAU	1	20210802_456_Sup6_pg67	Signal	0.088782
1.012105	0.0421710417	mAU	1	20210802_456_Sup6_pg67	Signal	0.089483
1.012937	0.0422057083	mAU	1	20210802_456_Sup6_pg67	Signal	0.09082499999999999
1.013769	0.042240375000000004	mAU	1	20210802_456_Sup6_pg67	Signal	0.09156299999999999
1.0146	0.042275	mAU	1	20210802_456_Sup6_pg67	Signal	0.09160199999999999
1.015432	0.0423096667	mAU	1	20210802_456_Sup6_pg67	Signal	0.091085
1.016264	0.0423443333	mAU	1	20210802_456_Sup6_pg67	Signal	0.090435
1.017096	0.042379	mAU	1	20210802_456_Sup6_pg67	Signal	0.090727
1.017928	0.0424136667	mAU	1	20210802_456_Sup6_pg67	Signal	0.091029
1.01876	0.0424483333	mAU	1	20210802_456_Sup6_pg67	Signal	0.090889
1.019592	0.042483	mAU	1	20210802_456_Sup6_pg67	Signal	0.09047899999999999
1.020423	0.042517625	mAU	1	20210802_456_Sup6_pg67	Signal	0.089611
1.021255	0.0425522917	mAU	1	20210802_456_Sup6_pg67	Signal	0.08960599999999999
1.022087	0.0425869583	mAU	1	20210802_456_Sup6_pg67	Signal	0.090191
1.022919	0.042621625	mAU	1	20210802_456_Sup6_pg67	Signal	0.090085
1.023751	0.0426562917	mAU	1	20210802_456_Sup6_pg67	Signal	0.090388
1.024583	0.0426909583	mAU	1	20210802_456_Sup6_pg67	Signal	0.09081299999999999
1.025415	0.042725625	mAU	1	20210802_456_Sup6_pg67	Signal	0.090486
1.026247	0.0427602917	mAU	1	20210802_456_Sup6_pg67	Signal	0.090724
1.027078	0.042794916700000005	mAU	1	20210802_456_Sup6_pg67	Signal	0.09154000000000001
1.02791	0.0428295833	mAU	1	20210802_456_Sup6_pg67	Signal	0.092124
1.028742	0.04286425	mAU	1	20210802_456_Sup6_pg67	Signal	0.09240699999999999
1.029574	0.042898916700000005	mAU	1	20210802_456_Sup6_pg67	Signal	0.09251799999999999
1.030406	0.0429335833	mAU	1	20210802_456_Sup6_pg67	Signal	0.09242
1.031238	0.04296825	mAU	1	20210802_456_Sup6_pg67	Signal	0.09196000000000001
1.03207	0.043002916700000005	mAU	1	20210802_456_Sup6_pg67	Signal	0.09176899999999999
1.032901	0.0430375417	mAU	1	20210802_456_Sup6_pg67	Signal	0.092101
1.033733	0.043072208300000005	mAU	1	20210802_456_Sup6_pg67	Signal	0.092208
1.034565	0.043106875	mAU	1	20210802_456_Sup6_pg67	Signal	0.092905
1.035397	0.0431415417	mAU	1	20210802_456_Sup6_pg67	Signal	0.09378399999999999
1.036229	0.043176208300000005	mAU	1	20210802_456_Sup6_pg67	Signal	0.093973
1.037061	0.043210875	mAU	1	20210802_456_Sup6_pg67	Signal	0.09398000000000001
1.037893	0.0432455417	mAU	1	20210802_456_Sup6_pg67	Signal	0.09413099999999999
1.038725	0.043280208300000005	mAU	1	20210802_456_Sup6_pg67	Signal	0.094207
1.039556	0.0433148333	mAU	1	20210802_456_Sup6_pg67	Signal	0.094216
1.040388	0.0433495	mAU	1	20210802_456_Sup6_pg67	Signal	0.094318
1.04122	0.043384166700000004	mAU	1	20210802_456_Sup6_pg67	Signal	0.094411
1.042052	0.0434188333	mAU	1	20210802_456_Sup6_pg67	Signal	0.094787
1.042884	0.0434535	mAU	1	20210802_456_Sup6_pg67	Signal	0.094914
1.043716	0.043488166700000004	mAU	1	20210802_456_Sup6_pg67	Signal	0.095137
1.044548	0.0435228333	mAU	1	20210802_456_Sup6_pg67	Signal	0.095284
1.045379	0.043557458300000004	mAU	1	20210802_456_Sup6_pg67	Signal	0.09523799999999999
1.046211	0.043592125	mAU	1	20210802_456_Sup6_pg67	Signal	0.095522
1.047043	0.0436267917	mAU	1	20210802_456_Sup6_pg67	Signal	0.095844
1.047875	0.043661458300000004	mAU	1	20210802_456_Sup6_pg67	Signal	0.096815
1.048707	0.043696125	mAU	1	20210802_456_Sup6_pg67	Signal	0.097602
1.049539	0.0437307917	mAU	1	20210802_456_Sup6_pg67	Signal	0.09765299999999999
1.050371	0.043765458300000004	mAU	1	20210802_456_Sup6_pg67	Signal	0.096888
1.051203	0.043800125	mAU	1	20210802_456_Sup6_pg67	Signal	0.096951
1.052034	0.04383475	mAU	1	20210802_456_Sup6_pg67	Signal	0.097296
1.052866	0.043869416700000004	mAU	1	20210802_456_Sup6_pg67	Signal	0.097077
1.053698	0.0439040833	mAU	1	20210802_456_Sup6_pg67	Signal	0.096373
1.05453	0.04393875	mAU	1	20210802_456_Sup6_pg67	Signal	0.095567
1.055362	0.043973416700000004	mAU	1	20210802_456_Sup6_pg67	Signal	0.095027
1.056194	0.0440080833	mAU	1	20210802_456_Sup6_pg67	Signal	0.094954
1.057026	0.04404275	mAU	1	20210802_456_Sup6_pg67	Signal	0.095244
1.057858	0.044077416700000004	mAU	1	20210802_456_Sup6_pg67	Signal	0.09538
1.058689	0.0441120417	mAU	1	20210802_456_Sup6_pg67	Signal	0.09597699999999999
1.059521	0.044146708300000004	mAU	1	20210802_456_Sup6_pg67	Signal	0.096914
1.060353	0.044181375	mAU	1	20210802_456_Sup6_pg67	Signal	0.097997
1.061185	0.0442160417	mAU	1	20210802_456_Sup6_pg67	Signal	0.098456
1.062017	0.044250708300000004	mAU	1	20210802_456_Sup6_pg67	Signal	0.098295
1.062849	0.044285375	mAU	1	20210802_456_Sup6_pg67	Signal	0.09870899999999999
1.063681	0.0443200417	mAU	1	20210802_456_Sup6_pg67	Signal	0.099354
1.064512	0.0443546667	mAU	1	20210802_456_Sup6_pg67	Signal	0.099878
1.065344	0.0443893333	mAU	1	20210802_456_Sup6_pg67	Signal	0.100225
1.066176	0.044424	mAU	1	20210802_456_Sup6_pg67	Signal	0.10012499999999999
1.067008	0.0444586667	mAU	1	20210802_456_Sup6_pg67	Signal	0.099995
1.06784	0.0444933333	mAU	1	20210802_456_Sup6_pg67	Signal	0.099909
1.068672	0.044528	mAU	1	20210802_456_Sup6_pg67	Signal	0.099315
1.069504	0.0445626667	mAU	1	20210802_456_Sup6_pg67	Signal	0.099158
1.070336	0.0445973333	mAU	1	20210802_456_Sup6_pg67	Signal	0.099549
1.071167	0.0446319583	mAU	1	20210802_456_Sup6_pg67	Signal	0.09976
1.071999	0.044666625	mAU	1	20210802_456_Sup6_pg67	Signal	0.100127
1.072831	0.0447012917	mAU	1	20210802_456_Sup6_pg67	Signal	0.101176
1.073663	0.0447359583	mAU	1	20210802_456_Sup6_pg67	Signal	0.101769
1.074495	0.044770625	mAU	1	20210802_456_Sup6_pg67	Signal	0.101992
1.075327	0.0448052917	mAU	1	20210802_456_Sup6_pg67	Signal	0.102285
1.076159	0.0448399583	mAU	1	20210802_456_Sup6_pg67	Signal	0.102102
1.07699	0.0448745833	mAU	1	20210802_456_Sup6_pg67	Signal	0.102001
1.077822	0.04490925	mAU	1	20210802_456_Sup6_pg67	Signal	0.10218
1.078654	0.0449439167	mAU	1	20210802_456_Sup6_pg67	Signal	0.102267
1.079486	0.0449785833	mAU	1	20210802_456_Sup6_pg67	Signal	0.10217699999999999
1.0803180000000001	0.04501325	mAU	1	20210802_456_Sup6_pg67	Signal	0.102104
1.08115	0.0450479167	mAU	1	20210802_456_Sup6_pg67	Signal	0.10242000000000001
1.081982	0.0450825833	mAU	1	20210802_456_Sup6_pg67	Signal	0.10267499999999999
1.082814	0.04511725	mAU	1	20210802_456_Sup6_pg67	Signal	0.10292699999999999
1.083645	0.045151875	mAU	1	20210802_456_Sup6_pg67	Signal	0.102851
1.084477	0.0451865417	mAU	1	20210802_456_Sup6_pg67	Signal	0.102577
1.085309	0.0452212083	mAU	1	20210802_456_Sup6_pg67	Signal	0.101812
1.086141	0.045255875	mAU	1	20210802_456_Sup6_pg67	Signal	0.102243
1.086973	0.0452905417	mAU	1	20210802_456_Sup6_pg67	Signal	0.101939
1.087805	0.0453252083	mAU	1	20210802_456_Sup6_pg67	Signal	0.101754
1.088637	0.045359875	mAU	1	20210802_456_Sup6_pg67	Signal	0.101795
1.089468	0.0453945	mAU	1	20210802_456_Sup6_pg67	Signal	0.102242
1.0903	0.0454291667	mAU	1	20210802_456_Sup6_pg67	Signal	0.10237
1.091132	0.0454638333	mAU	1	20210802_456_Sup6_pg67	Signal	0.10313699999999999
1.091964	0.0454985	mAU	1	20210802_456_Sup6_pg67	Signal	0.104057
1.0927959999999999	0.0455331667	mAU	1	20210802_456_Sup6_pg67	Signal	0.104294
1.093628	0.0455678333	mAU	1	20210802_456_Sup6_pg67	Signal	0.10364699999999999
1.09446	0.0456025	mAU	1	20210802_456_Sup6_pg67	Signal	0.10304
1.095291	0.045637125	mAU	1	20210802_456_Sup6_pg67	Signal	0.103299
1.096123	0.0456717917	mAU	1	20210802_456_Sup6_pg67	Signal	0.103743
1.096955	0.0457064583	mAU	1	20210802_456_Sup6_pg67	Signal	0.103266
1.097787	0.045741125	mAU	1	20210802_456_Sup6_pg67	Signal	0.10239899999999999
1.098619	0.0457757917	mAU	1	20210802_456_Sup6_pg67	Signal	0.10158299999999999
1.099451	0.0458104583	mAU	1	20210802_456_Sup6_pg67	Signal	0.101283
1.100283	0.045845125	mAU	1	20210802_456_Sup6_pg67	Signal	0.100397
1.101115	0.0458797917	mAU	1	20210802_456_Sup6_pg67	Signal	0.099229
1.101946	0.0459144167	mAU	1	20210802_456_Sup6_pg67	Signal	0.097957
1.102778	0.0459490833	mAU	1	20210802_456_Sup6_pg67	Signal	0.098301
1.10361	0.045983750000000004	mAU	1	20210802_456_Sup6_pg67	Signal	0.098494
1.104442	0.0460184167	mAU	1	20210802_456_Sup6_pg67	Signal	0.097588
1.105274	0.0460530833	mAU	1	20210802_456_Sup6_pg67	Signal	0.09619499999999999
1.106106	0.046087750000000004	mAU	1	20210802_456_Sup6_pg67	Signal	0.095304
1.106938	0.0461224167	mAU	1	20210802_456_Sup6_pg67	Signal	0.095328
1.107769	0.0461570417	mAU	1	20210802_456_Sup6_pg67	Signal	0.095105
1.108601	0.0461917083	mAU	1	20210802_456_Sup6_pg67	Signal	0.095653
1.109433	0.046226375	mAU	1	20210802_456_Sup6_pg67	Signal	0.096303
1.110265	0.046261041700000005	mAU	1	20210802_456_Sup6_pg67	Signal	0.097291
1.111097	0.0462957083	mAU	1	20210802_456_Sup6_pg67	Signal	0.096856
1.111929	0.046330375	mAU	1	20210802_456_Sup6_pg67	Signal	0.0959
1.112761	0.046365041700000005	mAU	1	20210802_456_Sup6_pg67	Signal	0.09525399999999999
1.113593	0.0463997083	mAU	1	20210802_456_Sup6_pg67	Signal	0.09497699999999999
1.114424	0.0464343333	mAU	1	20210802_456_Sup6_pg67	Signal	0.094109
1.115256	0.046468999999999996	mAU	1	20210802_456_Sup6_pg67	Signal	0.092943
1.116088	0.0465036667	mAU	1	20210802_456_Sup6_pg67	Signal	0.091889
1.11692	0.0465383333	mAU	1	20210802_456_Sup6_pg67	Signal	0.091809
1.117752	0.046572999999999996	mAU	1	20210802_456_Sup6_pg67	Signal	0.09163199999999999
1.118584	0.0466076667	mAU	1	20210802_456_Sup6_pg67	Signal	0.091315
1.119416	0.046642333300000005	mAU	1	20210802_456_Sup6_pg67	Signal	0.09067599999999999
1.120247	0.0466769583	mAU	1	20210802_456_Sup6_pg67	Signal	0.090517
1.121079	0.046711625	mAU	1	20210802_456_Sup6_pg67	Signal	0.089838
1.1219109999999999	0.046746291700000005	mAU	1	20210802_456_Sup6_pg67	Signal	0.088854
1.122743	0.0467809583	mAU	1	20210802_456_Sup6_pg67	Signal	0.08795599999999999
1.123575	0.046815625	mAU	1	20210802_456_Sup6_pg67	Signal	0.087741
1.124407	0.046850291700000005	mAU	1	20210802_456_Sup6_pg67	Signal	0.08754
1.125239	0.0468849583	mAU	1	20210802_456_Sup6_pg67	Signal	0.087439
1.12607	0.046919583300000005	mAU	1	20210802_456_Sup6_pg67	Signal	0.087893
1.126902	0.04695425	mAU	1	20210802_456_Sup6_pg67	Signal	0.08866299999999999
1.127734	0.0469889167	mAU	1	20210802_456_Sup6_pg67	Signal	0.088854
1.128566	0.047023583300000005	mAU	1	20210802_456_Sup6_pg67	Signal	0.089386
1.129398	0.04705825	mAU	1	20210802_456_Sup6_pg67	Signal	0.089295
1.13023	0.0470929167	mAU	1	20210802_456_Sup6_pg67	Signal	0.089823
1.131062	0.047127583300000005	mAU	1	20210802_456_Sup6_pg67	Signal	0.090499
1.131894	0.04716225	mAU	1	20210802_456_Sup6_pg67	Signal	0.09079000000000001
1.132725	0.047196875000000006	mAU	1	20210802_456_Sup6_pg67	Signal	0.090543
1.133557	0.047231541700000004	mAU	1	20210802_456_Sup6_pg67	Signal	0.09084099999999999
1.134389	0.0472662083	mAU	1	20210802_456_Sup6_pg67	Signal	0.091178
1.135221	0.047300875000000006	mAU	1	20210802_456_Sup6_pg67	Signal	0.092165
1.136053	0.047335541700000004	mAU	1	20210802_456_Sup6_pg67	Signal	0.09271
1.136885	0.0473702083	mAU	1	20210802_456_Sup6_pg67	Signal	0.092302
1.137717	0.047404875000000006	mAU	1	20210802_456_Sup6_pg67	Signal	0.09122000000000001
1.1385480000000001	0.047439499999999996	mAU	1	20210802_456_Sup6_pg67	Signal	0.090918
1.13938	0.0474741667	mAU	1	20210802_456_Sup6_pg67	Signal	0.091387
1.140212	0.047508833300000004	mAU	1	20210802_456_Sup6_pg67	Signal	0.091501
1.141044	0.047543499999999995	mAU	1	20210802_456_Sup6_pg67	Signal	0.091482
1.141876	0.0475781667	mAU	1	20210802_456_Sup6_pg67	Signal	0.09114799999999999
1.142708	0.047612833300000004	mAU	1	20210802_456_Sup6_pg67	Signal	0.091876
1.14354	0.047647499999999995	mAU	1	20210802_456_Sup6_pg67	Signal	0.09239699999999999
1.144372	0.0476821667	mAU	1	20210802_456_Sup6_pg67	Signal	0.091098
1.145203	0.047716791700000004	mAU	1	20210802_456_Sup6_pg67	Signal	0.09206099999999999
1.146035	0.0477514583	mAU	1	20210802_456_Sup6_pg67	Signal	0.092476
1.146867	0.047786125000000006	mAU	1	20210802_456_Sup6_pg67	Signal	0.092927
1.147699	0.047820791700000004	mAU	1	20210802_456_Sup6_pg67	Signal	0.093468
1.148531	0.0478554583	mAU	1	20210802_456_Sup6_pg67	Signal	0.092501
1.149363	0.047890125000000006	mAU	1	20210802_456_Sup6_pg67	Signal	0.09150599999999999
1.150195	0.047924791700000004	mAU	1	20210802_456_Sup6_pg67	Signal	0.09135299999999999
1.1510259999999999	0.0479594167	mAU	1	20210802_456_Sup6_pg67	Signal	0.091124
1.151858	0.047994083300000004	mAU	1	20210802_456_Sup6_pg67	Signal	0.089877
1.15269	0.04802875	mAU	1	20210802_456_Sup6_pg67	Signal	0.08977399999999999
1.153522	0.0480634167	mAU	1	20210802_456_Sup6_pg67	Signal	0.089991
1.154354	0.048098083300000004	mAU	1	20210802_456_Sup6_pg67	Signal	0.090324
1.155186	0.04813275	mAU	1	20210802_456_Sup6_pg67	Signal	0.090929
1.156018	0.0481674167	mAU	1	20210802_456_Sup6_pg67	Signal	0.09099
1.15685	0.048202083300000004	mAU	1	20210802_456_Sup6_pg67	Signal	0.092127
1.157681	0.0482367083	mAU	1	20210802_456_Sup6_pg67	Signal	0.09337899999999999
1.158513	0.048271375000000005	mAU	1	20210802_456_Sup6_pg67	Signal	0.09353199999999999
1.159345	0.0483060417	mAU	1	20210802_456_Sup6_pg67	Signal	0.09344899999999999
1.160177	0.0483407083	mAU	1	20210802_456_Sup6_pg67	Signal	0.094081
1.161009	0.048375375000000005	mAU	1	20210802_456_Sup6_pg67	Signal	0.09440799999999999
1.161841	0.0484100417	mAU	1	20210802_456_Sup6_pg67	Signal	0.094596
1.162673	0.0484447083	mAU	1	20210802_456_Sup6_pg67	Signal	0.09519000000000001
1.163504	0.0484793333	mAU	1	20210802_456_Sup6_pg67	Signal	0.096259
1.164336	0.048513999999999995	mAU	1	20210802_456_Sup6_pg67	Signal	0.096855
1.165168	0.0485486667	mAU	1	20210802_456_Sup6_pg67	Signal	0.09730899999999999
1.166	0.0485833333	mAU	1	20210802_456_Sup6_pg67	Signal	0.097469
1.1668319999999999	0.048617999999999995	mAU	1	20210802_456_Sup6_pg67	Signal	0.097883
1.167664	0.0486526667	mAU	1	20210802_456_Sup6_pg67	Signal	0.097872
1.168496	0.0486873333	mAU	1	20210802_456_Sup6_pg67	Signal	0.097573
1.169327	0.0487219583	mAU	1	20210802_456_Sup6_pg67	Signal	0.096909
1.170159	0.048756625000000005	mAU	1	20210802_456_Sup6_pg67	Signal	0.096389
1.170991	0.0487912917	mAU	1	20210802_456_Sup6_pg67	Signal	0.097041
1.171823	0.0488259583	mAU	1	20210802_456_Sup6_pg67	Signal	0.096855
1.172655	0.048860625000000005	mAU	1	20210802_456_Sup6_pg67	Signal	0.095451
1.173487	0.0488952917	mAU	1	20210802_456_Sup6_pg67	Signal	0.094805
1.1743190000000001	0.0489299583	mAU	1	20210802_456_Sup6_pg67	Signal	0.09473000000000001
1.175151	0.048964625000000005	mAU	1	20210802_456_Sup6_pg67	Signal	0.093424
1.175982	0.04899925	mAU	1	20210802_456_Sup6_pg67	Signal	0.092917
1.176814	0.0490339167	mAU	1	20210802_456_Sup6_pg67	Signal	0.092321
1.177646	0.0490685833	mAU	1	20210802_456_Sup6_pg67	Signal	0.092986
1.178478	0.04910325	mAU	1	20210802_456_Sup6_pg67	Signal	0.09407399999999999
1.17931	0.0491379167	mAU	1	20210802_456_Sup6_pg67	Signal	0.09485
1.180142	0.0491725833	mAU	1	20210802_456_Sup6_pg67	Signal	0.09476799999999999
1.180974	0.04920725	mAU	1	20210802_456_Sup6_pg67	Signal	0.095119
1.181805	0.049241875000000004	mAU	1	20210802_456_Sup6_pg67	Signal	0.095204
1.182637	0.0492765417	mAU	1	20210802_456_Sup6_pg67	Signal	0.094881
1.183469	0.0493112083	mAU	1	20210802_456_Sup6_pg67	Signal	0.095228
1.184301	0.049345875000000004	mAU	1	20210802_456_Sup6_pg67	Signal	0.095159
1.185133	0.0493805417	mAU	1	20210802_456_Sup6_pg67	Signal	0.095314
1.185965	0.0494152083	mAU	1	20210802_456_Sup6_pg67	Signal	0.09584799999999999
1.1867969999999999	0.049449875000000004	mAU	1	20210802_456_Sup6_pg67	Signal	0.095867
1.187629	0.0494845417	mAU	1	20210802_456_Sup6_pg67	Signal	0.097069
1.18846	0.0495191667	mAU	1	20210802_456_Sup6_pg67	Signal	0.097746
1.189292	0.0495538333	mAU	1	20210802_456_Sup6_pg67	Signal	0.098328
1.190124	0.0495885	mAU	1	20210802_456_Sup6_pg67	Signal	0.09792000000000001
1.190956	0.0496231667	mAU	1	20210802_456_Sup6_pg67	Signal	0.098273
1.191788	0.0496578333	mAU	1	20210802_456_Sup6_pg67	Signal	0.09764199999999999
1.19262	0.0496925	mAU	1	20210802_456_Sup6_pg67	Signal	0.097241
1.193452	0.0497271667	mAU	1	20210802_456_Sup6_pg67	Signal	0.097427
1.194283	0.0497617917	mAU	1	20210802_456_Sup6_pg67	Signal	0.09714199999999999
1.195115	0.0497964583	mAU	1	20210802_456_Sup6_pg67	Signal	0.097284
1.1959469999999999	0.049831125000000004	mAU	1	20210802_456_Sup6_pg67	Signal	0.097832
1.196779	0.0498657917	mAU	1	20210802_456_Sup6_pg67	Signal	0.096819
1.197611	0.0499004583	mAU	1	20210802_456_Sup6_pg67	Signal	0.09717
1.198443	0.049935125000000004	mAU	1	20210802_456_Sup6_pg67	Signal	0.09711099999999999
1.199275	0.0499697917	mAU	1	20210802_456_Sup6_pg67	Signal	0.09698599999999999
1.200107	0.0500044583	mAU	1	20210802_456_Sup6_pg67	Signal	0.096464
1.200938	0.0500390833	mAU	1	20210802_456_Sup6_pg67	Signal	0.097284
1.20177	0.05007375	mAU	1	20210802_456_Sup6_pg67	Signal	0.096717
1.202602	0.050108416700000005	mAU	1	20210802_456_Sup6_pg67	Signal	0.096954
1.2034340000000001	0.0501430833	mAU	1	20210802_456_Sup6_pg67	Signal	0.09745899999999999
1.204266	0.05017775	mAU	1	20210802_456_Sup6_pg67	Signal	0.096895
1.205098	0.050212416700000005	mAU	1	20210802_456_Sup6_pg67	Signal	0.096954
1.20593	0.0502470833	mAU	1	20210802_456_Sup6_pg67	Signal	0.097092
1.206762	0.05028175	mAU	1	20210802_456_Sup6_pg67	Signal	0.096797
1.207593	0.050316375	mAU	1	20210802_456_Sup6_pg67	Signal	0.09726699999999999
1.208425	0.0503510417	mAU	1	20210802_456_Sup6_pg67	Signal	0.096757
1.209257	0.050385708300000005	mAU	1	20210802_456_Sup6_pg67	Signal	0.09627000000000001
1.210089	0.050420375	mAU	1	20210802_456_Sup6_pg67	Signal	0.095944
1.210921	0.0504550417	mAU	1	20210802_456_Sup6_pg67	Signal	0.09666000000000001
1.211753	0.050489708300000005	mAU	1	20210802_456_Sup6_pg67	Signal	0.09733399999999999
1.212585	0.050524375	mAU	1	20210802_456_Sup6_pg67	Signal	0.096217
1.213416	0.050559	mAU	1	20210802_456_Sup6_pg67	Signal	0.095908
1.214248	0.050593666700000005	mAU	1	20210802_456_Sup6_pg67	Signal	0.096575
1.21508	0.0506283333	mAU	1	20210802_456_Sup6_pg67	Signal	0.096813
1.2159119999999999	0.050663	mAU	1	20210802_456_Sup6_pg67	Signal	0.09658699999999999
1.216744	0.050697666700000005	mAU	1	20210802_456_Sup6_pg67	Signal	0.096713
1.217576	0.0507323333	mAU	1	20210802_456_Sup6_pg67	Signal	0.09660099999999999
1.218408	0.050767	mAU	1	20210802_456_Sup6_pg67	Signal	0.096616
1.21924	0.050801666700000005	mAU	1	20210802_456_Sup6_pg67	Signal	0.09631
1.220071	0.0508362917	mAU	1	20210802_456_Sup6_pg67	Signal	0.09569899999999999
1.220903	0.050870958300000005	mAU	1	20210802_456_Sup6_pg67	Signal	0.096136
1.221735	0.050905625	mAU	1	20210802_456_Sup6_pg67	Signal	0.095984
1.222567	0.0509402917	mAU	1	20210802_456_Sup6_pg67	Signal	0.09600399999999999
1.223399	0.050974958300000005	mAU	1	20210802_456_Sup6_pg67	Signal	0.09561399999999999
1.224231	0.051009625	mAU	1	20210802_456_Sup6_pg67	Signal	0.096456
1.225063	0.0510442917	mAU	1	20210802_456_Sup6_pg67	Signal	0.097158
1.225894	0.051078916700000004	mAU	1	20210802_456_Sup6_pg67	Signal	0.09655000000000001
1.226726	0.0511135833	mAU	1	20210802_456_Sup6_pg67	Signal	0.096497
1.227558	0.05114825	mAU	1	20210802_456_Sup6_pg67	Signal	0.096028
1.22839	0.051182916700000004	mAU	1	20210802_456_Sup6_pg67	Signal	0.096051
1.229222	0.0512175833	mAU	1	20210802_456_Sup6_pg67	Signal	0.09455799999999999
1.230054	0.05125225	mAU	1	20210802_456_Sup6_pg67	Signal	0.094275
1.230886	0.051286916700000004	mAU	1	20210802_456_Sup6_pg67	Signal	0.09377
1.2317179999999999	0.0513215833	mAU	1	20210802_456_Sup6_pg67	Signal	0.093832
1.232549	0.051356208300000004	mAU	1	20210802_456_Sup6_pg67	Signal	0.094679
1.233381	0.051390875	mAU	1	20210802_456_Sup6_pg67	Signal	0.095083
1.234213	0.0514255417	mAU	1	20210802_456_Sup6_pg67	Signal	0.095569
1.235045	0.051460208300000004	mAU	1	20210802_456_Sup6_pg67	Signal	0.09646199999999999
1.235877	0.051494875	mAU	1	20210802_456_Sup6_pg67	Signal	0.09637899999999999
1.236709	0.0515295417	mAU	1	20210802_456_Sup6_pg67	Signal	0.09643199999999999
1.237541	0.051564208300000004	mAU	1	20210802_456_Sup6_pg67	Signal	0.09679399999999999
1.238372	0.0515988333	mAU	1	20210802_456_Sup6_pg67	Signal	0.09679499999999999
1.239204	0.0516335	mAU	1	20210802_456_Sup6_pg67	Signal	0.09698000000000001
1.240036	0.051668166700000004	mAU	1	20210802_456_Sup6_pg67	Signal	0.097106
1.240868	0.0517028333	mAU	1	20210802_456_Sup6_pg67	Signal	0.097012
1.2417	0.0517375	mAU	1	20210802_456_Sup6_pg67	Signal	0.096173
1.242532	0.051772166700000004	mAU	1	20210802_456_Sup6_pg67	Signal	0.095969
1.243364	0.0518068333	mAU	1	20210802_456_Sup6_pg67	Signal	0.096566
1.244196	0.0518415	mAU	1	20210802_456_Sup6_pg67	Signal	0.096413
1.2450269999999999	0.051876125	mAU	1	20210802_456_Sup6_pg67	Signal	0.09669699999999999
1.245859	0.0519107917	mAU	1	20210802_456_Sup6_pg67	Signal	0.097121
1.246691	0.051945458300000004	mAU	1	20210802_456_Sup6_pg67	Signal	0.096604
1.247523	0.051980125	mAU	1	20210802_456_Sup6_pg67	Signal	0.09594699999999999
1.248355	0.0520147917	mAU	1	20210802_456_Sup6_pg67	Signal	0.095771
1.249187	0.052049458300000004	mAU	1	20210802_456_Sup6_pg67	Signal	0.095375
1.250019	0.052084125	mAU	1	20210802_456_Sup6_pg67	Signal	0.09576699999999999
1.25085	0.05211875	mAU	1	20210802_456_Sup6_pg67	Signal	0.096596
1.251682	0.0521534167	mAU	1	20210802_456_Sup6_pg67	Signal	0.09652000000000001
1.2525140000000001	0.0521880833	mAU	1	20210802_456_Sup6_pg67	Signal	0.09643299999999999
1.253346	0.05222275	mAU	1	20210802_456_Sup6_pg67	Signal	0.095528
1.254178	0.0522574167	mAU	1	20210802_456_Sup6_pg67	Signal	0.096164
1.25501	0.0522920833	mAU	1	20210802_456_Sup6_pg67	Signal	0.09583599999999999
1.255842	0.05232675	mAU	1	20210802_456_Sup6_pg67	Signal	0.09554399999999999
1.256674	0.0523614167	mAU	1	20210802_456_Sup6_pg67	Signal	0.09483000000000001
1.257505	0.0523960417	mAU	1	20210802_456_Sup6_pg67	Signal	0.095248
1.258337	0.052430708300000003	mAU	1	20210802_456_Sup6_pg67	Signal	0.096152
1.259169	0.052465375	mAU	1	20210802_456_Sup6_pg67	Signal	0.096235
1.260001	0.0525000417	mAU	1	20210802_456_Sup6_pg67	Signal	0.09693299999999999
1.2608329999999999	0.0525347083	mAU	1	20210802_456_Sup6_pg67	Signal	0.097423
1.261665	0.052569375	mAU	1	20210802_456_Sup6_pg67	Signal	0.097898
1.262497	0.0526040417	mAU	1	20210802_456_Sup6_pg67	Signal	0.09755000000000001
1.263328	0.0526386667	mAU	1	20210802_456_Sup6_pg67	Signal	0.09723699999999999
1.26416	0.0526733333	mAU	1	20210802_456_Sup6_pg67	Signal	0.096665
1.264992	0.052708	mAU	1	20210802_456_Sup6_pg67	Signal	0.097315
1.265824	0.0527426667	mAU	1	20210802_456_Sup6_pg67	Signal	0.09718099999999999
1.266656	0.0527773333	mAU	1	20210802_456_Sup6_pg67	Signal	0.09758499999999999
1.267488	0.052812	mAU	1	20210802_456_Sup6_pg67	Signal	0.097012
1.2683200000000001	0.0528466667	mAU	1	20210802_456_Sup6_pg67	Signal	0.096618
1.269152	0.0528813333	mAU	1	20210802_456_Sup6_pg67	Signal	0.09688899999999999
1.2699829999999999	0.0529159583	mAU	1	20210802_456_Sup6_pg67	Signal	0.096245
1.270815	0.052950625	mAU	1	20210802_456_Sup6_pg67	Signal	0.09687499999999999
1.271647	0.0529852917	mAU	1	20210802_456_Sup6_pg67	Signal	0.095925
1.272479	0.0530199583	mAU	1	20210802_456_Sup6_pg67	Signal	0.095006
1.273311	0.053054625	mAU	1	20210802_456_Sup6_pg67	Signal	0.095856
1.274143	0.0530892917	mAU	1	20210802_456_Sup6_pg67	Signal	0.095029
1.274975	0.0531239583	mAU	1	20210802_456_Sup6_pg67	Signal	0.094583
1.275806	0.0531585833	mAU	1	20210802_456_Sup6_pg67	Signal	0.094473
1.276638	0.053193250000000004	mAU	1	20210802_456_Sup6_pg67	Signal	0.093557
1.27747	0.0532279167	mAU	1	20210802_456_Sup6_pg67	Signal	0.09354599999999999
1.278302	0.0532625833	mAU	1	20210802_456_Sup6_pg67	Signal	0.09422000000000001
1.279134	0.053297250000000004	mAU	1	20210802_456_Sup6_pg67	Signal	0.093653
1.279966	0.0533319167	mAU	1	20210802_456_Sup6_pg67	Signal	0.09421199999999999
1.2807979999999999	0.0533665833	mAU	1	20210802_456_Sup6_pg67	Signal	0.093224
1.28163	0.053401250000000004	mAU	1	20210802_456_Sup6_pg67	Signal	0.09232599999999999
1.282461	0.053435875	mAU	1	20210802_456_Sup6_pg67	Signal	0.09244899999999999
1.283293	0.0534705417	mAU	1	20210802_456_Sup6_pg67	Signal	0.093202
1.284125	0.0535052083	mAU	1	20210802_456_Sup6_pg67	Signal	0.09310199999999999
1.284957	0.053539875	mAU	1	20210802_456_Sup6_pg67	Signal	0.091417
1.2857889999999998	0.0535745417	mAU	1	20210802_456_Sup6_pg67	Signal	0.09182799999999999
1.286621	0.0536092083	mAU	1	20210802_456_Sup6_pg67	Signal	0.09085299999999999
1.287453	0.053643875	mAU	1	20210802_456_Sup6_pg67	Signal	0.09020299999999999
1.288284	0.0536785	mAU	1	20210802_456_Sup6_pg67	Signal	0.090017
1.289116	0.0537131667	mAU	1	20210802_456_Sup6_pg67	Signal	0.089651
1.2899479999999999	0.0537478333	mAU	1	20210802_456_Sup6_pg67	Signal	0.0901
1.29078	0.0537825	mAU	1	20210802_456_Sup6_pg67	Signal	0.089741
1.291612	0.0538171667	mAU	1	20210802_456_Sup6_pg67	Signal	0.089
1.292444	0.0538518333	mAU	1	20210802_456_Sup6_pg67	Signal	0.088645
1.293276	0.0538865	mAU	1	20210802_456_Sup6_pg67	Signal	0.088377
1.294108	0.0539211667	mAU	1	20210802_456_Sup6_pg67	Signal	0.087035
1.294939	0.053955791700000005	mAU	1	20210802_456_Sup6_pg67	Signal	0.087391
1.295771	0.0539904583	mAU	1	20210802_456_Sup6_pg67	Signal	0.087707
1.296603	0.054025125	mAU	1	20210802_456_Sup6_pg67	Signal	0.08793899999999999
1.2974350000000001	0.054059791700000005	mAU	1	20210802_456_Sup6_pg67	Signal	0.087531
1.298267	0.0540944583	mAU	1	20210802_456_Sup6_pg67	Signal	0.087681
1.299099	0.054129125	mAU	1	20210802_456_Sup6_pg67	Signal	0.087517
1.299931	0.054163791700000005	mAU	1	20210802_456_Sup6_pg67	Signal	0.08646799999999999
1.300762	0.0541984167	mAU	1	20210802_456_Sup6_pg67	Signal	0.084987
1.301594	0.054233083300000005	mAU	1	20210802_456_Sup6_pg67	Signal	0.08438799999999999
1.302426	0.054267750000000003	mAU	1	20210802_456_Sup6_pg67	Signal	0.08376
1.303258	0.0543024167	mAU	1	20210802_456_Sup6_pg67	Signal	0.083253
1.30409	0.054337083300000005	mAU	1	20210802_456_Sup6_pg67	Signal	0.082286
1.304922	0.05437175	mAU	1	20210802_456_Sup6_pg67	Signal	0.08328
1.3057539999999999	0.0544064167	mAU	1	20210802_456_Sup6_pg67	Signal	0.08318
1.306586	0.054441083300000005	mAU	1	20210802_456_Sup6_pg67	Signal	0.08344
1.307417	0.0544757083	mAU	1	20210802_456_Sup6_pg67	Signal	0.08390199999999999
1.308249	0.05451037500000001	mAU	1	20210802_456_Sup6_pg67	Signal	0.083573
1.309081	0.054545041700000005	mAU	1	20210802_456_Sup6_pg67	Signal	0.083452
1.3099129999999999	0.0545797083	mAU	1	20210802_456_Sup6_pg67	Signal	0.08341599999999999
1.310745	0.05461437500000001	mAU	1	20210802_456_Sup6_pg67	Signal	0.083713
1.311577	0.054649041700000005	mAU	1	20210802_456_Sup6_pg67	Signal	0.083412
1.312409	0.0546837083	mAU	1	20210802_456_Sup6_pg67	Signal	0.08279099999999999
1.31324	0.054718333300000005	mAU	1	20210802_456_Sup6_pg67	Signal	0.08303
1.314072	0.054752999999999996	mAU	1	20210802_456_Sup6_pg67	Signal	0.083885
1.3149039999999999	0.0547876667	mAU	1	20210802_456_Sup6_pg67	Signal	0.083771
1.315736	0.054822333300000005	mAU	1	20210802_456_Sup6_pg67	Signal	0.08434499999999999
1.316568	0.054856999999999996	mAU	1	20210802_456_Sup6_pg67	Signal	0.08477000000000001
1.3174000000000001	0.0548916667	mAU	1	20210802_456_Sup6_pg67	Signal	0.08522099999999999
1.318232	0.054926333300000005	mAU	1	20210802_456_Sup6_pg67	Signal	0.08520799999999999
1.319064	0.054960999999999996	mAU	1	20210802_456_Sup6_pg67	Signal	0.085767
1.319895	0.054995625000000006	mAU	1	20210802_456_Sup6_pg67	Signal	0.084796
1.320727	0.055030291700000004	mAU	1	20210802_456_Sup6_pg67	Signal	0.084463
1.321559	0.0550649583	mAU	1	20210802_456_Sup6_pg67	Signal	0.083656
1.322391	0.055099625000000006	mAU	1	20210802_456_Sup6_pg67	Signal	0.08463000000000001
1.323223	0.055134291700000004	mAU	1	20210802_456_Sup6_pg67	Signal	0.084836
1.324055	0.0551689583	mAU	1	20210802_456_Sup6_pg67	Signal	0.084774
1.324887	0.055203625000000006	mAU	1	20210802_456_Sup6_pg67	Signal	0.085546
1.325718	0.05523825	mAU	1	20210802_456_Sup6_pg67	Signal	0.085593
1.3265500000000001	0.0552729167	mAU	1	20210802_456_Sup6_pg67	Signal	0.086213
1.327382	0.055307583300000004	mAU	1	20210802_456_Sup6_pg67	Signal	0.08549000000000001
1.328214	0.05534225	mAU	1	20210802_456_Sup6_pg67	Signal	0.08563899999999999
1.329046	0.0553769167	mAU	1	20210802_456_Sup6_pg67	Signal	0.086313
1.329878	0.055411583300000004	mAU	1	20210802_456_Sup6_pg67	Signal	0.086978
1.33071	0.05544625	mAU	1	20210802_456_Sup6_pg67	Signal	0.08778899999999999
1.331542	0.0554809167	mAU	1	20210802_456_Sup6_pg67	Signal	0.087478
1.332373	0.055515541700000004	mAU	1	20210802_456_Sup6_pg67	Signal	0.08788699999999999
1.333205	0.0555502083	mAU	1	20210802_456_Sup6_pg67	Signal	0.088475
1.334037	0.055584875000000006	mAU	1	20210802_456_Sup6_pg67	Signal	0.088378
1.3348689999999999	0.055619541700000004	mAU	1	20210802_456_Sup6_pg67	Signal	0.088392
1.335701	0.0556542083	mAU	1	20210802_456_Sup6_pg67	Signal	0.089186
1.336533	0.055688875000000006	mAU	1	20210802_456_Sup6_pg67	Signal	0.08809199999999999
1.337365	0.055723541700000004	mAU	1	20210802_456_Sup6_pg67	Signal	0.086769
1.338196	0.0557581667	mAU	1	20210802_456_Sup6_pg67	Signal	0.087101
1.3390279999999999	0.055792833300000004	mAU	1	20210802_456_Sup6_pg67	Signal	0.087596
1.33986	0.055827499999999995	mAU	1	20210802_456_Sup6_pg67	Signal	0.087618
1.340692	0.0558621667	mAU	1	20210802_456_Sup6_pg67	Signal	0.08771000000000001
1.341524	0.055896833300000004	mAU	1	20210802_456_Sup6_pg67	Signal	0.088077
1.342356	0.055931499999999995	mAU	1	20210802_456_Sup6_pg67	Signal	0.088988
1.343188	0.0559661667	mAU	1	20210802_456_Sup6_pg67	Signal	0.087854
1.34402	0.056000833300000004	mAU	1	20210802_456_Sup6_pg67	Signal	0.08767699999999999
1.344851	0.0560354583	mAU	1	20210802_456_Sup6_pg67	Signal	0.08763599999999999
1.345683	0.056070125000000005	mAU	1	20210802_456_Sup6_pg67	Signal	0.088379
1.346515	0.056104791700000003	mAU	1	20210802_456_Sup6_pg67	Signal	0.087892
1.347347	0.0561394583	mAU	1	20210802_456_Sup6_pg67	Signal	0.08817000000000001
1.348179	0.056174125000000005	mAU	1	20210802_456_Sup6_pg67	Signal	0.08702599999999999
1.349011	0.0562087917	mAU	1	20210802_456_Sup6_pg67	Signal	0.085814
1.349843	0.0562434583	mAU	1	20210802_456_Sup6_pg67	Signal	0.084965
1.350674	0.056278083300000004	mAU	1	20210802_456_Sup6_pg67	Signal	0.08519499999999999
1.351506	0.05631275	mAU	1	20210802_456_Sup6_pg67	Signal	0.085717
1.352338	0.0563474167	mAU	1	20210802_456_Sup6_pg67	Signal	0.08615
1.35317	0.056382083300000004	mAU	1	20210802_456_Sup6_pg67	Signal	0.08610799999999999
1.354002	0.05641675	mAU	1	20210802_456_Sup6_pg67	Signal	0.086627
1.3548339999999999	0.0564514167	mAU	1	20210802_456_Sup6_pg67	Signal	0.086882
1.355666	0.0564860833	mAU	1	20210802_456_Sup6_pg67	Signal	0.086562
1.356498	0.05652075	mAU	1	20210802_456_Sup6_pg67	Signal	0.086588
1.357329	0.056555375000000005	mAU	1	20210802_456_Sup6_pg67	Signal	0.086535
1.358161	0.0565900417	mAU	1	20210802_456_Sup6_pg67	Signal	0.08650000000000001
1.358993	0.0566247083	mAU	1	20210802_456_Sup6_pg67	Signal	0.08656799999999999
1.359825	0.056659375000000005	mAU	1	20210802_456_Sup6_pg67	Signal	0.086154
1.360657	0.0566940417	mAU	1	20210802_456_Sup6_pg67	Signal	0.08563799999999999
1.361489	0.0567287083	mAU	1	20210802_456_Sup6_pg67	Signal	0.08595499999999999
1.3623210000000001	0.056763375000000005	mAU	1	20210802_456_Sup6_pg67	Signal	0.085821
1.363152	0.056797999999999994	mAU	1	20210802_456_Sup6_pg67	Signal	0.086309
1.3639839999999999	0.0568326667	mAU	1	20210802_456_Sup6_pg67	Signal	0.085849
1.364816	0.0568673333	mAU	1	20210802_456_Sup6_pg67	Signal	0.086078
1.365648	0.056901999999999994	mAU	1	20210802_456_Sup6_pg67	Signal	0.086672
1.3664800000000001	0.0569366667	mAU	1	20210802_456_Sup6_pg67	Signal	0.086576
1.367312	0.0569713333	mAU	1	20210802_456_Sup6_pg67	Signal	0.086176
1.368144	0.057005999999999994	mAU	1	20210802_456_Sup6_pg67	Signal	0.086314
1.368976	0.0570406667	mAU	1	20210802_456_Sup6_pg67	Signal	0.086627
1.369807	0.0570752917	mAU	1	20210802_456_Sup6_pg67	Signal	0.08659
1.370639	0.0571099583	mAU	1	20210802_456_Sup6_pg67	Signal	0.086323
1.371471	0.057144625000000004	mAU	1	20210802_456_Sup6_pg67	Signal	0.08631799999999999
1.372303	0.0571792917	mAU	1	20210802_456_Sup6_pg67	Signal	0.085783
1.373135	0.0572139583	mAU	1	20210802_456_Sup6_pg67	Signal	0.085295
1.373967	0.057248625000000004	mAU	1	20210802_456_Sup6_pg67	Signal	0.08523499999999999
1.3747989999999999	0.0572832917	mAU	1	20210802_456_Sup6_pg67	Signal	0.085598
1.3756300000000001	0.0573179167	mAU	1	20210802_456_Sup6_pg67	Signal	0.086306
1.376462	0.0573525833	mAU	1	20210802_456_Sup6_pg67	Signal	0.086523
1.377294	0.05738725	mAU	1	20210802_456_Sup6_pg67	Signal	0.086992
1.378126	0.0574219167	mAU	1	20210802_456_Sup6_pg67	Signal	0.08810599999999999
1.378958	0.0574565833	mAU	1	20210802_456_Sup6_pg67	Signal	0.088721
1.37979	0.05749125	mAU	1	20210802_456_Sup6_pg67	Signal	0.08866
1.380622	0.0575259167	mAU	1	20210802_456_Sup6_pg67	Signal	0.08837
1.381454	0.0575605833	mAU	1	20210802_456_Sup6_pg67	Signal	0.08827199999999999
1.382285	0.0575952083	mAU	1	20210802_456_Sup6_pg67	Signal	0.088486
1.383117	0.057629875000000004	mAU	1	20210802_456_Sup6_pg67	Signal	0.088795
1.3839489999999999	0.0576645417	mAU	1	20210802_456_Sup6_pg67	Signal	0.088976
1.384781	0.0576992083	mAU	1	20210802_456_Sup6_pg67	Signal	0.08938299999999999
1.385613	0.057733875000000004	mAU	1	20210802_456_Sup6_pg67	Signal	0.08921799999999999
1.386445	0.0577685417	mAU	1	20210802_456_Sup6_pg67	Signal	0.089401
1.387277	0.0578032083	mAU	1	20210802_456_Sup6_pg67	Signal	0.08924399999999999
1.388108	0.0578378333	mAU	1	20210802_456_Sup6_pg67	Signal	0.088838
1.38894	0.0578725	mAU	1	20210802_456_Sup6_pg67	Signal	0.08842000000000001
1.389772	0.057907166700000005	mAU	1	20210802_456_Sup6_pg67	Signal	0.088478
1.390604	0.0579418333	mAU	1	20210802_456_Sup6_pg67	Signal	0.088881
1.3914360000000001	0.0579765	mAU	1	20210802_456_Sup6_pg67	Signal	0.089671
1.392268	0.058011166700000005	mAU	1	20210802_456_Sup6_pg67	Signal	0.08968899999999999
1.3931	0.0580458333	mAU	1	20210802_456_Sup6_pg67	Signal	0.08991199999999999
1.393932	0.0580805	mAU	1	20210802_456_Sup6_pg67	Signal	0.08868000000000001
1.394763	0.058115125000000004	mAU	1	20210802_456_Sup6_pg67	Signal	0.08895299999999999
1.395595	0.0581497917	mAU	1	20210802_456_Sup6_pg67	Signal	0.089058
1.396427	0.058184458300000005	mAU	1	20210802_456_Sup6_pg67	Signal	0.088903
1.397259	0.058219125000000004	mAU	1	20210802_456_Sup6_pg67	Signal	0.089055
1.398091	0.0582537917	mAU	1	20210802_456_Sup6_pg67	Signal	0.08859299999999999
1.398923	0.058288458300000005	mAU	1	20210802_456_Sup6_pg67	Signal	0.088165
1.3997549999999999	0.058323125	mAU	1	20210802_456_Sup6_pg67	Signal	0.087588
1.400586	0.05835775	mAU	1	20210802_456_Sup6_pg67	Signal	0.086791
1.401418	0.058392416700000005	mAU	1	20210802_456_Sup6_pg67	Signal	0.087265
1.40225	0.0584270833	mAU	1	20210802_456_Sup6_pg67	Signal	0.08733199999999999
1.403082	0.05846175	mAU	1	20210802_456_Sup6_pg67	Signal	0.08711
1.4039139999999999	0.058496416700000005	mAU	1	20210802_456_Sup6_pg67	Signal	0.087499
1.404746	0.0585310833	mAU	1	20210802_456_Sup6_pg67	Signal	0.08763699999999999
1.405578	0.05856575	mAU	1	20210802_456_Sup6_pg67	Signal	0.087555
1.4064100000000002	0.058600416700000005	mAU	1	20210802_456_Sup6_pg67	Signal	0.087293
1.407241	0.0586350417	mAU	1	20210802_456_Sup6_pg67	Signal	0.086431
1.408073	0.058669708300000005	mAU	1	20210802_456_Sup6_pg67	Signal	0.086185
1.4089049999999999	0.058704375	mAU	1	20210802_456_Sup6_pg67	Signal	0.086383
1.409737	0.0587390417	mAU	1	20210802_456_Sup6_pg67	Signal	0.085987
1.410569	0.058773708300000005	mAU	1	20210802_456_Sup6_pg67	Signal	0.08622099999999999
1.411401	0.058808375	mAU	1	20210802_456_Sup6_pg67	Signal	0.086116
1.412233	0.0588430417	mAU	1	20210802_456_Sup6_pg67	Signal	0.085717
1.4130639999999999	0.058877666700000005	mAU	1	20210802_456_Sup6_pg67	Signal	0.086104
1.413896	0.0589123333	mAU	1	20210802_456_Sup6_pg67	Signal	0.086685
1.414728	0.058947	mAU	1	20210802_456_Sup6_pg67	Signal	0.08723
1.4155600000000002	0.058981666700000004	mAU	1	20210802_456_Sup6_pg67	Signal	0.087212
1.416392	0.0590163333	mAU	1	20210802_456_Sup6_pg67	Signal	0.08686
1.417224	0.059051	mAU	1	20210802_456_Sup6_pg67	Signal	0.086271
1.418056	0.059085666700000004	mAU	1	20210802_456_Sup6_pg67	Signal	0.086074
1.418887	0.0591202917	mAU	1	20210802_456_Sup6_pg67	Signal	0.08581799999999999
1.419719	0.059154958300000005	mAU	1	20210802_456_Sup6_pg67	Signal	0.08565099999999999
1.4205510000000001	0.059189625	mAU	1	20210802_456_Sup6_pg67	Signal	0.085657
1.421383	0.0592242917	mAU	1	20210802_456_Sup6_pg67	Signal	0.08576299999999999
1.422215	0.059258958300000004	mAU	1	20210802_456_Sup6_pg67	Signal	0.086064
1.423047	0.059293625	mAU	1	20210802_456_Sup6_pg67	Signal	0.086173
1.423879	0.0593282917	mAU	1	20210802_456_Sup6_pg67	Signal	0.086222
1.424711	0.059362958300000004	mAU	1	20210802_456_Sup6_pg67	Signal	0.085889
1.425542	0.0593975833	mAU	1	20210802_456_Sup6_pg67	Signal	0.086286
1.426374	0.05943225	mAU	1	20210802_456_Sup6_pg67	Signal	0.087199
1.427206	0.059466916700000004	mAU	1	20210802_456_Sup6_pg67	Signal	0.08730299999999999
1.428038	0.0595015833	mAU	1	20210802_456_Sup6_pg67	Signal	0.087013
1.42887	0.05953625	mAU	1	20210802_456_Sup6_pg67	Signal	0.087647
1.429702	0.059570916700000004	mAU	1	20210802_456_Sup6_pg67	Signal	0.088485
1.430534	0.0596055833	mAU	1	20210802_456_Sup6_pg67	Signal	0.089226
1.431365	0.059640208300000004	mAU	1	20210802_456_Sup6_pg67	Signal	0.089624
1.432197	0.059674875	mAU	1	20210802_456_Sup6_pg67	Signal	0.08966199999999999
1.4330289999999999	0.0597095417	mAU	1	20210802_456_Sup6_pg67	Signal	0.089254
1.433861	0.059744208300000004	mAU	1	20210802_456_Sup6_pg67	Signal	0.088738
1.434693	0.059778875	mAU	1	20210802_456_Sup6_pg67	Signal	0.088558
1.435525	0.0598135417	mAU	1	20210802_456_Sup6_pg67	Signal	0.089458
1.436357	0.059848208300000004	mAU	1	20210802_456_Sup6_pg67	Signal	0.08982000000000001
1.437189	0.059882875	mAU	1	20210802_456_Sup6_pg67	Signal	0.089516
1.43802	0.0599175	mAU	1	20210802_456_Sup6_pg67	Signal	0.089653
1.438852	0.059952166700000004	mAU	1	20210802_456_Sup6_pg67	Signal	0.090125
1.439684	0.0599868333	mAU	1	20210802_456_Sup6_pg67	Signal	0.090584
1.440516	0.0600215	mAU	1	20210802_456_Sup6_pg67	Signal	0.090789
1.441348	0.060056166700000004	mAU	1	20210802_456_Sup6_pg67	Signal	0.091199
1.44218	0.0600908333	mAU	1	20210802_456_Sup6_pg67	Signal	0.091643
1.443012	0.0601255	mAU	1	20210802_456_Sup6_pg67	Signal	0.09175699999999999
1.443843	0.060160125	mAU	1	20210802_456_Sup6_pg67	Signal	0.092041
1.444675	0.0601947917	mAU	1	20210802_456_Sup6_pg67	Signal	0.092627
1.445507	0.060229458300000004	mAU	1	20210802_456_Sup6_pg67	Signal	0.092218
1.446339	0.060264125	mAU	1	20210802_456_Sup6_pg67	Signal	0.091969
1.447171	0.0602987917	mAU	1	20210802_456_Sup6_pg67	Signal	0.09175699999999999
1.448003	0.060333458300000004	mAU	1	20210802_456_Sup6_pg67	Signal	0.09193799999999999
1.4488349999999999	0.060368125	mAU	1	20210802_456_Sup6_pg67	Signal	0.09246399999999999
1.449667	0.0604027917	mAU	1	20210802_456_Sup6_pg67	Signal	0.092083
1.450498	0.0604374167	mAU	1	20210802_456_Sup6_pg67	Signal	0.09182599999999999
1.45133	0.0604720833	mAU	1	20210802_456_Sup6_pg67	Signal	0.09234099999999999
1.452162	0.06050675	mAU	1	20210802_456_Sup6_pg67	Signal	0.091997
1.452994	0.0605414167	mAU	1	20210802_456_Sup6_pg67	Signal	0.092057
1.453826	0.0605760833	mAU	1	20210802_456_Sup6_pg67	Signal	0.092707
1.454658	0.06061075	mAU	1	20210802_456_Sup6_pg67	Signal	0.092045
1.4554900000000002	0.0606454167	mAU	1	20210802_456_Sup6_pg67	Signal	0.09114699999999999
1.456321	0.0606800417	mAU	1	20210802_456_Sup6_pg67	Signal	0.090539
1.457153	0.0607147083	mAU	1	20210802_456_Sup6_pg67	Signal	0.09025699999999999
1.4579849999999999	0.060749375	mAU	1	20210802_456_Sup6_pg67	Signal	0.09007699999999999
1.458817	0.0607840417	mAU	1	20210802_456_Sup6_pg67	Signal	0.089687
1.459649	0.0608187083	mAU	1	20210802_456_Sup6_pg67	Signal	0.08922000000000001
1.460481	0.060853375	mAU	1	20210802_456_Sup6_pg67	Signal	0.088527
1.461313	0.0608880417	mAU	1	20210802_456_Sup6_pg67	Signal	0.087985
1.4621439999999999	0.0609226667	mAU	1	20210802_456_Sup6_pg67	Signal	0.087822
1.462976	0.0609573333	mAU	1	20210802_456_Sup6_pg67	Signal	0.08777
1.463808	0.060992	mAU	1	20210802_456_Sup6_pg67	Signal	0.08781000000000001
1.4646400000000002	0.0610266667	mAU	1	20210802_456_Sup6_pg67	Signal	0.087786
1.465472	0.0610613333	mAU	1	20210802_456_Sup6_pg67	Signal	0.086967
1.466304	0.061096	mAU	1	20210802_456_Sup6_pg67	Signal	0.085962
1.467136	0.0611306667	mAU	1	20210802_456_Sup6_pg67	Signal	0.0855
1.467968	0.0611653333	mAU	1	20210802_456_Sup6_pg67	Signal	0.08545599999999999
1.468799	0.0611999583	mAU	1	20210802_456_Sup6_pg67	Signal	0.086111
1.469631	0.061234625	mAU	1	20210802_456_Sup6_pg67	Signal	0.08666599999999999
1.470463	0.0612692917	mAU	1	20210802_456_Sup6_pg67	Signal	0.086465
1.471295	0.0613039583	mAU	1	20210802_456_Sup6_pg67	Signal	0.085837
1.472127	0.061338625	mAU	1	20210802_456_Sup6_pg67	Signal	0.085667
1.472959	0.0613732917	mAU	1	20210802_456_Sup6_pg67	Signal	0.086042
1.4737909999999999	0.0614079583	mAU	1	20210802_456_Sup6_pg67	Signal	0.086465
1.474622	0.0614425833	mAU	1	20210802_456_Sup6_pg67	Signal	0.08689799999999999
1.475454	0.061477250000000004	mAU	1	20210802_456_Sup6_pg67	Signal	0.087548
1.476286	0.0615119167	mAU	1	20210802_456_Sup6_pg67	Signal	0.08734499999999999
1.477118	0.0615465833	mAU	1	20210802_456_Sup6_pg67	Signal	0.087114
1.47795	0.061581250000000004	mAU	1	20210802_456_Sup6_pg67	Signal	0.087296
1.478782	0.0616159167	mAU	1	20210802_456_Sup6_pg67	Signal	0.087239
1.479614	0.0616505833	mAU	1	20210802_456_Sup6_pg67	Signal	0.08669199999999999
1.480446	0.061685250000000004	mAU	1	20210802_456_Sup6_pg67	Signal	0.08601099999999999
1.481277	0.061719875	mAU	1	20210802_456_Sup6_pg67	Signal	0.08588000000000001
1.482109	0.061754541700000005	mAU	1	20210802_456_Sup6_pg67	Signal	0.08612199999999999
1.4829409999999998	0.0617892083	mAU	1	20210802_456_Sup6_pg67	Signal	0.08591499999999999
1.483773	0.06182387500000001	mAU	1	20210802_456_Sup6_pg67	Signal	0.08597199999999999
1.484605	0.061858541700000005	mAU	1	20210802_456_Sup6_pg67	Signal	0.085904
1.485437	0.0618932083	mAU	1	20210802_456_Sup6_pg67	Signal	0.08556899999999999
1.486269	0.06192787500000001	mAU	1	20210802_456_Sup6_pg67	Signal	0.085447
1.4871	0.0619625	mAU	1	20210802_456_Sup6_pg67	Signal	0.085769
1.487932	0.0619971667	mAU	1	20210802_456_Sup6_pg67	Signal	0.086398
1.488764	0.062031833300000006	mAU	1	20210802_456_Sup6_pg67	Signal	0.086842
1.489596	0.0620665	mAU	1	20210802_456_Sup6_pg67	Signal	0.08691299999999999
1.490428	0.0621011667	mAU	1	20210802_456_Sup6_pg67	Signal	0.086808
1.49126	0.062135833300000005	mAU	1	20210802_456_Sup6_pg67	Signal	0.086462
1.492092	0.0621705	mAU	1	20210802_456_Sup6_pg67	Signal	0.086322
1.492924	0.0622051667	mAU	1	20210802_456_Sup6_pg67	Signal	0.086712
1.493755	0.062239791700000005	mAU	1	20210802_456_Sup6_pg67	Signal	0.086959
1.494587	0.0622744583	mAU	1	20210802_456_Sup6_pg67	Signal	0.087307
1.495419	0.06230912500000001	mAU	1	20210802_456_Sup6_pg67	Signal	0.08713699999999999
1.496251	0.062343791700000005	mAU	1	20210802_456_Sup6_pg67	Signal	0.087089
1.497083	0.0623784583	mAU	1	20210802_456_Sup6_pg67	Signal	0.08795
1.4979149999999999	0.06241312500000001	mAU	1	20210802_456_Sup6_pg67	Signal	0.088221
1.498747	0.062447791700000005	mAU	1	20210802_456_Sup6_pg67	Signal	0.087854
1.499578	0.0624824167	mAU	1	20210802_456_Sup6_pg67	Signal	0.087766
1.50041	0.0625170833	mAU	1	20210802_456_Sup6_pg67	Signal	0.087958
1.501242	0.06255175	mAU	1	20210802_456_Sup6_pg67	Signal	0.087923
1.502074	0.06258641670000001	mAU	1	20210802_456_Sup6_pg67	Signal	0.08887
1.5029059999999999	0.0626210833	mAU	1	20210802_456_Sup6_pg67	Signal	0.08985699999999999
1.503738	0.06265575	mAU	1	20210802_456_Sup6_pg67	Signal	0.090082
1.5045700000000002	0.0626904167	mAU	1	20210802_456_Sup6_pg67	Signal	0.09021000000000001
1.5054020000000001	0.0627250833	mAU	1	20210802_456_Sup6_pg67	Signal	0.090235
1.506233	0.06275970830000001	mAU	1	20210802_456_Sup6_pg67	Signal	0.090283
1.5070649999999999	0.062794375	mAU	1	20210802_456_Sup6_pg67	Signal	0.09088099999999999
1.5078969999999998	0.0628290417	mAU	1	20210802_456_Sup6_pg67	Signal	0.091871
1.508729	0.0628637083	mAU	1	20210802_456_Sup6_pg67	Signal	0.09232699999999999
1.509561	0.062898375	mAU	1	20210802_456_Sup6_pg67	Signal	0.09200699999999999
1.510393	0.0629330417	mAU	1	20210802_456_Sup6_pg67	Signal	0.09150499999999999
1.511225	0.06296770830000001	mAU	1	20210802_456_Sup6_pg67	Signal	0.091308
1.5120559999999998	0.0630023333	mAU	1	20210802_456_Sup6_pg67	Signal	0.091234
1.512888	0.063037	mAU	1	20210802_456_Sup6_pg67	Signal	0.09124199999999999
1.5137200000000002	0.0630716667	mAU	1	20210802_456_Sup6_pg67	Signal	0.091307
1.5145520000000001	0.0631063333	mAU	1	20210802_456_Sup6_pg67	Signal	0.09082499999999999
1.515384	0.063141	mAU	1	20210802_456_Sup6_pg67	Signal	0.090629
1.516216	0.06317566670000001	mAU	1	20210802_456_Sup6_pg67	Signal	0.090734
1.517048	0.0632103333	mAU	1	20210802_456_Sup6_pg67	Signal	0.090944
1.51788	0.063245	mAU	1	20210802_456_Sup6_pg67	Signal	0.092053
1.518711	0.063279625	mAU	1	20210802_456_Sup6_pg67	Signal	0.09250599999999999
1.519543	0.0633142917	mAU	1	20210802_456_Sup6_pg67	Signal	0.091499
1.520375	0.06334895830000001	mAU	1	20210802_456_Sup6_pg67	Signal	0.09152099999999999
1.521207	0.063383625	mAU	1	20210802_456_Sup6_pg67	Signal	0.091857
1.522039	0.0634182917	mAU	1	20210802_456_Sup6_pg67	Signal	0.092675
1.5228709999999999	0.0634529583	mAU	1	20210802_456_Sup6_pg67	Signal	0.09260499999999999
1.523703	0.063487625	mAU	1	20210802_456_Sup6_pg67	Signal	0.092579
1.524534	0.06352225	mAU	1	20210802_456_Sup6_pg67	Signal	0.092442
1.525366	0.06355691670000001	mAU	1	20210802_456_Sup6_pg67	Signal	0.092864
1.526198	0.0635915833	mAU	1	20210802_456_Sup6_pg67	Signal	0.092725
1.5270299999999999	0.06362625	mAU	1	20210802_456_Sup6_pg67	Signal	0.093202
1.5278619999999998	0.0636609167	mAU	1	20210802_456_Sup6_pg67	Signal	0.09313199999999999
1.528694	0.0636955833	mAU	1	20210802_456_Sup6_pg67	Signal	0.092595
1.529526	0.06373025	mAU	1	20210802_456_Sup6_pg67	Signal	0.092392
1.530358	0.06376491670000001	mAU	1	20210802_456_Sup6_pg67	Signal	0.092613
1.531189	0.0637995417	mAU	1	20210802_456_Sup6_pg67	Signal	0.092943
1.5320209999999999	0.0638342083	mAU	1	20210802_456_Sup6_pg67	Signal	0.093524
1.532853	0.063868875	mAU	1	20210802_456_Sup6_pg67	Signal	0.09364299999999999
1.533685	0.0639035417	mAU	1	20210802_456_Sup6_pg67	Signal	0.09353199999999999
1.5345170000000001	0.06393820830000001	mAU	1	20210802_456_Sup6_pg67	Signal	0.092912
1.535349	0.063972875	mAU	1	20210802_456_Sup6_pg67	Signal	0.092025
1.536181	0.0640075417	mAU	1	20210802_456_Sup6_pg67	Signal	0.09204000000000001
1.5370119999999998	0.0640421667	mAU	1	20210802_456_Sup6_pg67	Signal	0.092222
1.537844	0.0640768333	mAU	1	20210802_456_Sup6_pg67	Signal	0.092399
1.538676	0.0641115	mAU	1	20210802_456_Sup6_pg67	Signal	0.09179000000000001
1.539508	0.0641461667	mAU	1	20210802_456_Sup6_pg67	Signal	0.091874
1.54034	0.0641808333	mAU	1	20210802_456_Sup6_pg67	Signal	0.092386
1.541172	0.0642155	mAU	1	20210802_456_Sup6_pg67	Signal	0.09317299999999999
1.542004	0.0642501667	mAU	1	20210802_456_Sup6_pg67	Signal	0.093861
1.5428359999999999	0.0642848333	mAU	1	20210802_456_Sup6_pg67	Signal	0.09422799999999999
1.5436670000000001	0.06431945830000001	mAU	1	20210802_456_Sup6_pg67	Signal	0.094307
1.544499	0.064354125	mAU	1	20210802_456_Sup6_pg67	Signal	0.093313
1.545331	0.0643887917	mAU	1	20210802_456_Sup6_pg67	Signal	0.09307499999999999
1.546163	0.0644234583	mAU	1	20210802_456_Sup6_pg67	Signal	0.09321299999999999
1.546995	0.064458125	mAU	1	20210802_456_Sup6_pg67	Signal	0.092845
1.5478269999999998	0.0644927917	mAU	1	20210802_456_Sup6_pg67	Signal	0.092553
1.548659	0.0645274583	mAU	1	20210802_456_Sup6_pg67	Signal	0.09218000000000001
1.54949	0.0645620833	mAU	1	20210802_456_Sup6_pg67	Signal	0.091768
1.550322	0.06459675	mAU	1	20210802_456_Sup6_pg67	Signal	0.09141099999999999
1.551154	0.0646314167	mAU	1	20210802_456_Sup6_pg67	Signal	0.09117499999999999
1.5519859999999999	0.0646660833	mAU	1	20210802_456_Sup6_pg67	Signal	0.091487
1.5528179999999998	0.06470075	mAU	1	20210802_456_Sup6_pg67	Signal	0.091823
1.5536500000000002	0.0647354167	mAU	1	20210802_456_Sup6_pg67	Signal	0.091365
1.5544820000000001	0.0647700833	mAU	1	20210802_456_Sup6_pg67	Signal	0.09092299999999999
1.555314	0.06480475000000001	mAU	1	20210802_456_Sup6_pg67	Signal	0.09028000000000001
1.556145	0.064839375	mAU	1	20210802_456_Sup6_pg67	Signal	0.08950699999999999
1.5569769999999998	0.0648740417	mAU	1	20210802_456_Sup6_pg67	Signal	0.088833
1.557809	0.0649087083	mAU	1	20210802_456_Sup6_pg67	Signal	0.087957
1.558641	0.064943375	mAU	1	20210802_456_Sup6_pg67	Signal	0.087032
1.559473	0.0649780417	mAU	1	20210802_456_Sup6_pg67	Signal	0.086045
1.560305	0.0650127083	mAU	1	20210802_456_Sup6_pg67	Signal	0.085878
1.561137	0.065047375	mAU	1	20210802_456_Sup6_pg67	Signal	0.086544
1.561968	0.065082	mAU	1	20210802_456_Sup6_pg67	Signal	0.08701099999999999
1.5628000000000002	0.0651166667	mAU	1	20210802_456_Sup6_pg67	Signal	0.08743000000000001
1.5636320000000001	0.0651513333	mAU	1	20210802_456_Sup6_pg67	Signal	0.08689799999999999
1.564464	0.065186	mAU	1	20210802_456_Sup6_pg67	Signal	0.086417
1.565296	0.0652206667	mAU	1	20210802_456_Sup6_pg67	Signal	0.08627499999999999
1.566128	0.0652553333	mAU	1	20210802_456_Sup6_pg67	Signal	0.086711
1.56696	0.06529	mAU	1	20210802_456_Sup6_pg67	Signal	0.08663599999999999
1.5677919999999999	0.0653246667	mAU	1	20210802_456_Sup6_pg67	Signal	0.08646899999999999
1.568623	0.0653592917	mAU	1	20210802_456_Sup6_pg67	Signal	0.085635
1.569455	0.0653939583	mAU	1	20210802_456_Sup6_pg67	Signal	0.085073
1.570287	0.065428625	mAU	1	20210802_456_Sup6_pg67	Signal	0.08505299999999999
1.571119	0.06546329170000001	mAU	1	20210802_456_Sup6_pg67	Signal	0.085057
1.5719509999999999	0.0654979583	mAU	1	20210802_456_Sup6_pg67	Signal	0.08421000000000001
1.5727829999999998	0.06553262500000001	mAU	1	20210802_456_Sup6_pg67	Signal	0.08348799999999999
1.573615	0.0655672917	mAU	1	20210802_456_Sup6_pg67	Signal	0.082083
1.574446	0.0656019167	mAU	1	20210802_456_Sup6_pg67	Signal	0.081282
1.575278	0.06563658330000001	mAU	1	20210802_456_Sup6_pg67	Signal	0.08176499999999999
1.57611	0.06567125	mAU	1	20210802_456_Sup6_pg67	Signal	0.08136499999999999
1.5769419999999998	0.0657059167	mAU	1	20210802_456_Sup6_pg67	Signal	0.08186399999999999
1.577774	0.0657405833	mAU	1	20210802_456_Sup6_pg67	Signal	0.081449
1.578606	0.06577525000000001	mAU	1	20210802_456_Sup6_pg67	Signal	0.081079
1.5794380000000001	0.0658099167	mAU	1	20210802_456_Sup6_pg67	Signal	0.080525
1.58027	0.06584458330000001	mAU	1	20210802_456_Sup6_pg67	Signal	0.080816
1.5811009999999999	0.0658792083	mAU	1	20210802_456_Sup6_pg67	Signal	0.080423
1.5819329999999998	0.06591387500000001	mAU	1	20210802_456_Sup6_pg67	Signal	0.07958799999999999
1.582765	0.0659485417	mAU	1	20210802_456_Sup6_pg67	Signal	0.079233
1.583597	0.0659832083	mAU	1	20210802_456_Sup6_pg67	Signal	0.078336
1.584429	0.066017875	mAU	1	20210802_456_Sup6_pg67	Signal	0.078429
1.585261	0.06605254170000001	mAU	1	20210802_456_Sup6_pg67	Signal	0.078092
1.586093	0.0660872083	mAU	1	20210802_456_Sup6_pg67	Signal	0.078308
1.586924	0.0661218333	mAU	1	20210802_456_Sup6_pg67	Signal	0.078219
1.587756	0.0661565	mAU	1	20210802_456_Sup6_pg67	Signal	0.077889
1.5885880000000001	0.0661911667	mAU	1	20210802_456_Sup6_pg67	Signal	0.07746299999999999
1.58942	0.06622583330000001	mAU	1	20210802_456_Sup6_pg67	Signal	0.07768000000000001
1.590252	0.0662605	mAU	1	20210802_456_Sup6_pg67	Signal	0.078253
1.591084	0.0662951667	mAU	1	20210802_456_Sup6_pg67	Signal	0.078111
1.5919159999999999	0.0663298333	mAU	1	20210802_456_Sup6_pg67	Signal	0.077814
1.5927479999999998	0.06636449999999999	mAU	1	20210802_456_Sup6_pg67	Signal	0.077267
1.593579	0.066399125	mAU	1	20210802_456_Sup6_pg67	Signal	0.076648
1.594411	0.06643379170000001	mAU	1	20210802_456_Sup6_pg67	Signal	0.07552299999999999
1.595243	0.0664684583	mAU	1	20210802_456_Sup6_pg67	Signal	0.075386
1.596075	0.06650312500000001	mAU	1	20210802_456_Sup6_pg67	Signal	0.075754
1.5969069999999999	0.0665377917	mAU	1	20210802_456_Sup6_pg67	Signal	0.076767
1.597739	0.0665724583	mAU	1	20210802_456_Sup6_pg67	Signal	0.07835199999999999
1.598571	0.066607125	mAU	1	20210802_456_Sup6_pg67	Signal	0.078729
1.599402	0.06664175	mAU	1	20210802_456_Sup6_pg67	Signal	0.0789
1.600234	0.0666764167	mAU	1	20210802_456_Sup6_pg67	Signal	0.07971
1.6010659999999999	0.0667110833	mAU	1	20210802_456_Sup6_pg67	Signal	0.07957199999999999
1.6018979999999998	0.06674575	mAU	1	20210802_456_Sup6_pg67	Signal	0.079928
1.6027300000000002	0.0667804167	mAU	1	20210802_456_Sup6_pg67	Signal	0.080096
1.603562	0.06681508330000001	mAU	1	20210802_456_Sup6_pg67	Signal	0.079959
1.604394	0.06684975	mAU	1	20210802_456_Sup6_pg67	Signal	0.08039299999999999
1.605226	0.0668844167	mAU	1	20210802_456_Sup6_pg67	Signal	0.0811
1.6060569999999998	0.0669190417	mAU	1	20210802_456_Sup6_pg67	Signal	0.081716
1.606889	0.0669537083	mAU	1	20210802_456_Sup6_pg67	Signal	0.081726
1.607721	0.066988375	mAU	1	20210802_456_Sup6_pg67	Signal	0.081787
1.6085530000000001	0.06702304170000001	mAU	1	20210802_456_Sup6_pg67	Signal	0.08133000000000001
1.609385	0.0670577083	mAU	1	20210802_456_Sup6_pg67	Signal	0.08154399999999999
1.610217	0.06709237500000001	mAU	1	20210802_456_Sup6_pg67	Signal	0.08207099999999999
1.611049	0.0671270417	mAU	1	20210802_456_Sup6_pg67	Signal	0.081999
1.6118800000000002	0.0671616667	mAU	1	20210802_456_Sup6_pg67	Signal	0.082188
1.612712	0.06719633330000001	mAU	1	20210802_456_Sup6_pg67	Signal	0.082924
1.613544	0.067231	mAU	1	20210802_456_Sup6_pg67	Signal	0.083928
1.614376	0.0672656667	mAU	1	20210802_456_Sup6_pg67	Signal	0.084743
1.615208	0.0673003333	mAU	1	20210802_456_Sup6_pg67	Signal	0.085203
1.61604	0.06733499999999999	mAU	1	20210802_456_Sup6_pg67	Signal	0.08599000000000001
1.6168719999999999	0.0673696667	mAU	1	20210802_456_Sup6_pg67	Signal	0.08634499999999999
1.6177039999999998	0.06740433330000001	mAU	1	20210802_456_Sup6_pg67	Signal	0.087394
1.618535	0.0674389583	mAU	1	20210802_456_Sup6_pg67	Signal	0.087555
1.619367	0.06747362500000001	mAU	1	20210802_456_Sup6_pg67	Signal	0.08770399999999999
1.620199	0.0675082917	mAU	1	20210802_456_Sup6_pg67	Signal	0.08841
1.6210309999999999	0.0675429583	mAU	1	20210802_456_Sup6_pg67	Signal	0.088142
1.6218629999999998	0.067577625	mAU	1	20210802_456_Sup6_pg67	Signal	0.088374
1.622695	0.06761229170000001	mAU	1	20210802_456_Sup6_pg67	Signal	0.08899000000000001
1.623527	0.0676469583	mAU	1	20210802_456_Sup6_pg67	Signal	0.090292
1.624358	0.0676815833	mAU	1	20210802_456_Sup6_pg67	Signal	0.089387
1.62519	0.06771625	mAU	1	20210802_456_Sup6_pg67	Signal	0.08913
1.6260219999999999	0.0677509167	mAU	1	20210802_456_Sup6_pg67	Signal	0.08888499999999999
1.626854	0.06778558330000001	mAU	1	20210802_456_Sup6_pg67	Signal	0.08920399999999999
1.627686	0.06782025	mAU	1	20210802_456_Sup6_pg67	Signal	0.08941299999999999
1.6285180000000001	0.0678549167	mAU	1	20210802_456_Sup6_pg67	Signal	0.08909099999999999
1.62935	0.0678895833	mAU	1	20210802_456_Sup6_pg67	Signal	0.08842000000000001
1.630182	0.06792425	mAU	1	20210802_456_Sup6_pg67	Signal	0.088462
1.6310129999999998	0.067958875	mAU	1	20210802_456_Sup6_pg67	Signal	0.088546
1.631845	0.06799354170000001	mAU	1	20210802_456_Sup6_pg67	Signal	0.088375
1.632677	0.0680282083	mAU	1	20210802_456_Sup6_pg67	Signal	0.088637
1.633509	0.06806287500000001	mAU	1	20210802_456_Sup6_pg67	Signal	0.089276
1.634341	0.0680975417	mAU	1	20210802_456_Sup6_pg67	Signal	0.08959099999999999
1.635173	0.0681322083	mAU	1	20210802_456_Sup6_pg67	Signal	0.089456
1.636005	0.068166875	mAU	1	20210802_456_Sup6_pg67	Signal	0.089449
1.6368369999999999	0.0682015417	mAU	1	20210802_456_Sup6_pg67	Signal	0.090665
1.6376680000000001	0.0682361667	mAU	1	20210802_456_Sup6_pg67	Signal	0.091142
1.6385	0.0682708333	mAU	1	20210802_456_Sup6_pg67	Signal	0.09082799999999999
1.639332	0.06830549999999999	mAU	1	20210802_456_Sup6_pg67	Signal	0.09007899999999999
1.640164	0.0683401667	mAU	1	20210802_456_Sup6_pg67	Signal	0.09031299999999999
1.640996	0.0683748333	mAU	1	20210802_456_Sup6_pg67	Signal	0.08977099999999999
1.6418279999999998	0.0684095	mAU	1	20210802_456_Sup6_pg67	Signal	0.089031
1.64266	0.0684441667	mAU	1	20210802_456_Sup6_pg67	Signal	0.088756
1.643491	0.0684787917	mAU	1	20210802_456_Sup6_pg67	Signal	0.088116
1.644323	0.0685134583	mAU	1	20210802_456_Sup6_pg67	Signal	0.086709
1.645155	0.068548125	mAU	1	20210802_456_Sup6_pg67	Signal	0.086577
1.6459869999999999	0.0685827917	mAU	1	20210802_456_Sup6_pg67	Signal	0.08555399999999999
1.6468189999999998	0.0686174583	mAU	1	20210802_456_Sup6_pg67	Signal	0.085494
1.647651	0.06865212500000001	mAU	1	20210802_456_Sup6_pg67	Signal	0.085661
1.648483	0.0686867917	mAU	1	20210802_456_Sup6_pg67	Signal	0.085934
1.649315	0.0687214583	mAU	1	20210802_456_Sup6_pg67	Signal	0.085923
1.650146	0.0687560833	mAU	1	20210802_456_Sup6_pg67	Signal	0.085905
1.6509779999999998	0.06879075	mAU	1	20210802_456_Sup6_pg67	Signal	0.085282
1.65181	0.0688254167	mAU	1	20210802_456_Sup6_pg67	Signal	0.08524000000000001
1.652642	0.0688600833	mAU	1	20210802_456_Sup6_pg67	Signal	0.08495000000000001
1.653474	0.06889475	mAU	1	20210802_456_Sup6_pg67	Signal	0.084993
1.654306	0.0689294167	mAU	1	20210802_456_Sup6_pg67	Signal	0.083769
1.655138	0.0689640833	mAU	1	20210802_456_Sup6_pg67	Signal	0.082316
1.655969	0.0689987083	mAU	1	20210802_456_Sup6_pg67	Signal	0.08155799999999999
1.656801	0.06903337500000001	mAU	1	20210802_456_Sup6_pg67	Signal	0.082124
1.6576330000000001	0.0690680417	mAU	1	20210802_456_Sup6_pg67	Signal	0.081882
1.658465	0.0691027083	mAU	1	20210802_456_Sup6_pg67	Signal	0.08114099999999999
1.659297	0.069137375	mAU	1	20210802_456_Sup6_pg67	Signal	0.080691
1.660129	0.0691720417	mAU	1	20210802_456_Sup6_pg67	Signal	0.080512
1.660961	0.0692067083	mAU	1	20210802_456_Sup6_pg67	Signal	0.08047399999999999
1.6617929999999999	0.06924137500000001	mAU	1	20210802_456_Sup6_pg67	Signal	0.080191
1.662624	0.06927599999999999	mAU	1	20210802_456_Sup6_pg67	Signal	0.081069
[truncated: 90,323 more rows]
