# Supplementary material for: Appia: Simpler chromatography analysis and visualization
Source: PLoS One. 2023 Jan 17;18(1):e0280255. doi: 10.1371/journal.pone.0280255 (PMC9844859; doi:10.1371/journal.pone.0280255)
Supplement: S3 Data — (CSV) [file pone.0280255.s005.csv]

mL	Channel	Time	Normalization	Sample	Value
0.0	2475ChA ex488/em509	0.0	Normalized	1-to-01	0.0001270406
0.0	2475ChA ex488/em509	0.0	Normalized	1-to-05	0.0
0.0	2475ChA ex488/em509	0.0	Normalized	1-to-10	7.05054e-05
0.0	2475ChA ex488/em509	0.0	Normalized	ENaC	0.0
0.0	2475ChA ex488/em509	0.0	Normalized	Nedd4-2	7.48275e-05
0.0041666665	2475ChA ex488/em509	0.008333333	Normalized	1-to-01	0.0001387956
0.0041666665	2475ChA ex488/em509	0.008333333	Normalized	1-to-05	1.3441200000000001e-05
0.0041666665	2475ChA ex488/em509	0.008333333	Normalized	1-to-10	8.42446e-05
0.0041666665	2475ChA ex488/em509	0.008333333	Normalized	ENaC	0.0024135198
0.0041666665	2475ChA ex488/em509	0.008333333	Normalized	Nedd4-2	7.940720000000001e-05
0.008333335	2475ChA ex488/em509	0.01666667	Normalized	1-to-01	0.0001799709
0.008333335	2475ChA ex488/em509	0.01666667	Normalized	1-to-05	5.91655e-05
0.008333335	2475ChA ex488/em509	0.01666667	Normalized	1-to-10	0.0001283411
0.008333335	2475ChA ex488/em509	0.01666667	Normalized	ENaC	0.0107580004
0.008333335	2475ChA ex488/em509	0.01666667	Normalized	Nedd4-2	9.370400000000001e-05
0.0125	2475ChA ex488/em509	0.025	Normalized	1-to-01	0.0002557138
0.0125	2475ChA ex488/em509	0.025	Normalized	1-to-05	0.0001425486
0.0125	2475ChA ex488/em509	0.025	Normalized	1-to-10	0.0002103
0.0125	2475ChA ex488/em509	0.025	Normalized	ENaC	0.0258121178
0.0125	2475ChA ex488/em509	0.025	Normalized	Nedd4-2	0.00011896400000000001
0.016666665	2475ChA ex488/em509	0.03333333	Normalized	1-to-01	0.0003869408
0.016666665	2475ChA ex488/em509	0.03333333	Normalized	1-to-05	0.000288041
0.016666665	2475ChA ex488/em509	0.03333333	Normalized	1-to-10	0.00035229850000000003
0.016666665	2475ChA ex488/em509	0.03333333	Normalized	ENaC	0.0518536039
0.016666665	2475ChA ex488/em509	0.03333333	Normalized	Nedd4-2	0.00016363870000000002
0.020833335	2475ChA ex488/em509	0.04166667	Normalized	1-to-01	0.0005851502000000001
0.020833335	2475ChA ex488/em509	0.04166667	Normalized	1-to-05	0.0005081137000000001
0.020833335	2475ChA ex488/em509	0.04166667	Normalized	1-to-10	0.0005667256
0.020833335	2475ChA ex488/em509	0.04166667	Normalized	ENaC	0.0912725887
0.020833335	2475ChA ex488/em509	0.04166667	Normalized	Nedd4-2	0.0002319033
0.025	2475ChA ex488/em509	0.05	Normalized	1-to-01	0.0008521671000000001
0.025	2475ChA ex488/em509	0.05	Normalized	1-to-05	0.0008061898000000001
0.025	2475ChA ex488/em509	0.05	Normalized	1-to-10	0.0008589820000000001
0.025	2475ChA ex488/em509	0.05	Normalized	ENaC	0.1443187507
0.025	2475ChA ex488/em509	0.05	Normalized	Nedd4-2	0.0003237579
0.029166665	2475ChA ex488/em509	0.05833333	Normalized	1-to-01	0.0011799605
0.029166665	2475ChA ex488/em509	0.05833333	Normalized	1-to-05	0.0011722438
0.029166665	2475ChA ex488/em509	0.05833333	Normalized	1-to-10	0.0012157255000000001
0.029166665	2475ChA ex488/em509	0.05833333	Normalized	ENaC	0.2091014179
0.029166665	2475ChA ex488/em509	0.05833333	Normalized	Nedd4-2	0.000437741
0.033333335	2475ChA ex488/em509	0.06666667	Normalized	1-to-01	0.0015488201
0.033333335	2475ChA ex488/em509	0.06666667	Normalized	1-to-05	0.0015845127
0.033333335	2475ChA ex488/em509	0.06666667	Normalized	1-to-10	0.0016178956
0.033333335	2475ChA ex488/em509	0.06666667	Normalized	ENaC	0.28201763750000003
0.033333335	2475ChA ex488/em509	0.06666667	Normalized	Nedd4-2	0.0005671724
0.0375	2475ChA ex488/em509	0.075	Normalized	1-to-01	0.0019339227
0.0375	2475ChA ex488/em509	0.075	Normalized	1-to-05	0.0020158559
0.0375	2475ChA ex488/em509	0.075	Normalized	1-to-10	0.0020394435
0.0375	2475ChA ex488/em509	0.075	Normalized	ENaC	0.3581800452
0.0375	2475ChA ex488/em509	0.075	Normalized	Nedd4-2	0.0007039104
0.041666665000000006	2475ChA ex488/em509	0.08333333	Normalized	1-to-01	0.0023084405
0.041666665000000006	2475ChA ex488/em509	0.08333333	Normalized	1-to-05	0.0024339934
0.041666665000000006	2475ChA ex488/em509	0.08333333	Normalized	1-to-10	0.0024476501
0.041666665000000006	2475ChA ex488/em509	0.08333333	Normalized	ENaC	0.4316312383
0.041666665000000006	2475ChA ex488/em509	0.08333333	Normalized	Nedd4-2	0.000838352
0.045833335	2475ChA ex488/em509	0.09166667	Normalized	1-to-01	0.0026448115
0.045833335	2475ChA ex488/em509	0.09166667	Normalized	1-to-05	0.0028108071000000003
0.045833335	2475ChA ex488/em509	0.09166667	Normalized	1-to-10	0.0028155122
0.045833335	2475ChA ex488/em509	0.09166667	Normalized	ENaC	0.4973770954
0.045833335	2475ChA ex488/em509	0.09166667	Normalized	Nedd4-2	0.0009606855
0.05	2475ChA ex488/em509	0.1	Normalized	1-to-01	0.0029236922
0.05	2475ChA ex488/em509	0.1	Normalized	1-to-05	0.0031230656
0.05	2475ChA ex488/em509	0.1	Normalized	1-to-10	0.0031236518
0.05	2475ChA ex488/em509	0.1	Normalized	ENaC	0.5518145357
0.05	2475ChA ex488/em509	0.1	Normalized	Nedd4-2	0.0010644393
0.054166650000000004	2475ChA ex488/em509	0.1083333	Normalized	1-to-01	0.0031348594
0.054166650000000004	2475ChA ex488/em509	0.1083333	Normalized	1-to-05	0.0033597653000000003
0.054166650000000004	2475ChA ex488/em509	0.1083333	Normalized	1-to-10	0.0033580912
0.054166650000000004	2475ChA ex488/em509	0.1083333	Normalized	ENaC	0.5924464072
0.054166650000000004	2475ChA ex488/em509	0.1083333	Normalized	Nedd4-2	0.0011448121
0.05833335	2475ChA ex488/em509	0.1166667	Normalized	1-to-01	0.0032748474
0.05833335	2475ChA ex488/em509	0.1166667	Normalized	1-to-05	0.0035201738
0.05833335	2475ChA ex488/em509	0.1166667	Normalized	1-to-10	0.0035207383
0.05833335	2475ChA ex488/em509	0.1166667	Normalized	ENaC	0.6195223886
0.05833335	2475ChA ex488/em509	0.1166667	Normalized	Nedd4-2	0.0012028476000000001
0.0625	2475ChA ex488/em509	0.125	Normalized	1-to-01	0.0033566133
0.0625	2475ChA ex488/em509	0.125	Normalized	1-to-05	0.0036179838000000002
0.0625	2475ChA ex488/em509	0.125	Normalized	1-to-10	0.0036214395000000003
0.0625	2475ChA ex488/em509	0.125	Normalized	ENaC	0.6352543371
0.0625	2475ChA ex488/em509	0.125	Normalized	Nedd4-2	0.001241259
0.06666665000000001	2475ChA ex488/em509	0.1333333	Normalized	1-to-01	0.0033987737
0.06666665000000001	2475ChA ex488/em509	0.1333333	Normalized	1-to-05	0.0036744689
0.06666665000000001	2475ChA ex488/em509	0.1333333	Normalized	1-to-10	0.003682115
0.06666665000000001	2475ChA ex488/em509	0.1333333	Normalized	ENaC	0.6434948294
0.06666665000000001	2475ChA ex488/em509	0.1333333	Normalized	Nedd4-2	0.0012677719
0.07083335	2475ChA ex488/em509	0.1416667	Normalized	1-to-01	0.0034135579
0.07083335	2475ChA ex488/em509	0.1416667	Normalized	1-to-05	0.0037040567
0.07083335	2475ChA ex488/em509	0.1416667	Normalized	1-to-10	0.0037148347
0.07083335	2475ChA ex488/em509	0.1416667	Normalized	ENaC	0.6469194637
0.07083335	2475ChA ex488/em509	0.1416667	Normalized	Nedd4-2	0.0012850991
0.075	2475ChA ex488/em509	0.15	Normalized	1-to-01	0.0034088127
0.075	2475ChA ex488/em509	0.15	Normalized	1-to-05	0.0037133488000000003
0.075	2475ChA ex488/em509	0.15	Normalized	1-to-10	0.0037281766000000004
0.075	2475ChA ex488/em509	0.15	Normalized	ENaC	0.6470264950000001
0.075	2475ChA ex488/em509	0.15	Normalized	Nedd4-2	0.0012963722000000001
0.07916665	2475ChA ex488/em509	0.15833329999999998	Normalized	1-to-01	0.0034055271000000002
0.07916665	2475ChA ex488/em509	0.15833329999999998	Normalized	1-to-05	0.0037250860000000003
0.07916665	2475ChA ex488/em509	0.15833329999999998	Normalized	1-to-10	0.0037421545000000003
0.07916665	2475ChA ex488/em509	0.15833329999999998	Normalized	ENaC	0.6479897761
0.07916665	2475ChA ex488/em509	0.15833329999999998	Normalized	Nedd4-2	0.0013093150000000001
0.08333335	2475ChA ex488/em509	0.1666667	Normalized	1-to-01	0.0034027891000000003
0.08333335	2475ChA ex488/em509	0.1666667	Normalized	1-to-05	0.0037358454
0.08333335	2475ChA ex488/em509	0.1666667	Normalized	1-to-10	0.0037548621000000003
0.08333335	2475ChA ex488/em509	0.1666667	Normalized	ENaC	0.6492739684000001
0.08333335	2475ChA ex488/em509	0.1666667	Normalized	Nedd4-2	0.0013233020000000002
0.08750000000000001	2475ChA ex488/em509	0.17500000000000002	Normalized	1-to-01	0.0034022415
0.08750000000000001	2475ChA ex488/em509	0.17500000000000002	Normalized	1-to-05	0.0037456258
0.08750000000000001	2475ChA ex488/em509	0.17500000000000002	Normalized	1-to-10	0.0037643916
0.08750000000000001	2475ChA ex488/em509	0.17500000000000002	Normalized	ENaC	0.6512003481
0.08750000000000001	2475ChA ex488/em509	0.17500000000000002	Normalized	Nedd4-2	0.0013352015
0.09166665	2475ChA ex488/em509	0.1833333	Normalized	1-to-01	0.0034031545
0.09166665	2475ChA ex488/em509	0.1833333	Normalized	1-to-05	0.0037546738000000003
0.09166665	2475ChA ex488/em509	0.1833333	Normalized	1-to-10	0.0037732868
0.09166665	2475ChA ex488/em509	0.1833333	Normalized	ENaC	0.6534834376
0.09166665	2475ChA ex488/em509	0.1833333	Normalized	Nedd4-2	0.0013458484
0.09583335	2475ChA ex488/em509	0.1916667	Normalized	1-to-01	0.0034051617
0.09583335	2475ChA ex488/em509	0.1916667	Normalized	1-to-05	0.0037588303
0.09583335	2475ChA ex488/em509	0.1916667	Normalized	1-to-10	0.0037802757000000003
0.09583335	2475ChA ex488/em509	0.1916667	Normalized	ENaC	0.6560874383
0.09583335	2475ChA ex488/em509	0.1916667	Normalized	Nedd4-2	0.0013560773000000001
0.1	2475ChA ex488/em509	0.2	Normalized	1-to-01	0.0034086295
0.1	2475ChA ex488/em509	0.2	Normalized	1-to-05	0.0037610313000000003
0.1	2475ChA ex488/em509	0.2	Normalized	1-to-10	0.0037856756000000003
0.1	2475ChA ex488/em509	0.2	Normalized	ENaC	0.6587630367
0.1	2475ChA ex488/em509	0.2	Normalized	Nedd4-2	0.0013644282
0.10416665	2475ChA ex488/em509	0.2083333	Normalized	1-to-01	0.0034124627
0.10416665	2475ChA ex488/em509	0.2083333	Normalized	1-to-05	0.003762009
0.10416665	2475ChA ex488/em509	0.2083333	Normalized	1-to-10	0.0037907583
0.10416665	2475ChA ex488/em509	0.2083333	Normalized	ENaC	0.6610461263
0.10416665	2475ChA ex488/em509	0.2083333	Normalized	Nedd4-2	0.0013706906000000001
0.10833335000000001	2475ChA ex488/em509	0.2166667	Normalized	1-to-01	0.0034164781
0.10833335000000001	2475ChA ex488/em509	0.2166667	Normalized	1-to-05	0.0037629868
0.10833335000000001	2475ChA ex488/em509	0.2166667	Normalized	1-to-10	0.0037961582
0.10833335000000001	2475ChA ex488/em509	0.2166667	Normalized	ENaC	0.6632935997
0.10833335000000001	2475ChA ex488/em509	0.2166667	Normalized	Nedd4-2	0.0013752835
0.1125	2475ChA ex488/em509	0.225	Normalized	1-to-01	0.0034206757
0.1125	2475ChA ex488/em509	0.225	Normalized	1-to-05	0.0037637205
0.1125	2475ChA ex488/em509	0.225	Normalized	1-to-10	0.0038053705
0.1125	2475ChA ex488/em509	0.225	Normalized	ENaC	0.6650415331
0.1125	2475ChA ex488/em509	0.225	Normalized	Nedd4-2	0.0013788321
0.11666665	2475ChA ex488/em509	0.2333333	Normalized	1-to-01	0.0034241435000000003
0.11666665	2475ChA ex488/em509	0.2333333	Normalized	1-to-05	0.0037649437
0.11666665	2475ChA ex488/em509	0.2333333	Normalized	1-to-10	0.0038142657
0.11666665	2475ChA ex488/em509	0.2333333	Normalized	ENaC	0.6663971403000001
0.11666665	2475ChA ex488/em509	0.2333333	Normalized	Nedd4-2	0.0013821723
0.12083335	2475ChA ex488/em509	0.24166669999999998	Normalized	1-to-01	0.0034261508
0.12083335	2475ChA ex488/em509	0.24166669999999998	Normalized	1-to-05	0.0037664110000000003
0.12083335	2475ChA ex488/em509	0.24166669999999998	Normalized	1-to-10	0.0038244312
0.12083335	2475ChA ex488/em509	0.24166669999999998	Normalized	ENaC	0.6669679127
0.12083335	2475ChA ex488/em509	0.24166669999999998	Normalized	Nedd4-2	0.0013859303
0.125	2475ChA ex488/em509	0.25	Normalized	1-to-01	0.003429071
0.125	2475ChA ex488/em509	0.25	Normalized	1-to-05	0.0037673887000000002
0.125	2475ChA ex488/em509	0.25	Normalized	1-to-10	0.0038333263000000003
0.125	2475ChA ex488/em509	0.25	Normalized	ENaC	0.6669322965000001
0.125	2475ChA ex488/em509	0.25	Normalized	Nedd4-2	0.0013871830000000002
0.12916665	2475ChA ex488/em509	0.2583333	Normalized	1-to-01	0.0034321743
0.12916665	2475ChA ex488/em509	0.2583333	Normalized	1-to-05	0.0037676329000000002
0.12916665	2475ChA ex488/em509	0.2583333	Normalized	1-to-10	0.0038438089
0.12916665	2475ChA ex488/em509	0.2583333	Normalized	ENaC	0.6664685554
0.12916665	2475ChA ex488/em509	0.2583333	Normalized	Nedd4-2	0.0013880178000000001
0.13333335	2475ChA ex488/em509	0.2666667	Normalized	1-to-01	0.0034356422
0.13333335	2475ChA ex488/em509	0.2666667	Normalized	1-to-05	0.0037676329000000002
0.13333335	2475ChA ex488/em509	0.2666667	Normalized	1-to-10	0.0038542915000000003
0.13333335	2475ChA ex488/em509	0.2666667	Normalized	ENaC	0.6656479216
0.13333335	2475ChA ex488/em509	0.2666667	Normalized	Nedd4-2	0.0013871830000000002
0.1375	2475ChA ex488/em509	0.275	Normalized	1-to-01	0.0034389268
0.1375	2475ChA ex488/em509	0.275	Normalized	1-to-05	0.0037668992000000003
0.1375	2475ChA ex488/em509	0.275	Normalized	1-to-10	0.0038638226
0.1375	2475ChA ex488/em509	0.275	Normalized	ENaC	0.6650059169
0.1375	2475ChA ex488/em509	0.275	Normalized	Nedd4-2	0.0013840513
0.14166665	2475ChA ex488/em509	0.2833333	Normalized	1-to-01	0.0034433076000000003
0.14166665	2475ChA ex488/em509	0.2833333	Normalized	1-to-05	0.0037664110000000003
0.14166665	2475ChA ex488/em509	0.2833333	Normalized	1-to-10	0.0038736709
0.14166665	2475ChA ex488/em509	0.2833333	Normalized	ENaC	0.6646134081
0.14166665	2475ChA ex488/em509	0.2833333	Normalized	Nedd4-2	0.0013790416000000001
0.14583335	2475ChA ex488/em509	0.2916667	Normalized	1-to-01	0.0034484173
0.14583335	2475ChA ex488/em509	0.2916667	Normalized	1-to-05	0.0037676329000000002
0.14583335	2475ChA ex488/em509	0.2916667	Normalized	1-to-10	0.0038828816
0.14583335	2475ChA ex488/em509	0.2916667	Normalized	ENaC	0.6640784345
0.14583335	2475ChA ex488/em509	0.2916667	Normalized	Nedd4-2	0.0013734045000000001
0.15	2475ChA ex488/em509	0.30000000000000004	Normalized	1-to-01	0.0034529803
0.15	2475ChA ex488/em509	0.30000000000000004	Normalized	1-to-05	0.0037686119
0.15	2475ChA ex488/em509	0.30000000000000004	Normalized	1-to-10	0.0038895534
0.15	2475ChA ex488/em509	0.30000000000000004	Normalized	ENaC	0.6641140507000001
0.15	2475ChA ex488/em509	0.30000000000000004	Normalized	Nedd4-2	0.0013665157
0.15416665000000002	2475ChA ex488/em509	0.3083333	Normalized	1-to-01	0.0034582731
0.15416665000000002	2475ChA ex488/em509	0.3083333	Normalized	1-to-05	0.0037708116
0.15416665000000002	2475ChA ex488/em509	0.3083333	Normalized	1-to-10	0.0038971767000000003
0.15416665000000002	2475ChA ex488/em509	0.3083333	Normalized	ENaC	0.6640426357
0.15416665000000002	2475ChA ex488/em509	0.3083333	Normalized	Nedd4-2	0.0013598354000000001
0.15833335	2475ChA ex488/em509	0.31666669999999997	Normalized	1-to-01	0.0034632015
0.15833335	2475ChA ex488/em509	0.31666669999999997	Normalized	1-to-05	0.0037730126000000003
0.15833335	2475ChA ex488/em509	0.31666669999999997	Normalized	1-to-10	0.0039013079
0.15833335	2475ChA ex488/em509	0.31666669999999997	Normalized	ENaC	0.6640426357
0.15833335	2475ChA ex488/em509	0.31666669999999997	Normalized	Nedd4-2	0.0013539898
0.1625	2475ChA ex488/em509	0.325	Normalized	1-to-01	0.0034664861
0.1625	2475ChA ex488/em509	0.325	Normalized	1-to-05	0.0037749694
0.1625	2475ChA ex488/em509	0.325	Normalized	1-to-10	0.0039051187
0.1625	2475ChA ex488/em509	0.325	Normalized	ENaC	0.6638999883000001
0.1625	2475ChA ex488/em509	0.325	Normalized	Nedd4-2	0.001351276
0.16666665	2475ChA ex488/em509	0.3333333	Normalized	1-to-01	0.0034710491
0.16666665	2475ChA ex488/em509	0.3333333	Normalized	1-to-05	0.0037732580000000003
0.16666665	2475ChA ex488/em509	0.3333333	Normalized	1-to-10	0.0039092483
0.16666665	2475ChA ex488/em509	0.3333333	Normalized	ENaC	0.6634718633000001
0.16666665	2475ChA ex488/em509	0.3333333	Normalized	Nedd4-2	0.001349397
0.17083335	2475ChA ex488/em509	0.3416667	Normalized	1-to-01	0.0034748823
0.17083335	2475ChA ex488/em509	0.3416667	Normalized	1-to-05	0.0037686119
0.17083335	2475ChA ex488/em509	0.3416667	Normalized	1-to-10	0.0039117905
0.17083335	2475ChA ex488/em509	0.3416667	Normalized	ENaC	0.6629725059
0.17083335	2475ChA ex488/em509	0.3416667	Normalized	Nedd4-2	0.0013487706
0.17500000000000002	2475ChA ex488/em509	0.35000000000000003	Normalized	1-to-01	0.0034767073
0.17500000000000002	2475ChA ex488/em509	0.35000000000000003	Normalized	1-to-05	0.0037639659
0.17500000000000002	2475ChA ex488/em509	0.35000000000000003	Normalized	1-to-10	0.0039130608
0.17500000000000002	2475ChA ex488/em509	0.35000000000000003	Normalized	ENaC	0.6622947023
0.17500000000000002	2475ChA ex488/em509	0.35000000000000003	Normalized	Nedd4-2	0.0013508581
0.17916665	2475ChA ex488/em509	0.35833329999999997	Normalized	1-to-01	0.0034781670000000003
0.17916665	2475ChA ex488/em509	0.35833329999999997	Normalized	1-to-05	0.0037571188
0.17916665	2475ChA ex488/em509	0.35833329999999997	Normalized	1-to-10	0.0039136967
0.17916665	2475ChA ex488/em509	0.35833329999999997	Normalized	ENaC	0.6616168987000001
0.17916665	2475ChA ex488/em509	0.35833329999999997	Normalized	Nedd4-2	0.001353155
0.18333335	2475ChA ex488/em509	0.36666669999999996	Normalized	1-to-01	0.0034785324
0.18333335	2475ChA ex488/em509	0.36666669999999996	Normalized	1-to-05	0.0037517391
0.18333335	2475ChA ex488/em509	0.36666669999999996	Normalized	1-to-10	0.0039124264
0.18333335	2475ChA ex488/em509	0.36666669999999996	Normalized	ENaC	0.6606894163
0.18333335	2475ChA ex488/em509	0.36666669999999996	Normalized	Nedd4-2	0.0013562857
0.1875	2475ChA ex488/em509	0.375	Normalized	1-to-01	0.0034776194
0.1875	2475ChA ex488/em509	0.375	Normalized	1-to-05	0.0037461153
0.1875	2475ChA ex488/em509	0.375	Normalized	1-to-10	0.0039098843
0.1875	2475ChA ex488/em509	0.375	Normalized	ENaC	0.6600116127
0.1875	2475ChA ex488/em509	0.375	Normalized	Nedd4-2	0.0013583742000000002
0.19166665	2475ChA ex488/em509	0.3833333	Normalized	1-to-01	0.0034754299000000002
0.19166665	2475ChA ex488/em509	0.3833333	Normalized	1-to-05	0.0037461153
0.19166665	2475ChA ex488/em509	0.3833333	Normalized	1-to-10	0.0039054375
0.19166665	2475ChA ex488/em509	0.3833333	Normalized	ENaC	0.6591911616
0.19166665	2475ChA ex488/em509	0.3833333	Normalized	Nedd4-2	0.0013606701
0.19583335000000002	2475ChA ex488/em509	0.3916667	Normalized	1-to-01	0.0034710491
0.19583335000000002	2475ChA ex488/em509	0.3916667	Normalized	1-to-05	0.0037495382000000002
0.19583335000000002	2475ChA ex488/em509	0.3916667	Normalized	1-to-10	0.0038984486000000003
0.19583335000000002	2475ChA ex488/em509	0.3916667	Normalized	ENaC	0.6581922643
0.19583335000000002	2475ChA ex488/em509	0.3916667	Normalized	Nedd4-2	0.0013619228
0.2	2475ChA ex488/em509	0.4	Normalized	1-to-01	0.0034642957000000003
0.2	2475ChA ex488/em509	0.4	Normalized	1-to-05	0.0037546738000000003
0.2	2475ChA ex488/em509	0.4	Normalized	1-to-10	0.0038924127000000003
0.2	2475ChA ex488/em509	0.4	Normalized	ENaC	0.6574074294000001
0.2	2475ChA ex488/em509	0.4	Normalized	Nedd4-2	0.001363384
0.20416665	2475ChA ex488/em509	0.40833329999999995	Normalized	1-to-01	0.0034571779
0.20416665	2475ChA ex488/em509	0.40833329999999995	Normalized	1-to-05	0.0037617649
0.20416665	2475ChA ex488/em509	0.40833329999999995	Normalized	1-to-10	0.00388733
0.20416665	2475ChA ex488/em509	0.40833329999999995	Normalized	ENaC	0.6565869783
0.20416665	2475ChA ex488/em509	0.40833329999999995	Normalized	Nedd4-2	0.0013644282
0.20833335	2475ChA ex488/em509	0.4166667	Normalized	1-to-01	0.0034496947
0.20833335	2475ChA ex488/em509	0.4166667	Normalized	1-to-05	0.0037683665
0.20833335	2475ChA ex488/em509	0.4166667	Normalized	1-to-10	0.0038838347000000003
0.20833335	2475ChA ex488/em509	0.4166667	Normalized	ENaC	0.6558377596
0.20833335	2475ChA ex488/em509	0.4166667	Normalized	Nedd4-2	0.001365263
0.21250000000000002	2475ChA ex488/em509	0.425	Normalized	1-to-01	0.0034407518
0.21250000000000002	2475ChA ex488/em509	0.425	Normalized	1-to-05	0.0037735021000000002
0.21250000000000002	2475ChA ex488/em509	0.425	Normalized	1-to-10	0.003879388
0.21250000000000002	2475ChA ex488/em509	0.425	Normalized	ENaC	0.6553027861
0.21250000000000002	2475ChA ex488/em509	0.425	Normalized	Nedd4-2	0.0013656809
0.21666665000000002	2475ChA ex488/em509	0.4333333	Normalized	1-to-01	0.0034327219
0.21666665000000002	2475ChA ex488/em509	0.4333333	Normalized	1-to-05	0.0037766809
0.21666665000000002	2475ChA ex488/em509	0.4333333	Normalized	1-to-10	0.0038790708
0.21666665000000002	2475ChA ex488/em509	0.4333333	Normalized	ENaC	0.6551243398000001
0.21666665000000002	2475ChA ex488/em509	0.4333333	Normalized	Nedd4-2	0.001365263
0.22083335	2475ChA ex488/em509	0.44166669999999997	Normalized	1-to-01	0.0034239604000000003
0.22083335	2475ChA ex488/em509	0.44166669999999997	Normalized	1-to-05	0.0037793701000000002
0.22083335	2475ChA ex488/em509	0.44166669999999997	Normalized	1-to-10	0.0038787536
0.22083335	2475ChA ex488/em509	0.44166669999999997	Normalized	ENaC	0.6551957548
0.22083335	2475ChA ex488/em509	0.44166669999999997	Normalized	Nedd4-2	0.0013640103
0.225	2475ChA ex488/em509	0.45	Normalized	1-to-01	0.0034166603000000003
0.225	2475ChA ex488/em509	0.45	Normalized	1-to-05	0.0037786377000000003
0.225	2475ChA ex488/em509	0.45	Normalized	1-to-10	0.0038787536
0.225	2475ChA ex488/em509	0.45	Normalized	ENaC	0.6554454335000001
0.225	2475ChA ex488/em509	0.45	Normalized	Nedd4-2	0.0013619228
0.22916665	2475ChA ex488/em509	0.4583333	Normalized	1-to-01	0.0034119151
0.22916665	2475ChA ex488/em509	0.4583333	Normalized	1-to-05	0.0037771691
0.22916665	2475ChA ex488/em509	0.4583333	Normalized	1-to-10	0.003879388
0.22916665	2475ChA ex488/em509	0.4583333	Normalized	ENaC	0.6558735585000001
0.22916665	2475ChA ex488/em509	0.4583333	Normalized	Nedd4-2	0.0013575384
0.23333335	2475ChA ex488/em509	0.4666667	Normalized	1-to-01	0.0034073521000000002
0.23333335	2475ChA ex488/em509	0.4666667	Normalized	1-to-05	0.0037771691
0.23333335	2475ChA ex488/em509	0.4666667	Normalized	1-to-10	0.0038797051000000003
0.23333335	2475ChA ex488/em509	0.4666667	Normalized	ENaC	0.6565155633
0.23333335	2475ChA ex488/em509	0.4666667	Normalized	Nedd4-2	0.0013527371000000002
0.23750000000000002	2475ChA ex488/em509	0.47500000000000003	Normalized	1-to-01	0.0034049795
0.23750000000000002	2475ChA ex488/em509	0.47500000000000003	Normalized	1-to-05	0.0037796155000000002
0.23750000000000002	2475ChA ex488/em509	0.47500000000000003	Normalized	1-to-10	0.0038800239
0.23750000000000002	2475ChA ex488/em509	0.47500000000000003	Normalized	ENaC	0.6571221345
0.23750000000000002	2475ChA ex488/em509	0.47500000000000003	Normalized	Nedd4-2	0.0013475179
0.24166665	2475ChA ex488/em509	0.48333329999999997	Normalized	1-to-01	0.0034044319
0.24166665	2475ChA ex488/em509	0.48333329999999997	Normalized	1-to-05	0.0037825488
0.24166665	2475ChA ex488/em509	0.48333329999999997	Normalized	1-to-10	0.0038825645
0.24166665	2475ChA ex488/em509	0.48333329999999997	Normalized	ENaC	0.6578711706
0.24166665	2475ChA ex488/em509	0.48333329999999997	Normalized	Nedd4-2	0.0013420903
0.24583335	2475ChA ex488/em509	0.49166669999999996	Normalized	1-to-01	0.00340644
0.24583335	2475ChA ex488/em509	0.49166669999999996	Normalized	1-to-05	0.0037876844
0.24583335	2475ChA ex488/em509	0.49166669999999996	Normalized	1-to-10	0.0038847878
0.24583335	2475ChA ex488/em509	0.49166669999999996	Normalized	ENaC	0.6584777418000001
0.24583335	2475ChA ex488/em509	0.49166669999999996	Normalized	Nedd4-2	0.0013383333
0.25	2475ChA ex488/em509	0.5	Normalized	1-to-01	0.0001270406
0.25	2475ChA ex488/em509	0.5	Normalized	1-to-05	0.0
0.25	2475ChA ex488/em509	0.5	Normalized	1-to-10	7.05054e-05
0.25	2475ChA ex488/em509	0.5	Normalized	ENaC	0.0
0.25	2475ChA ex488/em509	0.5	Normalized	Nedd4-2	7.48275e-05
0.25416665	2475ChA ex488/em509	0.5083333	Normalized	1-to-01	0.000126995
0.25416665	2475ChA ex488/em509	0.5083333	Normalized	1-to-05	7.947e-07
0.25416665	2475ChA ex488/em509	0.5083333	Normalized	1-to-10	7.077340000000001e-05
0.25416665	2475ChA ex488/em509	0.5083333	Normalized	ENaC	6.24282e-05
0.25416665	2475ChA ex488/em509	0.5083333	Normalized	Nedd4-2	7.487970000000001e-05
0.25833335	2475ChA ex488/em509	0.5166666999999999	Normalized	1-to-01	0.0001250216
0.25833335	2475ChA ex488/em509	0.5166666999999999	Normalized	1-to-05	1.2990000000000002e-06
0.25833335	2475ChA ex488/em509	0.5166666999999999	Normalized	1-to-10	7.14757e-05
0.25833335	2475ChA ex488/em509	0.5166666999999999	Normalized	ENaC	0.0001850552
0.25833335	2475ChA ex488/em509	0.5166666999999999	Normalized	Nedd4-2	7.39011e-05
0.2625	2475ChA ex488/em509	0.525	Normalized	1-to-01	0.0001206412
0.2625	2475ChA ex488/em509	0.525	Normalized	1-to-05	4.2333e-06
0.2625	2475ChA ex488/em509	0.525	Normalized	1-to-10	7.24287e-05
0.2625	2475ChA ex488/em509	0.525	Normalized	ENaC	0.0003634215
0.2625	2475ChA ex488/em509	0.525	Normalized	Nedd4-2	7.22311e-05
0.26666665	2475ChA ex488/em509	0.5333333	Normalized	1-to-01	0.0001135232
0.26666665	2475ChA ex488/em509	0.5333333	Normalized	1-to-05	9.3684e-06
0.26666665	2475ChA ex488/em509	0.5333333	Normalized	1-to-10	7.33818e-05
0.26666665	2475ChA ex488/em509	0.5333333	Normalized	ENaC	0.0005774611000000001
0.26666665	2475ChA ex488/em509	0.5333333	Normalized	Nedd4-2	6.95172e-05
0.27083335000000003	2475ChA ex488/em509	0.5416667	Normalized	1-to-01	0.0001018424
0.27083335000000003	2475ChA ex488/em509	0.5416667	Normalized	1-to-05	1.76822e-05
0.27083335000000003	2475ChA ex488/em509	0.5416667	Normalized	1-to-10	7.49701e-05
0.27083335000000003	2475ChA ex488/em509	0.5416667	Normalized	ENaC	0.0011125603
0.27083335000000003	2475ChA ex488/em509	0.5416667	Normalized	Nedd4-2	6.42982e-05
0.275	2475ChA ex488/em509	0.55	Normalized	1-to-01	8.61462e-05
0.275	2475ChA ex488/em509	0.55	Normalized	1-to-05	2.91749e-05
0.275	2475ChA ex488/em509	0.55	Normalized	1-to-10	7.87821e-05
0.275	2475ChA ex488/em509	0.55	Normalized	ENaC	0.0017903525
0.275	2475ChA ex488/em509	0.55	Normalized	Nedd4-2	5.74091e-05
0.27916665	2475ChA ex488/em509	0.5583332999999999	Normalized	1-to-01	6.8625e-05
0.27916665	2475ChA ex488/em509	0.5583332999999999	Normalized	1-to-05	4.58026e-05
0.27916665	2475ChA ex488/em509	0.5583332999999999	Normalized	1-to-10	8.16412e-05
0.27916665	2475ChA ex488/em509	0.5583332999999999	Normalized	ENaC	0.0024324712
0.27916665	2475ChA ex488/em509	0.5583332999999999	Normalized	Nedd4-2	4.84324e-05
0.28333335	2475ChA ex488/em509	0.5666667	Normalized	1-to-01	4.90961e-05
0.28333335	2475ChA ex488/em509	0.5666667	Normalized	1-to-05	6.4631e-05
0.28333335	2475ChA ex488/em509	0.5666667	Normalized	1-to-10	8.418250000000001e-05
0.28333335	2475ChA ex488/em509	0.5666667	Normalized	ENaC	0.0031102639
0.28333335	2475ChA ex488/em509	0.5666667	Normalized	Nedd4-2	3.77856e-05
0.28750000000000003	2475ChA ex488/em509	0.5750000000000001	Normalized	1-to-01	3.10272e-05
0.28750000000000003	2475ChA ex488/em509	0.5750000000000001	Normalized	1-to-05	8.39485e-05
0.28750000000000003	2475ChA ex488/em509	0.5750000000000001	Normalized	1-to-10	8.76769e-05
0.28750000000000003	2475ChA ex488/em509	0.5750000000000001	Normalized	ENaC	0.0038237294000000002
0.28750000000000003	2475ChA ex488/em509	0.5750000000000001	Normalized	Nedd4-2	2.79739e-05
0.29166665	2475ChA ex488/em509	0.5833332999999999	Normalized	1-to-01	1.60612e-05
0.29166665	2475ChA ex488/em509	0.5833332999999999	Normalized	1-to-05	0.0001037551
0.29166665	2475ChA ex488/em509	0.5833332999999999	Normalized	1-to-10	8.95829e-05
0.29166665	2475ChA ex488/em509	0.5833332999999999	Normalized	ENaC	0.0045015221000000005
0.29166665	2475ChA ex488/em509	0.5833332999999999	Normalized	Nedd4-2	1.79534e-05
0.29583335	2475ChA ex488/em509	0.5916667	Normalized	1-to-01	5.1103e-06
0.29583335	2475ChA ex488/em509	0.5916667	Normalized	1-to-05	0.00011989370000000001
0.29583335	2475ChA ex488/em509	0.5916667	Normalized	1-to-10	8.76769e-05
0.29583335	2475ChA ex488/em509	0.5916667	Normalized	ENaC	0.0052506604
0.29583335	2475ChA ex488/em509	0.5916667	Normalized	Nedd4-2	9.3942e-06
0.30000000000000004	2475ChA ex488/em509	0.6000000000000001	Normalized	1-to-01	1.825e-07
0.30000000000000004	2475ChA ex488/em509	0.6000000000000001	Normalized	1-to-05	0.00013212
0.30000000000000004	2475ChA ex488/em509	0.6000000000000001	Normalized	1-to-10	8.48179e-05
0.30000000000000004	2475ChA ex488/em509	0.6000000000000001	Normalized	ENaC	0.0059284531
0.30000000000000004	2475ChA ex488/em509	0.6000000000000001	Normalized	Nedd4-2	3.5489e-06
0.30416665	2475ChA ex488/em509	0.6083333	Normalized	1-to-01	0.0
0.30416665	2475ChA ex488/em509	0.6083333	Normalized	1-to-05	0.0001406783
0.30416665	2475ChA ex488/em509	0.6083333	Normalized	1-to-10	7.87821e-05
0.30416665	2475ChA ex488/em509	0.6083333	Normalized	ENaC	0.0066062439
0.30416665	2475ChA ex488/em509	0.6083333	Normalized	Nedd4-2	0.0
0.30833335	2475ChA ex488/em509	0.6166667	Normalized	1-to-01	3.1027e-06
0.30833335	2475ChA ex488/em509	0.6166667	Normalized	1-to-05	0.00014459070000000002
0.30833335	2475ChA ex488/em509	0.6166667	Normalized	1-to-10	7.14757e-05
0.30833335	2475ChA ex488/em509	0.6166667	Normalized	ENaC	0.0070699979000000005
0.30833335	2475ChA ex488/em509	0.6166667	Normalized	Nedd4-2	6.263e-07
0.3125	2475ChA ex488/em509	0.625	Normalized	1-to-01	9.3081e-06
0.3125	2475ChA ex488/em509	0.625	Normalized	1-to-05	0.0001470359
0.3125	2475ChA ex488/em509	0.625	Normalized	1-to-10	6.2581e-05
0.3125	2475ChA ex488/em509	0.625	Normalized	ENaC	0.007426729700000001
0.3125	2475ChA ex488/em509	0.625	Normalized	Nedd4-2	5.0102e-06
0.31666665	2475ChA ex488/em509	0.6333333	Normalized	1-to-01	1.67912e-05
0.31666665	2475ChA ex488/em509	0.6333333	Normalized	1-to-05	0.0001482586
0.31666665	2475ChA ex488/em509	0.6333333	Normalized	1-to-10	5.24155e-05
0.31666665	2475ChA ex488/em509	0.6333333	Normalized	ENaC	0.0077477887
0.31666665	2475ChA ex488/em509	0.6333333	Normalized	Nedd4-2	1.12731e-05
0.32083335	2475ChA ex488/em509	0.6416666999999999	Normalized	1-to-01	2.19016e-05
0.32083335	2475ChA ex488/em509	0.6416666999999999	Normalized	1-to-05	0.0001504593
0.32083335	2475ChA ex488/em509	0.6416666999999999	Normalized	1-to-10	4.44738e-05
0.32083335	2475ChA ex488/em509	0.6416666999999999	Normalized	ENaC	0.0077477887
0.32083335	2475ChA ex488/em509	0.6416666999999999	Normalized	Nedd4-2	1.83709e-05
0.325	2475ChA ex488/em509	0.65	Normalized	1-to-01	2.55518e-05
0.325	2475ChA ex488/em509	0.65	Normalized	1-to-05	0.0001541272
0.325	2475ChA ex488/em509	0.65	Normalized	1-to-10	3.9073400000000004e-05
0.325	2475ChA ex488/em509	0.65	Normalized	ENaC	0.0079261565
0.325	2475ChA ex488/em509	0.65	Normalized	Nedd4-2	2.69301e-05
0.32916665	2475ChA ex488/em509	0.6583333	Normalized	1-to-01	2.8107e-05
0.32916665	2475ChA ex488/em509	0.6583333	Normalized	1-to-05	0.00015926230000000002
0.32916665	2475ChA ex488/em509	0.6583333	Normalized	1-to-10	3.3673e-05
0.32916665	2475ChA ex488/em509	0.6583333	Normalized	ENaC	0.0080331749
0.32916665	2475ChA ex488/em509	0.6583333	Normalized	Nedd4-2	3.4236700000000004e-05
0.33333335000000003	2475ChA ex488/em509	0.6666667	Normalized	1-to-01	2.82895e-05
0.33333335000000003	2475ChA ex488/em509	0.6666667	Normalized	1-to-05	0.0001658644
0.33333335000000003	2475ChA ex488/em509	0.6666667	Normalized	1-to-10	3.1449300000000004e-05
0.33333335000000003	2475ChA ex488/em509	0.6666667	Normalized	ENaC	0.0081758699
0.33333335000000003	2475ChA ex488/em509	0.6666667	Normalized	Nedd4-2	3.98732e-05
0.3375	2475ChA ex488/em509	0.675	Normalized	1-to-01	2.82895e-05
0.3375	2475ChA ex488/em509	0.675	Normalized	1-to-05	0.0001736892
0.3375	2475ChA ex488/em509	0.675	Normalized	1-to-10	2.8908000000000002e-05
0.3375	2475ChA ex488/em509	0.675	Normalized	ENaC	0.0083542358
0.3375	2475ChA ex488/em509	0.675	Normalized	Nedd4-2	4.4883500000000005e-05
0.34166665	2475ChA ex488/em509	0.6833332999999999	Normalized	1-to-01	2.7742000000000003e-05
0.34166665	2475ChA ex488/em509	0.6833332999999999	Normalized	1-to-05	0.0001820031
0.34166665	2475ChA ex488/em509	0.6833332999999999	Normalized	1-to-10	2.60489e-05
0.34166665	2475ChA ex488/em509	0.6833332999999999	Normalized	ENaC	0.0091033741
0.34166665	2475ChA ex488/em509	0.6833332999999999	Normalized	Nedd4-2	4.8223600000000004e-05
0.34583335	2475ChA ex488/em509	0.6916667	Normalized	1-to-01	2.70119e-05
0.34583335	2475ChA ex488/em509	0.6916667	Normalized	1-to-05	0.0001878717
0.34583335	2475ChA ex488/em509	0.6916667	Normalized	1-to-10	2.22369e-05
0.34583335	2475ChA ex488/em509	0.6916667	Normalized	ENaC	0.010173571400000001
0.34583335	2475ChA ex488/em509	0.6916667	Normalized	Nedd4-2	4.9058700000000005e-05
0.35000000000000003	2475ChA ex488/em509	0.7000000000000001	Normalized	1-to-01	2.7194500000000002e-05
0.35000000000000003	2475ChA ex488/em509	0.7000000000000001	Normalized	1-to-05	0.00019080600000000002
0.35000000000000003	2475ChA ex488/em509	0.7000000000000001	Normalized	1-to-10	1.84248e-05
0.35000000000000003	2475ChA ex488/em509	0.7000000000000001	Normalized	ENaC	0.011422136500000001
0.35000000000000003	2475ChA ex488/em509	0.7000000000000001	Normalized	Nedd4-2	4.9058700000000005e-05
0.35416665	2475ChA ex488/em509	0.7083332999999999	Normalized	1-to-01	2.70119e-05
0.35416665	2475ChA ex488/em509	0.7083332999999999	Normalized	1-to-05	0.0001920286
0.35416665	2475ChA ex488/em509	0.7083332999999999	Normalized	1-to-10	1.23891e-05
0.35416665	2475ChA ex488/em509	0.7083332999999999	Normalized	ENaC	0.0129917606
0.35416665	2475ChA ex488/em509	0.7083332999999999	Normalized	Nedd4-2	4.69711e-05
0.35833335	2475ChA ex488/em509	0.7166667	Normalized	1-to-01	2.9019600000000002e-05
0.35833335	2475ChA ex488/em509	0.7166667	Normalized	1-to-05	0.00019056150000000002
0.35833335	2475ChA ex488/em509	0.7166667	Normalized	1-to-10	7.6241e-06
0.35833335	2475ChA ex488/em509	0.7166667	Normalized	ENaC	0.0150608115
0.35833335	2475ChA ex488/em509	0.7166667	Normalized	Nedd4-2	4.69711e-05
0.36250000000000004	2475ChA ex488/em509	0.725	Normalized	1-to-01	3.12097e-05
0.36250000000000004	2475ChA ex488/em509	0.725	Normalized	1-to-05	0.0001864046
0.36250000000000004	2475ChA ex488/em509	0.725	Normalized	1-to-10	4.1297000000000005e-06
0.36250000000000004	2475ChA ex488/em509	0.725	Normalized	ENaC	0.017201208000000003
0.36250000000000004	2475ChA ex488/em509	0.725	Normalized	Nedd4-2	4.8223600000000004e-05
0.36666665	2475ChA ex488/em509	0.7333333	Normalized	1-to-01	3.43125e-05
0.36666665	2475ChA ex488/em509	0.7333333	Normalized	1-to-05	0.0001802914
0.36666665	2475ChA ex488/em509	0.7333333	Normalized	1-to-10	3.177e-07
0.36666665	2475ChA ex488/em509	0.7333333	Normalized	ENaC	0.019163231200000002
0.36666665	2475ChA ex488/em509	0.7333333	Normalized	Nedd4-2	4.94762e-05
0.37083335	2475ChA ex488/em509	0.7416667	Normalized	1-to-01	3.86928e-05
0.37083335	2475ChA ex488/em509	0.7416667	Normalized	1-to-05	0.0001741782
0.37083335	2475ChA ex488/em509	0.7416667	Normalized	1-to-10	0.0
0.37083335	2475ChA ex488/em509	0.7416667	Normalized	ENaC	0.020697193500000002
0.37083335	2475ChA ex488/em509	0.7416667	Normalized	Nedd4-2	5.30251e-05
0.375	2475ChA ex488/em509	0.75	Normalized	1-to-01	4.38032e-05
0.375	2475ChA ex488/em509	0.75	Normalized	1-to-05	0.00016806510000000002
0.375	2475ChA ex488/em509	0.75	Normalized	1-to-10	1.906e-06
0.375	2475ChA ex488/em509	0.75	Normalized	ENaC	0.0218387383
0.375	2475ChA ex488/em509	0.75	Normalized	Nedd4-2	5.78266e-05
0.37916665	2475ChA ex488/em509	0.7583333	Normalized	1-to-01	4.8731000000000005e-05
0.37916665	2475ChA ex488/em509	0.7583333	Normalized	1-to-05	0.0001639082
0.37916665	2475ChA ex488/em509	0.7583333	Normalized	1-to-10	3.4944e-06
0.37916665	2475ChA ex488/em509	0.7583333	Normalized	ENaC	0.022195466400000002
0.37916665	2475ChA ex488/em509	0.7583333	Normalized	Nedd4-2	6.283680000000001e-05
0.38333335	2475ChA ex488/em509	0.7666666999999999	Normalized	1-to-01	5.42064e-05
0.38333335	2475ChA ex488/em509	0.7666666999999999	Normalized	1-to-05	0.0001626856
0.38333335	2475ChA ex488/em509	0.7666666999999999	Normalized	1-to-10	6.6711e-06
0.38333335	2475ChA ex488/em509	0.7666666999999999	Normalized	ENaC	0.0219100802
0.38333335	2475ChA ex488/em509	0.7666666999999999	Normalized	Nedd4-2	6.742960000000001e-05
0.3875	2475ChA ex488/em509	0.775	Normalized	1-to-01	5.7674200000000004e-05
0.3875	2475ChA ex488/em509	0.775	Normalized	1-to-05	0.0001634192
0.3875	2475ChA ex488/em509	0.775	Normalized	1-to-10	9.2124e-06
0.3875	2475ChA ex488/em509	0.775	Normalized	ENaC	0.0211252636
0.3875	2475ChA ex488/em509	0.775	Normalized	Nedd4-2	7.28573e-05
0.39166665	2475ChA ex488/em509	0.7833333	Normalized	1-to-01	6.00468e-05
0.39166665	2475ChA ex488/em509	0.7833333	Normalized	1-to-05	0.00016684260000000001
0.39166665	2475ChA ex488/em509	0.7833333	Normalized	1-to-10	9.8478e-06
0.39166665	2475ChA ex488/em509	0.7833333	Normalized	ENaC	0.019841034900000002
0.39166665	2475ChA ex488/em509	0.7833333	Normalized	Nedd4-2	7.536250000000001e-05
0.39583335000000003	2475ChA ex488/em509	0.7916667	Normalized	1-to-01	6.1507e-05
0.39583335000000003	2475ChA ex488/em509	0.7916667	Normalized	1-to-05	0.0001729557
0.39583335000000003	2475ChA ex488/em509	0.7916667	Normalized	1-to-10	1.1753800000000001e-05
0.39583335000000003	2475ChA ex488/em509	0.7916667	Normalized	ENaC	0.0184497749
0.39583335000000003	2475ChA ex488/em509	0.7916667	Normalized	Nedd4-2	7.74501e-05
0.4	2475ChA ex488/em509	0.8	Normalized	1-to-01	6.278450000000001e-05
0.4	2475ChA ex488/em509	0.8	Normalized	1-to-05	0.0001807805
0.4	2475ChA ex488/em509	0.8	Normalized	1-to-10	9.8478e-06
0.4	2475ChA ex488/em509	0.8	Normalized	ENaC	0.0172368808
0.4	2475ChA ex488/em509	0.8	Normalized	Nedd4-2	7.97464e-05
0.40416665	2475ChA ex488/em509	0.8083332999999999	Normalized	1-to-01	6.278450000000001e-05
0.40416665	2475ChA ex488/em509	0.8083332999999999	Normalized	1-to-05	0.0001895833
0.40416665	2475ChA ex488/em509	0.8083332999999999	Normalized	1-to-10	8.8948e-06
0.40416665	2475ChA ex488/em509	0.8083332999999999	Normalized	ENaC	0.0164877425
0.40416665	2475ChA ex488/em509	0.8083332999999999	Normalized	Nedd4-2	7.84939e-05
0.40833335	2475ChA ex488/em509	0.8166667	Normalized	1-to-01	6.33321e-05
0.40833335	2475ChA ex488/em509	0.8166667	Normalized	1-to-05	0.00019863080000000002
0.40833335	2475ChA ex488/em509	0.8166667	Normalized	1-to-10	7.3064e-06
0.40833335	2475ChA ex488/em509	0.8166667	Normalized	ENaC	0.0164520696
0.40833335	2475ChA ex488/em509	0.8166667	Normalized	Nedd4-2	7.74501e-05
0.41250000000000003	2475ChA ex488/em509	0.8250000000000001	Normalized	1-to-01	6.55222e-05
0.41250000000000003	2475ChA ex488/em509	0.8250000000000001	Normalized	1-to-05	0.00020621110000000002
0.41250000000000003	2475ChA ex488/em509	0.8250000000000001	Normalized	1-to-10	5.0827000000000005e-06
0.41250000000000003	2475ChA ex488/em509	0.8250000000000001	Normalized	ENaC	0.0170941877
0.41250000000000003	2475ChA ex488/em509	0.8250000000000001	Normalized	Nedd4-2	7.682380000000001e-05
0.41666665	2475ChA ex488/em509	0.8333332999999999	Normalized	1-to-01	6.8625e-05
0.41666665	2475ChA ex488/em509	0.8333332999999999	Normalized	1-to-05	0.0002125687
0.41666665	2475ChA ex488/em509	0.8333332999999999	Normalized	1-to-10	4.7651e-06
0.41666665	2475ChA ex488/em509	0.8333332999999999	Normalized	ENaC	0.0185924588
0.41666665	2475ChA ex488/em509	0.8333332999999999	Normalized	Nedd4-2	7.536250000000001e-05
0.42083335	2475ChA ex488/em509	0.8416667	Normalized	1-to-01	7.31878e-05
0.42083335	2475ChA ex488/em509	0.8416667	Normalized	1-to-05	0.0002174593
0.42083335	2475ChA ex488/em509	0.8416667	Normalized	1-to-10	6.0357000000000005e-06
0.42083335	2475ChA ex488/em509	0.8416667	Normalized	ENaC	0.020304776
0.42083335	2475ChA ex488/em509	0.8416667	Normalized	Nedd4-2	7.45274e-05
0.425	2475ChA ex488/em509	0.85	Normalized	1-to-01	7.86632e-05
0.425	2475ChA ex488/em509	0.85	Normalized	1-to-05	0.00022161620000000001
0.425	2475ChA ex488/em509	0.85	Normalized	1-to-10	8.5771e-06
0.425	2475ChA ex488/em509	0.85	Normalized	ENaC	0.0220527642
0.425	2475ChA ex488/em509	0.85	Normalized	Nedd4-2	7.39011e-05
0.42916665	2475ChA ex488/em509	0.8583333	Normalized	1-to-01	8.63288e-05
0.42916665	2475ChA ex488/em509	0.8583333	Normalized	1-to-05	0.0002238169
0.42916665	2475ChA ex488/em509	0.8583333	Normalized	1-to-10	1.3659800000000001e-05
0.42916665	2475ChA ex488/em509	0.8583333	Normalized	ENaC	0.023836441700000002
0.42916665	2475ChA ex488/em509	0.8583333	Normalized	Nedd4-2	7.47362e-05
0.43333335	2475ChA ex488/em509	0.8666667	Normalized	1-to-01	9.56369e-05
0.43333335	2475ChA ex488/em509	0.8666667	Normalized	1-to-05	0.0002269957
0.43333335	2475ChA ex488/em509	0.8666667	Normalized	1-to-10	2.22369e-05
0.43333335	2475ChA ex488/em509	0.8666667	Normalized	ENaC	0.0253703856
0.43333335	2475ChA ex488/em509	0.8666667	Normalized	Nedd4-2	7.682380000000001e-05
0.4375	2475ChA ex488/em509	0.875	Normalized	1-to-01	0.0001043976
0.4375	2475ChA ex488/em509	0.875	Normalized	1-to-05	0.0002287074
0.4375	2475ChA ex488/em509	0.875	Normalized	1-to-10	3.3673e-05
0.4375	2475ChA ex488/em509	0.875	Normalized	ENaC	0.026404917400000002
0.4375	2475ChA ex488/em509	0.875	Normalized	Nedd4-2	7.99552e-05
0.44166665	2475ChA ex488/em509	0.8833333	Normalized	1-to-01	0.0001133407
0.44166665	2475ChA ex488/em509	0.8833333	Normalized	1-to-05	0.0002309081
0.44166665	2475ChA ex488/em509	0.8833333	Normalized	1-to-10	4.47915e-05
0.44166665	2475ChA ex488/em509	0.8833333	Normalized	ENaC	0.026904329600000002
0.44166665	2475ChA ex488/em509	0.8833333	Normalized	Nedd4-2	8.559170000000001e-05
0.44583335	2475ChA ex488/em509	0.8916666999999999	Normalized	1-to-01	0.0001226489
0.44583335	2475ChA ex488/em509	0.8916666999999999	Normalized	1-to-05	0.00023286430000000002
0.44583335	2475ChA ex488/em509	0.8916666999999999	Normalized	1-to-10	5.87689e-05
0.44583335	2475ChA ex488/em509	0.8916666999999999	Normalized	ENaC	0.0271897158
0.44583335	2475ChA ex488/em509	0.8916666999999999	Normalized	Nedd4-2	9.310710000000001e-05
0.45	2475ChA ex488/em509	0.9	Normalized	1-to-01	0.000131592
0.45	2475ChA ex488/em509	0.9	Normalized	1-to-05	0.0002340869
0.45	2475ChA ex488/em509	0.9	Normalized	1-to-10	7.27464e-05
0.45	2475ChA ex488/em509	0.9	Normalized	ENaC	0.0271897158
0.45	2475ChA ex488/em509	0.9	Normalized	Nedd4-2	0.0001027101
0.45416665	2475ChA ex488/em509	0.9083333	Normalized	1-to-01	0.0001407177
0.45416665	2475ChA ex488/em509	0.9083333	Normalized	1-to-05	0.00023555410000000002
0.45416665	2475ChA ex488/em509	0.9083333	Normalized	1-to-10	8.418250000000001e-05
0.45416665	2475ChA ex488/em509	0.9083333	Normalized	ENaC	0.027225405100000002
0.45416665	2475ChA ex488/em509	0.9083333	Normalized	Nedd4-2	0.00011085170000000001
0.45833335000000003	2475ChA ex488/em509	0.9166667	Normalized	1-to-01	0.0001491133
0.45833335000000003	2475ChA ex488/em509	0.9166667	Normalized	1-to-05	0.00023726580000000001
0.45833335000000003	2475ChA ex488/em509	0.9166667	Normalized	1-to-10	9.434800000000001e-05
0.45833335000000003	2475ChA ex488/em509	0.9166667	Normalized	ENaC	0.027225405100000002
0.45833335000000003	2475ChA ex488/em509	0.9166667	Normalized	Nedd4-2	0.000121081
0.4625	2475ChA ex488/em509	0.925	Normalized	1-to-01	0.0001564138
0.4625	2475ChA ex488/em509	0.925	Normalized	1-to-05	0.00024020010000000002
0.4625	2475ChA ex488/em509	0.925	Normalized	1-to-10	0.0001016544
0.4625	2475ChA ex488/em509	0.925	Normalized	ENaC	0.027261076000000002
0.4625	2475ChA ex488/em509	0.925	Normalized	Nedd4-2	0.0001302664
0.46666665	2475ChA ex488/em509	0.9333332999999999	Normalized	1-to-01	0.0001638969
0.46666665	2475ChA ex488/em509	0.9333332999999999	Normalized	1-to-05	0.00024288990000000002
0.46666665	2475ChA ex488/em509	0.9333332999999999	Normalized	1-to-10	0.0001067371
0.46666665	2475ChA ex488/em509	0.9333332999999999	Normalized	ENaC	0.02740376
0.46666665	2475ChA ex488/em509	0.9333332999999999	Normalized	Nedd4-2	0.0001390344
0.47083335	2475ChA ex488/em509	0.9416667	Normalized	1-to-01	0.0001722925
0.47083335	2475ChA ex488/em509	0.9416667	Normalized	1-to-05	0.0002477804
0.47083335	2475ChA ex488/em509	0.9416667	Normalized	1-to-10	0.0001102315
0.47083335	2475ChA ex488/em509	0.9416667	Normalized	ENaC	0.0276891462
0.47083335	2475ChA ex488/em509	0.9416667	Normalized	Nedd4-2	0.0001469672
0.47500000000000003	2475ChA ex488/em509	0.9500000000000001	Normalized	1-to-01	0.000179228
0.47500000000000003	2475ChA ex488/em509	0.9500000000000001	Normalized	1-to-05	0.00025218180000000003
0.47500000000000003	2475ChA ex488/em509	0.9500000000000001	Normalized	1-to-10	0.00011086680000000001
0.47500000000000003	2475ChA ex488/em509	0.9500000000000001	Normalized	ENaC	0.0280458744
0.47500000000000003	2475ChA ex488/em509	0.9500000000000001	Normalized	Nedd4-2	0.00015239500000000002
0.47916665	2475ChA ex488/em509	0.9583332999999999	Normalized	1-to-01	0.0001843383
0.47916665	2475ChA ex488/em509	0.9583332999999999	Normalized	1-to-05	0.0002575614
0.47916665	2475ChA ex488/em509	0.9583332999999999	Normalized	1-to-10	0.0001127728
0.47916665	2475ChA ex488/em509	0.9583332999999999	Normalized	ENaC	0.0282955896
0.47916665	2475ChA ex488/em509	0.9583332999999999	Normalized	Nedd4-2	0.0001563615
0.48333335	2475ChA ex488/em509	0.9666667	Normalized	1-to-01	0.0001876236
0.48333335	2475ChA ex488/em509	0.9666667	Normalized	1-to-05	0.0002619628
0.48333335	2475ChA ex488/em509	0.9666667	Normalized	1-to-10	0.0001137258
0.48333335	2475ChA ex488/em509	0.9666667	Normalized	ENaC	0.028580975800000002
0.48333335	2475ChA ex488/em509	0.9666667	Normalized	Nedd4-2	0.0001590753
0.48750000000000004	2475ChA ex488/em509	0.975	Normalized	1-to-01	0.00018908370000000001
0.48750000000000004	2475ChA ex488/em509	0.975	Normalized	1-to-05	0.0002666088
0.48750000000000004	2475ChA ex488/em509	0.975	Normalized	1-to-10	0.0001153142
0.48750000000000004	2475ChA ex488/em509	0.975	Normalized	ENaC	0.0290090642
0.48750000000000004	2475ChA ex488/em509	0.975	Normalized	Nedd4-2	0.000161998
0.49166665	2475ChA ex488/em509	0.9833333	Normalized	1-to-01	0.0001881711
0.49166665	2475ChA ex488/em509	0.9833333	Normalized	1-to-05	0.0002702766
0.49166665	2475ChA ex488/em509	0.9833333	Normalized	1-to-10	0.0001188086
0.49166665	2475ChA ex488/em509	0.9833333	Normalized	ENaC	0.029437134400000002
0.49166665	2475ChA ex488/em509	0.9833333	Normalized	Nedd4-2	0.0001630418
0.49583335	2475ChA ex488/em509	0.9916666999999999	Normalized	1-to-01	0.0001848859
0.49583335	2475ChA ex488/em509	0.9916666999999999	Normalized	1-to-05	0.00027418900000000004
0.49583335	2475ChA ex488/em509	0.9916666999999999	Normalized	1-to-10	0.0001245266
0.49583335	2475ChA ex488/em509	0.9916666999999999	Normalized	ENaC	0.030043577800000002
0.49583335	2475ChA ex488/em509	0.9916666999999999	Normalized	Nedd4-2	0.0001651294
0.5	2475ChA ex488/em509	1.0	Normalized	1-to-01	0.0001797755
0.5	2475ChA ex488/em509	1.0	Normalized	1-to-05	0.000278346
0.5	2475ChA ex488/em509	1.0	Normalized	1-to-10	0.00013151540000000002
0.5	2475ChA ex488/em509	1.0	Normalized	ENaC	0.0308640654
0.5	2475ChA ex488/em509	1.0	Normalized	Nedd4-2	0.0001676345
0.5041665	2475ChA ex488/em509	1.008333	Normalized	1-to-01	0.0001746652
0.5041665	2475ChA ex488/em509	1.008333	Normalized	1-to-05	0.00028323650000000003
0.5041665	2475ChA ex488/em509	1.008333	Normalized	1-to-10	0.0001375511
0.5041665	2475ChA ex488/em509	1.008333	Normalized	ENaC	0.031934268200000004
0.5041665	2475ChA ex488/em509	1.008333	Normalized	Nedd4-2	0.00017118340000000002
0.5083335	2475ChA ex488/em509	1.016667	Normalized	1-to-01	0.0001717449
0.5083335	2475ChA ex488/em509	1.016667	Normalized	1-to-05	0.0002878824
0.5083335	2475ChA ex488/em509	1.016667	Normalized	1-to-10	0.0001448575
0.5083335	2475ChA ex488/em509	1.016667	Normalized	ENaC	0.0332541862
0.5083335	2475ChA ex488/em509	1.016667	Normalized	Nedd4-2	0.0001738973
0.5125000000000001	2475ChA ex488/em509	1.025	Normalized	1-to-01	0.0001701023
0.5125000000000001	2475ChA ex488/em509	1.025	Normalized	1-to-05	0.0002917949
0.5125000000000001	2475ChA ex488/em509	1.025	Normalized	1-to-10	0.00015152860000000002
0.5125000000000001	2475ChA ex488/em509	1.025	Normalized	ENaC	0.0346811172
0.5125000000000001	2475ChA ex488/em509	1.025	Normalized	Nedd4-2	0.0001770287
0.5166665	2475ChA ex488/em509	1.033333	Normalized	1-to-01	0.0001726575
0.5166665	2475ChA ex488/em509	1.033333	Normalized	1-to-05	0.0002952182
0.5166665	2475ChA ex488/em509	1.033333	Normalized	1-to-10	0.0001572466
0.5166665	2475ChA ex488/em509	1.033333	Normalized	ENaC	0.036286403200000004
0.5166665	2475ChA ex488/em509	1.033333	Normalized	Nedd4-2	0.0001780725
0.5208335	2475ChA ex488/em509	1.041667	Normalized	1-to-01	0.00017886290000000002
0.5208335	2475ChA ex488/em509	1.041667	Normalized	1-to-05	0.0002971744
0.5208335	2475ChA ex488/em509	1.041667	Normalized	1-to-10	0.000162647
0.5208335	2475ChA ex488/em509	1.041667	Normalized	ENaC	0.0381057516
0.5208335	2475ChA ex488/em509	1.041667	Normalized	Nedd4-2	0.00017932510000000002
0.525	2475ChA ex488/em509	1.05	Normalized	1-to-01	0.0001865285
0.525	2475ChA ex488/em509	1.05	Normalized	1-to-05	0.00029888610000000003
0.525	2475ChA ex488/em509	1.05	Normalized	1-to-10	0.0001680474
0.525	2475ChA ex488/em509	1.05	Normalized	ENaC	0.0399964238
0.525	2475ChA ex488/em509	1.05	Normalized	Nedd4-2	0.000177655
0.5291665	2475ChA ex488/em509	1.058333	Normalized	1-to-01	0.0001962017
0.5291665	2475ChA ex488/em509	1.058333	Normalized	1-to-05	0.00029913060000000003
0.5291665	2475ChA ex488/em509	1.058333	Normalized	1-to-10	0.0001724948
0.5291665	2475ChA ex488/em509	1.058333	Normalized	ENaC	0.041637399000000005
0.5291665	2475ChA ex488/em509	1.058333	Normalized	Nedd4-2	0.0001745236
0.5333335	2475ChA ex488/em509	1.066667	Normalized	1-to-01	0.0002067875
0.5333335	2475ChA ex488/em509	1.066667	Normalized	1-to-05	0.0003001088
0.5333335	2475ChA ex488/em509	1.066667	Normalized	1-to-10	0.0001775775
0.5333335	2475ChA ex488/em509	1.066667	Normalized	ENaC	0.0428502858
0.5333335	2475ChA ex488/em509	1.066667	Normalized	Nedd4-2	0.00016951340000000002
0.5375	2475ChA ex488/em509	1.075	Normalized	1-to-01	0.00021700820000000002
0.5375	2475ChA ex488/em509	1.075	Normalized	1-to-05	0.0003027985
0.5375	2475ChA ex488/em509	1.075	Normalized	1-to-10	0.0001820249
0.5375	2475ChA ex488/em509	1.075	Normalized	ENaC	0.0435637604
0.5375	2475ChA ex488/em509	1.075	Normalized	Nedd4-2	0.0001638768
0.5416664999999999	2475ChA ex488/em509	1.083333	Normalized	1-to-01	0.00022376120000000002
0.5416664999999999	2475ChA ex488/em509	1.083333	Normalized	1-to-05	0.0003067109
0.5416664999999999	2475ChA ex488/em509	1.083333	Normalized	1-to-10	0.0001858369
0.5416664999999999	2475ChA ex488/em509	1.083333	Normalized	ENaC	0.0434924184
0.5416664999999999	2475ChA ex488/em509	1.083333	Normalized	Nedd4-2	0.0001582403
0.5458335	2475ChA ex488/em509	1.091667	Normalized	1-to-01	0.0002301492
0.5458335	2475ChA ex488/em509	1.091667	Normalized	1-to-05	0.000312824
0.5458335	2475ChA ex488/em509	1.091667	Normalized	1-to-10	0.00018901360000000002
0.5458335	2475ChA ex488/em509	1.091667	Normalized	ENaC	0.042814614800000005
0.5458335	2475ChA ex488/em509	1.091667	Normalized	Nedd4-2	0.0001530213
0.55	2475ChA ex488/em509	1.1	Normalized	1-to-01	0.0002339819
0.55	2475ChA ex488/em509	1.1	Normalized	1-to-05	0.0003211379
0.55	2475ChA ex488/em509	1.1	Normalized	1-to-10	0.0001909196
0.55	2475ChA ex488/em509	1.1	Normalized	ENaC	0.0413876838
0.55	2475ChA ex488/em509	1.1	Normalized	Nedd4-2	0.0001484286
0.5541665	2475ChA ex488/em509	1.108333	Normalized	1-to-01	0.0002376322
0.5541665	2475ChA ex488/em509	1.108333	Normalized	1-to-05	0.00033018530000000003
0.5541665	2475ChA ex488/em509	1.108333	Normalized	1-to-10	0.0001909196
0.5541665	2475ChA ex488/em509	1.108333	Normalized	ENaC	0.039425651400000004
0.5541665	2475ChA ex488/em509	1.108333	Normalized	Nedd4-2	0.0001450884
0.5583334999999999	2475ChA ex488/em509	1.116667	Normalized	1-to-01	0.0002403699
0.5583334999999999	2475ChA ex488/em509	1.116667	Normalized	1-to-05	0.0003389883
0.5583334999999999	2475ChA ex488/em509	1.116667	Normalized	1-to-10	0.0001899666
0.5583334999999999	2475ChA ex488/em509	1.116667	Normalized	ENaC	0.0371782328
0.5583334999999999	2475ChA ex488/em509	1.116667	Normalized	Nedd4-2	0.0001438358
0.5625	2475ChA ex488/em509	1.125	Normalized	1-to-01	0.00024310760000000002
0.5625	2475ChA ex488/em509	1.125	Normalized	1-to-05	0.0003482801
0.5625	2475ChA ex488/em509	1.125	Normalized	1-to-10	0.0001883783
0.5625	2475ChA ex488/em509	1.125	Normalized	ENaC	0.0350378454
0.5625	2475ChA ex488/em509	1.125	Normalized	Nedd4-2	0.0001438358
0.5666665	2475ChA ex488/em509	1.133333	Normalized	1-to-01	0.0002465754
0.5666665	2475ChA ex488/em509	1.133333	Normalized	1-to-05	0.0003556159
0.5666665	2475ChA ex488/em509	1.133333	Normalized	1-to-10	0.0001883783
0.5666665	2475ChA ex488/em509	1.133333	Normalized	ENaC	0.033361199200000004
0.5666665	2475ChA ex488/em509	1.133333	Normalized	Nedd4-2	0.0001444621
0.5708335	2475ChA ex488/em509	1.141667	Normalized	1-to-01	0.0002496781
0.5708335	2475ChA ex488/em509	1.141667	Normalized	1-to-05	0.0003622182
0.5708335	2475ChA ex488/em509	1.141667	Normalized	1-to-10	0.0001899666
0.5708335	2475ChA ex488/em509	1.141667	Normalized	ENaC	0.0320056102
0.5708335	2475ChA ex488/em509	1.141667	Normalized	Nedd4-2	0.0001473848
0.5750000000000001	2475ChA ex488/em509	1.15	Normalized	1-to-01	0.00025205080000000003
0.5750000000000001	2475ChA ex488/em509	1.15	Normalized	1-to-05	0.0003661304
0.5750000000000001	2475ChA ex488/em509	1.15	Normalized	1-to-10	0.000195367
0.5750000000000001	2475ChA ex488/em509	1.15	Normalized	ENaC	0.0314705088
0.5750000000000001	2475ChA ex488/em509	1.15	Normalized	Nedd4-2	0.0001503074
0.5791665	2475ChA ex488/em509	1.158333	Normalized	1-to-01	0.0002544234
0.5791665	2475ChA ex488/em509	1.158333	Normalized	1-to-05	0.0003688203
0.5791665	2475ChA ex488/em509	1.158333	Normalized	1-to-10	0.0002026734
0.5791665	2475ChA ex488/em509	1.158333	Normalized	ENaC	0.031434837800000004
0.5791665	2475ChA ex488/em509	1.158333	Normalized	Nedd4-2	0.0001549001
0.5833335	2475ChA ex488/em509	1.166667	Normalized	1-to-01	0.00025770860000000004
0.5833335	2475ChA ex488/em509	1.166667	Normalized	1-to-05	0.000370532
0.5833335	2475ChA ex488/em509	1.166667	Normalized	1-to-10	0.00021156820000000002
0.5833335	2475ChA ex488/em509	1.166667	Normalized	ENaC	0.0323623566
0.5833335	2475ChA ex488/em509	1.166667	Normalized	Nedd4-2	0.0001609542
0.5875	2475ChA ex488/em509	1.175	Normalized	1-to-01	0.0002591687
0.5875	2475ChA ex488/em509	1.175	Normalized	1-to-05	0.000370043
0.5875	2475ChA ex488/em509	1.175	Normalized	1-to-10	0.0002207806
0.5875	2475ChA ex488/em509	1.175	Normalized	ENaC	0.0334325412
0.5875	2475ChA ex488/em509	1.175	Normalized	Nedd4-2	0.0001659644
0.5916665	2475ChA ex488/em509	1.183333	Normalized	1-to-01	0.000262819
0.5916665	2475ChA ex488/em509	1.183333	Normalized	1-to-05	0.0003697983
0.5916665	2475ChA ex488/em509	1.183333	Normalized	1-to-10	0.0002296754
0.5916665	2475ChA ex488/em509	1.183333	Normalized	ENaC	0.0347524592
0.5916665	2475ChA ex488/em509	1.183333	Normalized	Nedd4-2	0.0001720185
0.5958335	2475ChA ex488/em509	1.191667	Normalized	1-to-01	0.0002686595
0.5958335	2475ChA ex488/em509	1.191667	Normalized	1-to-05	0.0003688203
0.5958335	2475ChA ex488/em509	1.191667	Normalized	1-to-10	0.00023666410000000002
0.5958335	2475ChA ex488/em509	1.191667	Normalized	ENaC	0.0360723772
0.5958335	2475ChA ex488/em509	1.191667	Normalized	Nedd4-2	0.00017828130000000002
0.6000000000000001	2475ChA ex488/em509	1.2	Normalized	1-to-01	0.0002743174
0.6000000000000001	2475ChA ex488/em509	1.2	Normalized	1-to-05	0.0003683313
0.6000000000000001	2475ChA ex488/em509	1.2	Normalized	1-to-10	0.0002414292
0.6000000000000001	2475ChA ex488/em509	1.2	Normalized	ENaC	0.037320935
0.6000000000000001	2475ChA ex488/em509	1.2	Normalized	Nedd4-2	0.0001847528
0.6041664999999999	2475ChA ex488/em509	1.208333	Normalized	1-to-01	0.0002821654
0.6041664999999999	2475ChA ex488/em509	1.208333	Normalized	1-to-05	0.0003661304
0.6041664999999999	2475ChA ex488/em509	1.208333	Normalized	1-to-10	0.00024492350000000003
0.6041664999999999	2475ChA ex488/em509	1.208333	Normalized	ENaC	0.0381057516
0.6041664999999999	2475ChA ex488/em509	1.208333	Normalized	Nedd4-2	0.0001897631
0.6083335	2475ChA ex488/em509	1.216667	Normalized	1-to-01	0.0002916562
0.6083335	2475ChA ex488/em509	1.216667	Normalized	1-to-05	0.0003661304
0.6083335	2475ChA ex488/em509	1.216667	Normalized	1-to-10	0.0002481003
0.6083335	2475ChA ex488/em509	1.216667	Normalized	ENaC	0.038783537
0.6083335	2475ChA ex488/em509	1.216667	Normalized	Nedd4-2	0.00019414710000000002
0.6125	2475ChA ex488/em509	1.225	Normalized	1-to-01	0.0002984091
0.6125	2475ChA ex488/em509	1.225	Normalized	1-to-05	0.0003656414
0.6125	2475ChA ex488/em509	1.225	Normalized	1-to-10	0.0002512769
0.6125	2475ChA ex488/em509	1.225	Normalized	ENaC	0.0390332522
0.6125	2475ChA ex488/em509	1.225	Normalized	Nedd4-2	0.00019790470000000002
0.6166665	2475ChA ex488/em509	1.233333	Normalized	1-to-01	0.0003046145
0.6166665	2475ChA ex488/em509	1.233333	Normalized	1-to-05	0.00036661960000000004
0.6166665	2475ChA ex488/em509	1.233333	Normalized	1-to-10	0.00025508890000000003
0.6166665	2475ChA ex488/em509	1.233333	Normalized	ENaC	0.038854879
0.6166665	2475ChA ex488/em509	1.233333	Normalized	Nedd4-2	0.0002016624
0.6208334999999999	2475ChA ex488/em509	1.241667	Normalized	1-to-01	0.0003075348
0.6208334999999999	2475ChA ex488/em509	1.241667	Normalized	1-to-05	0.00036735310000000004
0.6208334999999999	2475ChA ex488/em509	1.241667	Normalized	1-to-10	0.0002623953
0.6208334999999999	2475ChA ex488/em509	1.241667	Normalized	ENaC	0.0385694928
0.6208334999999999	2475ChA ex488/em509	1.241667	Normalized	Nedd4-2	0.0002033326
0.625	2475ChA ex488/em509	1.25	Normalized	1-to-01	0.0003069872
0.625	2475ChA ex488/em509	1.25	Normalized	1-to-05	0.0003695538
0.625	2475ChA ex488/em509	1.25	Normalized	1-to-10	0.0002716078
0.625	2475ChA ex488/em509	1.25	Normalized	ENaC	0.0380343914
0.625	2475ChA ex488/em509	1.25	Normalized	Nedd4-2	0.00020479380000000002
0.6291665	2475ChA ex488/em509	1.258333	Normalized	1-to-01	0.0003046145
0.6291665	2475ChA ex488/em509	1.258333	Normalized	1-to-05	0.0003712655
0.6291665	2475ChA ex488/em509	1.258333	Normalized	1-to-10	0.00028082030000000003
0.6291665	2475ChA ex488/em509	1.258333	Normalized	ENaC	0.037427948
0.6291665	2475ChA ex488/em509	1.258333	Normalized	Nedd4-2	0.0002035413
0.6333335	2475ChA ex488/em509	1.266667	Normalized	1-to-01	0.00029913920000000004
0.6333335	2475ChA ex488/em509	1.266667	Normalized	1-to-05	0.0003741999
0.6333335	2475ChA ex488/em509	1.266667	Normalized	1-to-10	0.00029257400000000003
0.6333335	2475ChA ex488/em509	1.266667	Normalized	ENaC	0.0368928466
0.6333335	2475ChA ex488/em509	1.266667	Normalized	Nedd4-2	0.00020020120000000002
0.6375000000000001	2475ChA ex488/em509	1.275	Normalized	1-to-01	0.0002925687
0.6375000000000001	2475ChA ex488/em509	1.275	Normalized	1-to-05	0.00037615610000000003
0.6375000000000001	2475ChA ex488/em509	1.275	Normalized	1-to-10	0.00030019810000000004
0.6375000000000001	2475ChA ex488/em509	1.275	Normalized	ENaC	0.0362150612
0.6375000000000001	2475ChA ex488/em509	1.275	Normalized	Nedd4-2	0.00019393830000000002
0.6416664999999999	2475ChA ex488/em509	1.283333	Normalized	1-to-01	0.0002845381
0.6416664999999999	2475ChA ex488/em509	1.283333	Normalized	1-to-05	0.0003788458
0.6416664999999999	2475ChA ex488/em509	1.283333	Normalized	1-to-10	0.0003065516
0.6416664999999999	2475ChA ex488/em509	1.283333	Normalized	ENaC	0.0355016048
0.6416664999999999	2475ChA ex488/em509	1.283333	Normalized	Nedd4-2	0.00018600540000000002
0.6458335	2475ChA ex488/em509	1.291667	Normalized	1-to-01	0.0002777851
0.6458335	2475ChA ex488/em509	1.291667	Normalized	1-to-05	0.00038202470000000004
0.6458335	2475ChA ex488/em509	1.291667	Normalized	1-to-10	0.0003100459
0.6458335	2475ChA ex488/em509	1.291667	Normalized	ENaC	0.0350021744
0.6458335	2475ChA ex488/em509	1.291667	Normalized	Nedd4-2	0.0001747324
0.65	2475ChA ex488/em509	1.3	Normalized	1-to-01	0.0002723097
0.65	2475ChA ex488/em509	1.3	Normalized	1-to-05	0.0003861816
0.65	2475ChA ex488/em509	1.3	Normalized	1-to-10	0.0003084575
0.65	2475ChA ex488/em509	1.3	Normalized	ENaC	0.034431402
0.65	2475ChA ex488/em509	1.3	Normalized	Nedd4-2	0.0001630418
0.6541665	2475ChA ex488/em509	1.308333	Normalized	1-to-01	0.0002686595
0.6541665	2475ChA ex488/em509	1.308333	Normalized	1-to-05	0.000389605
0.6541665	2475ChA ex488/em509	1.308333	Normalized	1-to-10	0.0002995628
0.6541665	2475ChA ex488/em509	1.308333	Normalized	ENaC	0.0337535984
0.6541665	2475ChA ex488/em509	1.308333	Normalized	Nedd4-2	0.0001530213
0.6583335	2475ChA ex488/em509	1.316667	Normalized	1-to-01	0.0002670169
0.6583335	2475ChA ex488/em509	1.316667	Normalized	1-to-05	0.0003944954
0.6583335	2475ChA ex488/em509	1.316667	Normalized	1-to-10	0.0002874913
0.6583335	2475ChA ex488/em509	1.316667	Normalized	ENaC	0.033111484000000004
0.6583335	2475ChA ex488/em509	1.316667	Normalized	Nedd4-2	0.0001423745
0.6625	2475ChA ex488/em509	1.325	Normalized	1-to-01	0.0002651917
0.6625	2475ChA ex488/em509	1.325	Normalized	1-to-05	0.00039791880000000004
0.6625	2475ChA ex488/em509	1.325	Normalized	1-to-10	0.0002747845
0.6625	2475ChA ex488/em509	1.325	Normalized	ENaC	0.0327904268
0.6625	2475ChA ex488/em509	1.325	Normalized	Nedd4-2	0.000132354
0.6666664999999999	2475ChA ex488/em509	1.333333	Normalized	1-to-01	0.0002650092
0.6666664999999999	2475ChA ex488/em509	1.333333	Normalized	1-to-05	0.0004006085
0.6666664999999999	2475ChA ex488/em509	1.333333	Normalized	1-to-10	0.000259854
0.6666664999999999	2475ChA ex488/em509	1.333333	Normalized	ENaC	0.032647742800000004
0.6666664999999999	2475ChA ex488/em509	1.333333	Normalized	Nedd4-2	0.0001260912
0.6708335	2475ChA ex488/em509	1.341667	Normalized	1-to-01	0.0002653742
0.6708335	2475ChA ex488/em509	1.341667	Normalized	1-to-05	0.00040109760000000004
0.6708335	2475ChA ex488/em509	1.341667	Normalized	1-to-10	0.0002490532
0.6708335	2475ChA ex488/em509	1.341667	Normalized	ENaC	0.0326834138
0.6708335	2475ChA ex488/em509	1.341667	Normalized	Nedd4-2	0.0001231686
0.675	2475ChA ex488/em509	1.35	Normalized	1-to-01	0.0002653742
0.675	2475ChA ex488/em509	1.35	Normalized	1-to-05	0.000400364
0.675	2475ChA ex488/em509	1.35	Normalized	1-to-10	0.0002442882
0.675	2475ChA ex488/em509	1.35	Normalized	ENaC	0.0328617688
0.675	2475ChA ex488/em509	1.35	Normalized	Nedd4-2	0.0001212897
0.6791665	2475ChA ex488/em509	1.358333	Normalized	1-to-01	0.0002662868
0.6791665	2475ChA ex488/em509	1.358333	Normalized	1-to-05	0.0003974297
0.6791665	2475ChA ex488/em509	1.358333	Normalized	1-to-10	0.00024492350000000003
0.6791665	2475ChA ex488/em509	1.358333	Normalized	ENaC	0.0331828442
0.6791665	2475ChA ex488/em509	1.358333	Normalized	Nedd4-2	0.00012295980000000001
0.6833334999999999	2475ChA ex488/em509	1.366667	Normalized	1-to-01	0.0002671994
0.6833334999999999	2475ChA ex488/em509	1.366667	Normalized	1-to-05	0.00039253920000000003
0.6833334999999999	2475ChA ex488/em509	1.366667	Normalized	1-to-10	0.0002519122
0.6833334999999999	2475ChA ex488/em509	1.366667	Normalized	ENaC	0.0334325412
0.6833334999999999	2475ChA ex488/em509	1.366667	Normalized	Nedd4-2	0.0001260912
0.6875	2475ChA ex488/em509	1.375	Normalized	1-to-01	0.0002681119
0.6875	2475ChA ex488/em509	1.375	Normalized	1-to-05	0.0003871596
0.6875	2475ChA ex488/em509	1.375	Normalized	1-to-10	0.0002614424
0.6875	2475ChA ex488/em509	1.375	Normalized	ENaC	0.0333255282
0.6875	2475ChA ex488/em509	1.375	Normalized	Nedd4-2	0.0001300577
0.6916665	2475ChA ex488/em509	1.383333	Normalized	1-to-01	0.0002701196
0.6916665	2475ChA ex488/em509	1.383333	Normalized	1-to-05	0.0003805575
0.6916665	2475ChA ex488/em509	1.383333	Normalized	1-to-10	0.0002716078
0.6916665	2475ChA ex488/em509	1.383333	Normalized	ENaC	0.033111484000000004
0.6916665	2475ChA ex488/em509	1.383333	Normalized	Nedd4-2	0.0001340241
0.6958335	2475ChA ex488/em509	1.391667	Normalized	1-to-01	0.0002710322
0.6958335	2475ChA ex488/em509	1.391667	Normalized	1-to-05	0.0003751779
0.6958335	2475ChA ex488/em509	1.391667	Normalized	1-to-10	0.00027827900000000004
0.6958335	2475ChA ex488/em509	1.391667	Normalized	ENaC	0.0327190848
0.6958335	2475ChA ex488/em509	1.391667	Normalized	Nedd4-2	0.0001394519
0.7000000000000001	2475ChA ex488/em509	1.4	Normalized	1-to-01	0.0002726748
0.7000000000000001	2475ChA ex488/em509	1.4	Normalized	1-to-05	0.0003693093
0.7000000000000001	2475ChA ex488/em509	1.4	Normalized	1-to-10	0.0002792319
0.7000000000000001	2475ChA ex488/em509	1.4	Normalized	ENaC	0.0320412812
0.7000000000000001	2475ChA ex488/em509	1.4	Normalized	Nedd4-2	0.0001421658
0.7041664999999999	2475ChA ex488/em509	1.408333	Normalized	1-to-01	0.0002724923
0.7041664999999999	2475ChA ex488/em509	1.408333	Normalized	1-to-05	0.0003646634
0.7041664999999999	2475ChA ex488/em509	1.408333	Normalized	1-to-10	0.00027859660000000003
0.7041664999999999	2475ChA ex488/em509	1.408333	Normalized	ENaC	0.0313991668
0.7041664999999999	2475ChA ex488/em509	1.408333	Normalized	Nedd4-2	0.0001440446
0.7083335	2475ChA ex488/em509	1.416667	Normalized	1-to-01	0.0002719447
0.7083335	2475ChA ex488/em509	1.416667	Normalized	1-to-05	0.00036099550000000003
0.7083335	2475ChA ex488/em509	1.416667	Normalized	1-to-10	0.0002712902
0.7083335	2475ChA ex488/em509	1.416667	Normalized	ENaC	0.0311851226
0.7083335	2475ChA ex488/em509	1.416667	Normalized	Nedd4-2	0.00014675850000000001
0.7125	2475ChA ex488/em509	1.425	Normalized	1-to-01	0.0002703021
0.7125	2475ChA ex488/em509	1.425	Normalized	1-to-05	0.0003556159
0.7125	2475ChA ex488/em509	1.425	Normalized	1-to-10	0.00026176
0.7125	2475ChA ex488/em509	1.425	Normalized	ENaC	0.0310424386
0.7125	2475ChA ex488/em509	1.425	Normalized	Nedd4-2	0.0001478023
0.7166665	2475ChA ex488/em509	1.433333	Normalized	1-to-01	0.0002670169
0.7166665	2475ChA ex488/em509	1.433333	Normalized	1-to-05	0.0003524372
0.7166665	2475ChA ex488/em509	1.433333	Normalized	1-to-10	0.000254136
0.7166665	2475ChA ex488/em509	1.433333	Normalized	ENaC	0.0309354256
0.7166665	2475ChA ex488/em509	1.433333	Normalized	Nedd4-2	0.0001498899
0.7208335	2475ChA ex488/em509	1.441667	Normalized	1-to-01	0.000263549
0.7208335	2475ChA ex488/em509	1.441667	Normalized	1-to-05	0.0003497473
0.7208335	2475ChA ex488/em509	1.441667	Normalized	1-to-10	0.0002519122
0.7208335	2475ChA ex488/em509	1.441667	Normalized	ENaC	0.0310781096
0.7208335	2475ChA ex488/em509	1.441667	Normalized	Nedd4-2	0.0001519775
0.725	2475ChA ex488/em509	1.45	Normalized	1-to-01	0.0002600813
0.725	2475ChA ex488/em509	1.45	Normalized	1-to-05	0.0003470576
0.725	2475ChA ex488/em509	1.45	Normalized	1-to-10	0.0002525475
0.725	2475ChA ex488/em509	1.45	Normalized	ENaC	0.0313991668
0.725	2475ChA ex488/em509	1.45	Normalized	Nedd4-2	0.0001551089
0.7291664999999999	2475ChA ex488/em509	1.458333	Normalized	1-to-01	0.00025770860000000004
0.7291664999999999	2475ChA ex488/em509	1.458333	Normalized	1-to-05	0.00034485690000000003
0.7291664999999999	2475ChA ex488/em509	1.458333	Normalized	1-to-10	0.00025508890000000003
0.7291664999999999	2475ChA ex488/em509	1.458333	Normalized	ENaC	0.0314705088
0.7291664999999999	2475ChA ex488/em509	1.458333	Normalized	Nedd4-2	0.0001571965
0.7333335	2475ChA ex488/em509	1.466667	Normalized	1-to-01	0.00025661360000000003
0.7333335	2475ChA ex488/em509	1.466667	Normalized	1-to-05	0.00034167800000000004
0.7333335	2475ChA ex488/em509	1.466667	Normalized	1-to-10	0.00026176
0.7333335	2475ChA ex488/em509	1.466667	Normalized	ENaC	0.031434837800000004
0.7333335	2475ChA ex488/em509	1.466667	Normalized	Nedd4-2	0.0001586578
0.7375	2475ChA ex488/em509	1.475	Normalized	1-to-01	0.00025661360000000003
0.7375	2475ChA ex488/em509	1.475	Normalized	1-to-05	0.0003407
0.7375	2475ChA ex488/em509	1.475	Normalized	1-to-10	0.0002665251
0.7375	2475ChA ex488/em509	1.475	Normalized	ENaC	0.0314705088
0.7375	2475ChA ex488/em509	1.475	Normalized	Nedd4-2	0.0001574053
0.7416665	2475ChA ex488/em509	1.483333	Normalized	1-to-01	0.0002586212
0.7416665	2475ChA ex488/em509	1.483333	Normalized	1-to-05	0.0003384991
0.7416665	2475ChA ex488/em509	1.483333	Normalized	1-to-10	0.0002665251
0.7416665	2475ChA ex488/em509	1.483333	Normalized	ENaC	0.0313278248
0.7416665	2475ChA ex488/em509	1.483333	Normalized	Nedd4-2	0.0001542739
0.7458334999999999	2475ChA ex488/em509	1.491667	Normalized	1-to-01	0.00026099390000000004
0.7458334999999999	2475ChA ex488/em509	1.491667	Normalized	1-to-05	0.00033556490000000004
0.7458334999999999	2475ChA ex488/em509	1.491667	Normalized	1-to-10	0.00026176
0.7458334999999999	2475ChA ex488/em509	1.491667	Normalized	ENaC	0.031149451600000003
0.7458334999999999	2475ChA ex488/em509	1.491667	Normalized	Nedd4-2	0.0001494724
0.75	2475ChA ex488/em509	1.5	Normalized	1-to-01	0.0002630015
0.75	2475ChA ex488/em509	1.5	Normalized	1-to-05	0.000332386
0.75	2475ChA ex488/em509	1.5	Normalized	1-to-10	0.0002525475
0.75	2475ChA ex488/em509	1.5	Normalized	ENaC	0.030899736400000002
0.75	2475ChA ex488/em509	1.5	Normalized	Nedd4-2	0.000141957
0.7541665	2475ChA ex488/em509	1.508333	Normalized	1-to-01	0.0002644616
0.7541665	2475ChA ex488/em509	1.508333	Normalized	1-to-05	0.0003270064
0.7541665	2475ChA ex488/em509	1.508333	Normalized	1-to-10	0.0002426999
0.7541665	2475ChA ex488/em509	1.508333	Normalized	ENaC	0.0306143502
0.7541665	2475ChA ex488/em509	1.508333	Normalized	Nedd4-2	0.0001333978
0.7583335	2475ChA ex488/em509	1.516667	Normalized	1-to-01	0.0002650092
0.7583335	2475ChA ex488/em509	1.516667	Normalized	1-to-05	0.0003211379
0.7583335	2475ChA ex488/em509	1.516667	Normalized	1-to-10	0.00023189910000000002
0.7583335	2475ChA ex488/em509	1.516667	Normalized	ENaC	0.0303289823
0.7583335	2475ChA ex488/em509	1.516667	Normalized	Nedd4-2	0.0001260912
0.7625000000000001	2475ChA ex488/em509	1.525	Normalized	1-to-01	0.000263549
0.7625000000000001	2475ChA ex488/em509	1.525	Normalized	1-to-05	0.00031429120000000003
0.7625000000000001	2475ChA ex488/em509	1.525	Normalized	1-to-10	0.000223322
0.7625000000000001	2475ChA ex488/em509	1.525	Normalized	ENaC	0.029936564800000003
0.7625000000000001	2475ChA ex488/em509	1.525	Normalized	Nedd4-2	0.0001214985
0.7666664999999999	2475ChA ex488/em509	1.5333329999999998	Normalized	1-to-01	0.0002598988
0.7666664999999999	2475ChA ex488/em509	1.5333329999999998	Normalized	1-to-05	0.0003069554
0.7666664999999999	2475ChA ex488/em509	1.5333329999999998	Normalized	1-to-10	0.0002204629
0.7666664999999999	2475ChA ex488/em509	1.5333329999999998	Normalized	ENaC	0.029187419200000002
0.7666664999999999	2475ChA ex488/em509	1.5333329999999998	Normalized	Nedd4-2	0.00011774080000000001
0.7708335	2475ChA ex488/em509	1.541667	Normalized	1-to-01	0.0002562485
0.7708335	2475ChA ex488/em509	1.541667	Normalized	1-to-05	0.00029864160000000003
0.7708335	2475ChA ex488/em509	1.541667	Normalized	1-to-10	0.0002204629
0.7708335	2475ChA ex488/em509	1.541667	Normalized	ENaC	0.0285096338
0.7708335	2475ChA ex488/em509	1.541667	Normalized	Nedd4-2	0.00011690580000000001
0.775	2475ChA ex488/em509	1.55	Normalized	1-to-01	0.0002509557
0.775	2475ChA ex488/em509	1.55	Normalized	1-to-05	0.000292773
0.775	2475ChA ex488/em509	1.55	Normalized	1-to-10	0.00022427500000000002
0.775	2475ChA ex488/em509	1.55	Normalized	ENaC	0.027368089
0.775	2475ChA ex488/em509	1.55	Normalized	Nedd4-2	0.0001156532
0.7791665	2475ChA ex488/em509	1.558333	Normalized	1-to-01	0.0002452978
0.7791665	2475ChA ex488/em509	1.558333	Normalized	1-to-05	0.000288127
0.7791665	2475ChA ex488/em509	1.558333	Normalized	1-to-10	0.0002303107
0.7791665	2475ChA ex488/em509	1.558333	Normalized	ENaC	0.026404917400000002
0.7791665	2475ChA ex488/em509	1.558333	Normalized	Nedd4-2	0.0001156532
0.7833335	2475ChA ex488/em509	1.5666669999999998	Normalized	1-to-01	0.0002401874
0.7833335	2475ChA ex488/em509	1.5666669999999998	Normalized	1-to-05	0.0002851927
0.7833335	2475ChA ex488/em509	1.5666669999999998	Normalized	1-to-10	0.00023412270000000001
0.7833335	2475ChA ex488/em509	1.5666669999999998	Normalized	ENaC	0.0252633726
0.7833335	2475ChA ex488/em509	1.5666669999999998	Normalized	Nedd4-2	0.0001152357
0.7875000000000001	2475ChA ex488/em509	1.5750000000000002	Normalized	1-to-01	0.000235442
0.7875000000000001	2475ChA ex488/em509	1.5750000000000002	Normalized	1-to-05	0.00028372550000000003
0.7875000000000001	2475ChA ex488/em509	1.5750000000000002	Normalized	1-to-10	0.00023412270000000001
0.7875000000000001	2475ChA ex488/em509	1.5750000000000002	Normalized	ENaC	0.0241931698
0.7875000000000001	2475ChA ex488/em509	1.5750000000000002	Normalized	Nedd4-2	0.0001127306
0.7916664999999999	2475ChA ex488/em509	1.583333	Normalized	1-to-01	0.0002312442
0.7916664999999999	2475ChA ex488/em509	1.583333	Normalized	1-to-05	0.00028299200000000003
0.7916664999999999	2475ChA ex488/em509	1.583333	Normalized	1-to-10	0.0002309461
0.7916664999999999	2475ChA ex488/em509	1.583333	Normalized	ENaC	0.0231943273
0.7916664999999999	2475ChA ex488/em509	1.583333	Normalized	Nedd4-2	0.0001095992
0.7958335	2475ChA ex488/em509	1.591667	Normalized	1-to-01	0.0002261339
0.7958335	2475ChA ex488/em509	1.591667	Normalized	1-to-05	0.0002854372
0.7958335	2475ChA ex488/em509	1.591667	Normalized	1-to-10	0.0002230043
0.7958335	2475ChA ex488/em509	1.591667	Normalized	ENaC	0.0224095107
0.7958335	2475ChA ex488/em509	1.591667	Normalized	Nedd4-2	0.0001037539
0.8	2475ChA ex488/em509	1.6	Normalized	1-to-01	0.0002206585
0.8	2475ChA ex488/em509	1.6	Normalized	1-to-05	0.0002895941
0.8	2475ChA ex488/em509	1.6	Normalized	1-to-10	0.00021093280000000002
0.8	2475ChA ex488/em509	1.6	Normalized	ENaC	0.021945751200000002
0.8	2475ChA ex488/em509	1.6	Normalized	Nedd4-2	9.89524e-05
0.8041665	2475ChA ex488/em509	1.608333	Normalized	1-to-01	0.000214088
0.8041665	2475ChA ex488/em509	1.608333	Normalized	1-to-05	0.0002942402
0.8041665	2475ChA ex488/em509	1.608333	Normalized	1-to-10	0.0001985437
0.8041665	2475ChA ex488/em509	1.608333	Normalized	ENaC	0.021339307800000002
0.8041665	2475ChA ex488/em509	1.608333	Normalized	Nedd4-2	9.28983e-05
0.8083334999999999	2475ChA ex488/em509	1.616667	Normalized	1-to-01	0.0002053274
0.8083334999999999	2475ChA ex488/em509	1.616667	Normalized	1-to-05	0.00029961960000000003
0.8083334999999999	2475ChA ex488/em509	1.616667	Normalized	1-to-10	0.0001852016
0.8083334999999999	2475ChA ex488/em509	1.616667	Normalized	ENaC	0.0205901622
0.8083334999999999	2475ChA ex488/em509	1.616667	Normalized	Nedd4-2	8.74706e-05
0.8125	2475ChA ex488/em509	1.625	Normalized	1-to-01	0.0001965667
0.8125	2475ChA ex488/em509	1.625	Normalized	1-to-05	0.0003064664
0.8125	2475ChA ex488/em509	1.625	Normalized	1-to-10	0.0001744008
0.8125	2475ChA ex488/em509	1.625	Normalized	ENaC	0.019841034900000002
0.8125	2475ChA ex488/em509	1.625	Normalized	Nedd4-2	8.26691e-05
0.8166665	2475ChA ex488/em509	1.633333	Normalized	1-to-01	0.0001872586
0.8166665	2475ChA ex488/em509	1.633333	Normalized	1-to-05	0.000312824
0.8166665	2475ChA ex488/em509	1.633333	Normalized	1-to-10	0.0001677297
0.8166665	2475ChA ex488/em509	1.633333	Normalized	ENaC	0.019163231200000002
0.8166665	2475ChA ex488/em509	1.633333	Normalized	Nedd4-2	7.89114e-05
0.8208335	2475ChA ex488/em509	1.641667	Normalized	1-to-01	0.00017886290000000002
0.8208335	2475ChA ex488/em509	1.641667	Normalized	1-to-05	0.0003172254
0.8208335	2475ChA ex488/em509	1.641667	Normalized	1-to-10	0.0001629647
0.8208335	2475ChA ex488/em509	1.641667	Normalized	ENaC	0.0183070726
0.8208335	2475ChA ex488/em509	1.641667	Normalized	Nedd4-2	7.682380000000001e-05
0.8250000000000001	2475ChA ex488/em509	1.65	Normalized	1-to-01	0.0001722925
0.8250000000000001	2475ChA ex488/em509	1.65	Normalized	1-to-05	0.00032040430000000004
0.8250000000000001	2475ChA ex488/em509	1.65	Normalized	1-to-10	0.0001623293
0.8250000000000001	2475ChA ex488/em509	1.65	Normalized	ENaC	0.0173439011
0.8250000000000001	2475ChA ex488/em509	1.65	Normalized	Nedd4-2	7.61975e-05
0.8291664999999999	2475ChA ex488/em509	1.6583329999999998	Normalized	1-to-01	0.000165722
0.8291664999999999	2475ChA ex488/em509	1.6583329999999998	Normalized	1-to-05	0.000322605
0.8291664999999999	2475ChA ex488/em509	1.6583329999999998	Normalized	1-to-10	0.0001648707
0.8291664999999999	2475ChA ex488/em509	1.6583329999999998	Normalized	ENaC	0.016095336000000002
0.8291664999999999	2475ChA ex488/em509	1.6583329999999998	Normalized	Nedd4-2	7.640630000000001e-05
0.8333335	2475ChA ex488/em509	1.666667	Normalized	1-to-01	0.00016353180000000002
0.8333335	2475ChA ex488/em509	1.666667	Normalized	1-to-05	0.000322605
0.8333335	2475ChA ex488/em509	1.666667	Normalized	1-to-10	0.0001648707
0.8333335	2475ChA ex488/em509	1.666667	Normalized	ENaC	0.0150251386
0.8333335	2475ChA ex488/em509	1.666667	Normalized	Nedd4-2	7.89114e-05
0.8375	2475ChA ex488/em509	1.675	Normalized	1-to-01	0.00016334930000000002
0.8375	2475ChA ex488/em509	1.675	Normalized	1-to-05	0.0003211379
0.8375	2475ChA ex488/em509	1.675	Normalized	1-to-10	0.0001696358
0.8375	2475ChA ex488/em509	1.675	Normalized	ENaC	0.013954939500000001
0.8375	2475ChA ex488/em509	1.675	Normalized	Nedd4-2	8.26691e-05
0.8416665	2475ChA ex488/em509	1.683333	Normalized	1-to-01	0.00016681710000000002
0.8416665	2475ChA ex488/em509	1.683333	Normalized	1-to-05	0.0003184481
0.8416665	2475ChA ex488/em509	1.683333	Normalized	1-to-10	0.0001731301
0.8416665	2475ChA ex488/em509	1.683333	Normalized	ENaC	0.0129560878
0.8416665	2475ChA ex488/em509	1.683333	Normalized	Nedd4-2	8.68443e-05
0.8458335	2475ChA ex488/em509	1.6916669999999998	Normalized	1-to-01	0.0001719275
0.8458335	2475ChA ex488/em509	1.6916669999999998	Normalized	1-to-05	0.0003172254
0.8458335	2475ChA ex488/em509	1.6916669999999998	Normalized	1-to-10	0.00017662450000000002
0.8458335	2475ChA ex488/em509	1.6916669999999998	Normalized	ENaC	0.0121712767
0.8458335	2475ChA ex488/em509	1.6916669999999998	Normalized	Nedd4-2	9.37334e-05
0.85	2475ChA ex488/em509	1.7000000000000002	Normalized	1-to-01	0.00017831540000000002
0.85	2475ChA ex488/em509	1.7000000000000002	Normalized	1-to-05	0.0003160029
0.85	2475ChA ex488/em509	1.7000000000000002	Normalized	1-to-10	0.00018138950000000002
0.85	2475ChA ex488/em509	1.7000000000000002	Normalized	ENaC	0.0117431974
0.85	2475ChA ex488/em509	1.7000000000000002	Normalized	Nedd4-2	9.81173e-05
0.8541664999999999	2475ChA ex488/em509	1.708333	Normalized	1-to-01	0.0001847034
0.8541664999999999	2475ChA ex488/em509	1.708333	Normalized	1-to-05	0.0003164919
0.8541664999999999	2475ChA ex488/em509	1.708333	Normalized	1-to-10	0.00018901360000000002
0.8541664999999999	2475ChA ex488/em509	1.708333	Normalized	ENaC	0.0117431974
0.8541664999999999	2475ChA ex488/em509	1.708333	Normalized	Nedd4-2	0.0001020838
0.8583335	2475ChA ex488/em509	1.716667	Normalized	1-to-01	0.0001905438
0.8583335	2475ChA ex488/em509	1.716667	Normalized	1-to-05	0.00032040430000000004
0.8583335	2475ChA ex488/em509	1.716667	Normalized	1-to-10	0.0001975907
0.8583335	2475ChA ex488/em509	1.716667	Normalized	ENaC	0.0120642545
0.8583335	2475ChA ex488/em509	1.716667	Normalized	Nedd4-2	0.0001039626
0.8625	2475ChA ex488/em509	1.725	Normalized	1-to-01	0.0001952891
0.8625	2475ChA ex488/em509	1.725	Normalized	1-to-05	0.0003252949
0.8625	2475ChA ex488/em509	1.725	Normalized	1-to-10	0.0002071208
0.8625	2475ChA ex488/em509	1.725	Normalized	ENaC	0.0130274334
0.8625	2475ChA ex488/em509	1.725	Normalized	Nedd4-2	0.0001054239
0.8666665	2475ChA ex488/em509	1.733333	Normalized	1-to-01	0.0001985744
0.8666665	2475ChA ex488/em509	1.733333	Normalized	1-to-05	0.000331408
0.8666665	2475ChA ex488/em509	1.733333	Normalized	1-to-10	0.00021887460000000002
0.8666665	2475ChA ex488/em509	1.733333	Normalized	ENaC	0.014061959800000001
0.8666665	2475ChA ex488/em509	1.733333	Normalized	Nedd4-2	0.0001054239
0.8708334999999999	2475ChA ex488/em509	1.741667	Normalized	1-to-01	0.0001993044
0.8708334999999999	2475ChA ex488/em509	1.741667	Normalized	1-to-05	0.0003382546
0.8708334999999999	2475ChA ex488/em509	1.741667	Normalized	1-to-10	0.0002303107
0.8708334999999999	2475ChA ex488/em509	1.741667	Normalized	ENaC	0.0152391774
0.8708334999999999	2475ChA ex488/em509	1.741667	Normalized	Nedd4-2	0.0001052152
0.875	2475ChA ex488/em509	1.75	Normalized	1-to-01	0.0001987569
0.875	2475ChA ex488/em509	1.75	Normalized	1-to-05	0.0003441232
0.875	2475ChA ex488/em509	1.75	Normalized	1-to-10	0.0002407939
0.875	2475ChA ex488/em509	1.75	Normalized	ENaC	0.0165590881
0.875	2475ChA ex488/em509	1.75	Normalized	Nedd4-2	0.0001064677
0.8791665	2475ChA ex488/em509	1.758333	Normalized	1-to-01	0.0001967492
0.8791665	2475ChA ex488/em509	1.758333	Normalized	1-to-05	0.0003502363
0.8791665	2475ChA ex488/em509	1.758333	Normalized	1-to-10	0.0002490532
0.8791665	2475ChA ex488/em509	1.758333	Normalized	ENaC	0.0177363057
0.8791665	2475ChA ex488/em509	1.758333	Normalized	Nedd4-2	0.0001087641
0.8833335	2475ChA ex488/em509	1.766667	Normalized	1-to-01	0.0001943766
0.8833335	2475ChA ex488/em509	1.766667	Normalized	1-to-05	0.0003536597
0.8833335	2475ChA ex488/em509	1.766667	Normalized	1-to-10	0.0002563597
0.8833335	2475ChA ex488/em509	1.766667	Normalized	ENaC	0.0183427436
0.8833335	2475ChA ex488/em509	1.766667	Normalized	Nedd4-2	0.00011231300000000001
0.8875000000000001	2475ChA ex488/em509	1.775	Normalized	1-to-01	0.0001914564
0.8875000000000001	2475ChA ex488/em509	1.775	Normalized	1-to-05	0.0003570831
0.8875000000000001	2475ChA ex488/em509	1.775	Normalized	1-to-10	0.000259854
0.8875000000000001	2475ChA ex488/em509	1.775	Normalized	ENaC	0.0187351611
0.8875000000000001	2475ChA ex488/em509	1.775	Normalized	Nedd4-2	0.00011753200000000001
0.8916664999999999	2475ChA ex488/em509	1.7833329999999998	Normalized	1-to-01	0.0001887187
0.8916664999999999	2475ChA ex488/em509	1.7833329999999998	Normalized	1-to-05	0.0003597728
0.8916664999999999	2475ChA ex488/em509	1.7833329999999998	Normalized	1-to-10	0.0002595363
0.8916664999999999	2475ChA ex488/em509	1.7833329999999998	Normalized	ENaC	0.0189492053
0.8916664999999999	2475ChA ex488/em509	1.7833329999999998	Normalized	Nedd4-2	0.0001231686
0.8958335	2475ChA ex488/em509	1.791667	Normalized	1-to-01	0.0001865285
0.8958335	2475ChA ex488/em509	1.791667	Normalized	1-to-05	0.0003605064
0.8958335	2475ChA ex488/em509	1.791667	Normalized	1-to-10	0.0002557244
0.8958335	2475ChA ex488/em509	1.791667	Normalized	ENaC	0.018984876300000002
0.8958335	2475ChA ex488/em509	1.791667	Normalized	Nedd4-2	0.00012797010000000002
0.9	2475ChA ex488/em509	1.8	Normalized	1-to-01	0.0001847034
0.9	2475ChA ex488/em509	1.8	Normalized	1-to-05	0.00036026200000000003
0.9	2475ChA ex488/em509	1.8	Normalized	1-to-10	0.0002525475
0.9	2475ChA ex488/em509	1.8	Normalized	ENaC	0.018984876300000002
0.9	2475ChA ex488/em509	1.8	Normalized	Nedd4-2	0.0001321453
0.9041665	2475ChA ex488/em509	1.808333	Normalized	1-to-01	0.0001839733
0.9041665	2475ChA ex488/em509	1.808333	Normalized	1-to-05	0.0003605064
0.9041665	2475ChA ex488/em509	1.808333	Normalized	1-to-10	0.00024746480000000003
0.9041665	2475ChA ex488/em509	1.808333	Normalized	ENaC	0.0190205473
0.9041665	2475ChA ex488/em509	1.808333	Normalized	Nedd4-2	0.0001348591
0.9083334999999999	2475ChA ex488/em509	1.8166669999999998	Normalized	1-to-01	0.00018251320000000002
0.9083334999999999	2475ChA ex488/em509	1.8166669999999998	Normalized	1-to-05	0.00036172900000000003
0.9083334999999999	2475ChA ex488/em509	1.8166669999999998	Normalized	1-to-10	0.0002442882
0.9083334999999999	2475ChA ex488/em509	1.8166669999999998	Normalized	ENaC	0.0194486174
0.9083334999999999	2475ChA ex488/em509	1.8166669999999998	Normalized	Nedd4-2	0.0001379906
0.9125000000000001	2475ChA ex488/em509	1.8250000000000002	Normalized	1-to-01	0.0001812356
0.9125000000000001	2475ChA ex488/em509	1.8250000000000002	Normalized	1-to-05	0.0003631962
0.9125000000000001	2475ChA ex488/em509	1.8250000000000002	Normalized	1-to-10	0.0002465119
0.9125000000000001	2475ChA ex488/em509	1.8250000000000002	Normalized	ENaC	0.0201264211
0.9125000000000001	2475ChA ex488/em509	1.8250000000000002	Normalized	Nedd4-2	0.0001384081
0.9166664999999999	2475ChA ex488/em509	1.833333	Normalized	1-to-01	0.0001790455
0.9166664999999999	2475ChA ex488/em509	1.833333	Normalized	1-to-05	0.0003644189
0.9166664999999999	2475ChA ex488/em509	1.833333	Normalized	1-to-10	0.0002535007
0.9166664999999999	2475ChA ex488/em509	1.833333	Normalized	ENaC	0.020697193500000002
0.9166664999999999	2475ChA ex488/em509	1.833333	Normalized	Nedd4-2	0.0001398694
0.9208335	2475ChA ex488/em509	1.841667	Normalized	1-to-01	0.0001768553
0.9208335	2475ChA ex488/em509	1.841667	Normalized	1-to-05	0.00036637510000000004
0.9208335	2475ChA ex488/em509	1.841667	Normalized	1-to-10	0.0002620777
0.9208335	2475ChA ex488/em509	1.841667	Normalized	ENaC	0.0214819918
0.9208335	2475ChA ex488/em509	1.841667	Normalized	Nedd4-2	0.0001409132
0.925	2475ChA ex488/em509	1.85	Normalized	1-to-01	0.00017393510000000001
0.925	2475ChA ex488/em509	1.85	Normalized	1-to-05	0.00036784210000000004
0.925	2475ChA ex488/em509	1.85	Normalized	1-to-10	0.0002760552
0.925	2475ChA ex488/em509	1.85	Normalized	ENaC	0.0223381504
0.925	2475ChA ex488/em509	1.85	Normalized	Nedd4-2	0.0001440446
0.9291665	2475ChA ex488/em509	1.858333	Normalized	1-to-01	0.0001717449
0.9291665	2475ChA ex488/em509	1.858333	Normalized	1-to-05	0.0003693093
0.9291665	2475ChA ex488/em509	1.858333	Normalized	1-to-10	0.0002909858
0.9291665	2475ChA ex488/em509	1.858333	Normalized	ENaC	0.022908922800000002
0.9291665	2475ChA ex488/em509	1.858333	Normalized	Nedd4-2	0.0001494724
0.9333334999999999	2475ChA ex488/em509	1.866667	Normalized	1-to-01	0.0001708324
0.9333334999999999	2475ChA ex488/em509	1.866667	Normalized	1-to-05	0.0003697983
0.9333334999999999	2475ChA ex488/em509	1.866667	Normalized	1-to-10	0.0003046455
0.9333334999999999	2475ChA ex488/em509	1.866667	Normalized	ENaC	0.0233013402
0.9333334999999999	2475ChA ex488/em509	1.866667	Normalized	Nedd4-2	0.0001540651
0.9375	2475ChA ex488/em509	1.875	Normalized	1-to-01	0.0001713799
0.9375	2475ChA ex488/em509	1.875	Normalized	1-to-05	0.0003695538
0.9375	2475ChA ex488/em509	1.875	Normalized	1-to-10	0.0003154462
0.9375	2475ChA ex488/em509	1.875	Normalized	ENaC	0.0234440242
0.9375	2475ChA ex488/em509	1.875	Normalized	Nedd4-2	0.0001597016
0.9416665	2475ChA ex488/em509	1.883333	Normalized	1-to-01	0.00017284
0.9416665	2475ChA ex488/em509	1.883333	Normalized	1-to-05	0.0003697983
0.9416665	2475ChA ex488/em509	1.883333	Normalized	1-to-10	0.0003227527
0.9416665	2475ChA ex488/em509	1.883333	Normalized	ENaC	0.0235867264
0.9416665	2475ChA ex488/em509	1.883333	Normalized	Nedd4-2	0.0001651294
0.9458335	2475ChA ex488/em509	1.891667	Normalized	1-to-01	0.0001759427
0.9458335	2475ChA ex488/em509	1.891667	Normalized	1-to-05	0.0003683313
0.9458335	2475ChA ex488/em509	1.891667	Normalized	1-to-10	0.00032783540000000004
0.9458335	2475ChA ex488/em509	1.891667	Normalized	ENaC	0.0233013402
0.9458335	2475ChA ex488/em509	1.891667	Normalized	Nedd4-2	0.00016930460000000002
0.9500000000000001	2475ChA ex488/em509	1.9	Normalized	1-to-01	0.0001794105
0.9500000000000001	2475ChA ex488/em509	1.9	Normalized	1-to-05	0.00036759760000000004
0.9500000000000001	2475ChA ex488/em509	1.9	Normalized	1-to-10	0.0003322828
0.9500000000000001	2475ChA ex488/em509	1.9	Normalized	ENaC	0.023158638000000002
0.9500000000000001	2475ChA ex488/em509	1.9	Normalized	Nedd4-2	0.0001726448
0.9541664999999999	2475ChA ex488/em509	1.9083329999999998	Normalized	1-to-01	0.0001834258
0.9541664999999999	2475ChA ex488/em509	1.9083329999999998	Normalized	1-to-05	0.00036759760000000004
0.9541664999999999	2475ChA ex488/em509	1.9083329999999998	Normalized	1-to-10	0.0003338711
0.9541664999999999	2475ChA ex488/em509	1.9083329999999998	Normalized	ENaC	0.023015954
0.9541664999999999	2475ChA ex488/em509	1.9083329999999998	Normalized	Nedd4-2	0.0001753586
0.9583335	2475ChA ex488/em509	1.916667	Normalized	1-to-01	0.0001878061
0.9583335	2475ChA ex488/em509	1.916667	Normalized	1-to-05	0.00036686410000000004
0.9583335	2475ChA ex488/em509	1.916667	Normalized	1-to-10	0.0003376832
0.9583335	2475ChA ex488/em509	1.916667	Normalized	ENaC	0.023015954
0.9583335	2475ChA ex488/em509	1.916667	Normalized	Nedd4-2	0.000177655
0.9625	2475ChA ex488/em509	1.925	Normalized	1-to-01	0.0001923689
0.9625	2475ChA ex488/em509	1.925	Normalized	1-to-05	0.00036686410000000004
0.9625	2475ChA ex488/em509	1.925	Normalized	1-to-10	0.0003443543
0.9625	2475ChA ex488/em509	1.925	Normalized	ENaC	0.0233013402
0.9625	2475ChA ex488/em509	1.925	Normalized	Nedd4-2	0.0001814127
0.9666665	2475ChA ex488/em509	1.933333	Normalized	1-to-01	0.00019747930000000002
0.9666665	2475ChA ex488/em509	1.933333	Normalized	1-to-05	0.0003693093
0.9666665	2475ChA ex488/em509	1.933333	Normalized	1-to-10	0.00035324900000000003
0.9666665	2475ChA ex488/em509	1.933333	Normalized	ENaC	0.024086156900000003
0.9666665	2475ChA ex488/em509	1.933333	Normalized	Nedd4-2	0.00018517040000000002
0.9708334999999999	2475ChA ex488/em509	1.9416669999999998	Normalized	1-to-01	0.0002036848
0.9708334999999999	2475ChA ex488/em509	1.9416669999999998	Normalized	1-to-05	0.0003722437
0.9708334999999999	2475ChA ex488/em509	1.9416669999999998	Normalized	1-to-10	0.0003662734
0.9708334999999999	2475ChA ex488/em509	1.9416669999999998	Normalized	ENaC	0.0252277017
0.9708334999999999	2475ChA ex488/em509	1.9416669999999998	Normalized	Nedd4-2	0.00019018070000000002
0.975	2475ChA ex488/em509	1.9500000000000002	Normalized	1-to-01	0.00021208040000000002
0.975	2475ChA ex488/em509	1.9500000000000002	Normalized	1-to-05	0.00037737860000000003
0.975	2475ChA ex488/em509	1.9500000000000002	Normalized	1-to-10	0.000380251
0.975	2475ChA ex488/em509	1.9500000000000002	Normalized	ENaC	0.0263335572
0.975	2475ChA ex488/em509	1.9500000000000002	Normalized	Nedd4-2	0.00019519090000000002
0.9791664999999999	2475ChA ex488/em509	1.958333	Normalized	1-to-01	0.0002206585
0.9791664999999999	2475ChA ex488/em509	1.958333	Normalized	1-to-05	0.00038324720000000004
0.9791664999999999	2475ChA ex488/em509	1.958333	Normalized	1-to-10	0.0003935931
0.9791664999999999	2475ChA ex488/em509	1.958333	Normalized	ENaC	0.0277961775
0.9791664999999999	2475ChA ex488/em509	1.958333	Normalized	Nedd4-2	0.0001999923
0.9833335	2475ChA ex488/em509	1.966667	Normalized	1-to-01	0.0002310617
0.9833335	2475ChA ex488/em509	1.966667	Normalized	1-to-05	0.00039205020000000003
0.9833335	2475ChA ex488/em509	1.966667	Normalized	1-to-10	0.0004056646
0.9833335	2475ChA ex488/em509	1.966667	Normalized	ENaC	0.0293657924
0.9833335	2475ChA ex488/em509	1.966667	Normalized	Nedd4-2	0.00020479380000000002
0.9875	2475ChA ex488/em509	1.975	Normalized	1-to-01	0.00024183010000000001
0.9875	2475ChA ex488/em509	1.975	Normalized	1-to-05	0.00040109760000000004
0.9875	2475ChA ex488/em509	1.975	Normalized	1-to-10	0.0004142416
0.9875	2475ChA ex488/em509	1.975	Normalized	ENaC	0.0308283944
0.9875	2475ChA ex488/em509	1.975	Normalized	Nedd4-2	0.0002087603
0.9916665	2475ChA ex488/em509	1.983333	Normalized	1-to-01	0.0002538759
0.9916665	2475ChA ex488/em509	1.983333	Normalized	1-to-05	0.0004118567
0.9916665	2475ChA ex488/em509	1.983333	Normalized	1-to-10	0.00042027730000000004
0.9916665	2475ChA ex488/em509	1.983333	Normalized	ENaC	0.0322196544
0.9916665	2475ChA ex488/em509	1.983333	Normalized	Nedd4-2	0.00021189170000000002
0.9958334999999999	2475ChA ex488/em509	1.991667	Normalized	1-to-01	0.0002639141
0.9958334999999999	2475ChA ex488/em509	1.991667	Normalized	1-to-05	0.00042334940000000003
0.9958334999999999	2475ChA ex488/em509	1.991667	Normalized	1-to-10	0.0004244071
0.9958334999999999	2475ChA ex488/em509	1.991667	Normalized	ENaC	0.0335039014
0.9958334999999999	2475ChA ex488/em509	1.991667	Normalized	Nedd4-2	0.0002137706
1.0	2475ChA ex488/em509	2.0	Normalized	1-to-01	0.0002723097
1.0	2475ChA ex488/em509	2.0	Normalized	1-to-05	0.0004341085
1.0	2475ChA ex488/em509	2.0	Normalized	1-to-10	0.0004291721
1.0	2475ChA ex488/em509	2.0	Normalized	ENaC	0.034467073
1.0	2475ChA ex488/em509	2.0	Normalized	Nedd4-2	0.0002173195
1.0041665	2475ChA ex488/em509	2.008333	Normalized	1-to-01	0.00027942770000000003
1.0041665	2475ChA ex488/em509	2.008333	Normalized	1-to-05	0.00044413400000000005
1.0041665	2475ChA ex488/em509	2.008333	Normalized	1-to-10	0.0004345725
1.0041665	2475ChA ex488/em509	2.008333	Normalized	ENaC	0.0353945736
1.0041665	2475ChA ex488/em509	2.008333	Normalized	Nedd4-2	0.0002210771
1.0083335	2475ChA ex488/em509	2.016667	Normalized	1-to-01	0.0002854506
1.0083335	2475ChA ex488/em509	2.016667	Normalized	1-to-05	0.0004524479
1.0083335	2475ChA ex488/em509	2.016667	Normalized	1-to-10	0.00044600870000000004
1.0083335	2475ChA ex488/em509	2.016667	Normalized	ENaC	0.0361437192
1.0083335	2475ChA ex488/em509	2.016667	Normalized	Nedd4-2	0.00022754870000000002
1.0125	2475ChA ex488/em509	2.025	Normalized	1-to-01	0.0002892834
1.0125	2475ChA ex488/em509	2.025	Normalized	1-to-05	0.0004597836
1.0125	2475ChA ex488/em509	2.025	Normalized	1-to-10	0.0004628451
1.0125	2475ChA ex488/em509	2.025	Normalized	ENaC	0.0370712198
1.0125	2475ChA ex488/em509	2.025	Normalized	Nedd4-2	0.0002358991
1.0166665	2475ChA ex488/em509	2.033333	Normalized	1-to-01	0.0002920212
1.0166665	2475ChA ex488/em509	2.033333	Normalized	1-to-05	0.0004649187
1.0166665	2475ChA ex488/em509	2.033333	Normalized	1-to-10	0.0004838113
1.0166665	2475ChA ex488/em509	2.033333	Normalized	ENaC	0.0378917074
1.0166665	2475ChA ex488/em509	2.033333	Normalized	Nedd4-2	0.0002465459
1.0208335	2475ChA ex488/em509	2.041667	Normalized	1-to-01	0.0002936638
1.0208335	2475ChA ex488/em509	2.041667	Normalized	1-to-05	0.0004656522
1.0208335	2475ChA ex488/em509	2.041667	Normalized	1-to-10	0.0005095427
1.0208335	2475ChA ex488/em509	2.041667	Normalized	ENaC	0.0390332522
1.0208335	2475ChA ex488/em509	2.041667	Normalized	Nedd4-2	0.0002584453
1.025	2475ChA ex488/em509	2.05	Normalized	1-to-01	0.00029530640000000004
1.025	2475ChA ex488/em509	2.05	Normalized	1-to-05	0.0004644296
1.025	2475ChA ex488/em509	2.05	Normalized	1-to-10	0.0005365445
1.025	2475ChA ex488/em509	2.05	Normalized	ENaC	0.0404601832
1.025	2475ChA ex488/em509	2.05	Normalized	Nedd4-2	0.0002713883
1.0291665	2475ChA ex488/em509	2.058333	Normalized	1-to-01	0.0002967665
1.0291665	2475ChA ex488/em509	2.058333	Normalized	1-to-05	0.0004627179
1.0291665	2475ChA ex488/em509	2.058333	Normalized	1-to-10	0.0005660879
1.0291665	2475ChA ex488/em509	2.058333	Normalized	ENaC	0.04167307
1.0291665	2475ChA ex488/em509	2.058333	Normalized	Nedd4-2	0.00028370530000000003
1.0333335	2475ChA ex488/em509	2.066667	Normalized	1-to-01	0.0002984091
1.0333335	2475ChA ex488/em509	2.066667	Normalized	1-to-05	0.00045758290000000003
1.0333335	2475ChA ex488/em509	2.066667	Normalized	1-to-10	0.0005927721
1.0333335	2475ChA ex488/em509	2.066667	Normalized	ENaC	0.0428859568
1.0333335	2475ChA ex488/em509	2.066667	Normalized	Nedd4-2	0.0002964396
1.0375	2475ChA ex488/em509	2.075	Normalized	1-to-01	0.0002995042
1.0375	2475ChA ex488/em509	2.075	Normalized	1-to-05	0.00045489310000000003
1.0375	2475ChA ex488/em509	2.075	Normalized	1-to-10	0.0006169151
1.0375	2475ChA ex488/em509	2.075	Normalized	ENaC	0.0441345328
1.0375	2475ChA ex488/em509	2.075	Normalized	Nedd4-2	0.00030729520000000003
1.0416665	2475ChA ex488/em509	2.083333	Normalized	1-to-01	0.0003013293
1.0416665	2475ChA ex488/em509	2.083333	Normalized	1-to-05	0.00045391500000000005
1.0416665	2475ChA ex488/em509	2.083333	Normalized	1-to-10	0.0006366107
1.0416665	2475ChA ex488/em509	2.083333	Normalized	ENaC	0.0452760776
1.0416665	2475ChA ex488/em509	2.083333	Normalized	Nedd4-2	0.0003168982
1.0458335	2475ChA ex488/em509	2.091667	Normalized	1-to-01	0.00030370200000000004
1.0458335	2475ChA ex488/em509	2.091667	Normalized	1-to-05	0.0004556267
1.0458335	2475ChA ex488/em509	2.091667	Normalized	1-to-10	0.0006509057
1.0458335	2475ChA ex488/em509	2.091667	Normalized	ENaC	0.045989534000000006
1.0458335	2475ChA ex488/em509	2.091667	Normalized	Nedd4-2	0.0003265011
1.05	2475ChA ex488/em509	2.1	Normalized	1-to-01	0.0003068047
1.05	2475ChA ex488/em509	2.1	Normalized	1-to-05	0.00046027270000000004
1.05	2475ChA ex488/em509	2.1	Normalized	1-to-10	0.0006613888
1.05	2475ChA ex488/em509	2.1	Normalized	ENaC	0.0467030086
1.05	2475ChA ex488/em509	2.1	Normalized	Nedd4-2	0.0003325552
1.0541665	2475ChA ex488/em509	2.108333	Normalized	1-to-01	0.00031082
1.0541665	2475ChA ex488/em509	2.108333	Normalized	1-to-05	0.00046809740000000003
1.0541665	2475ChA ex488/em509	2.108333	Normalized	1-to-10	0.0006683776
1.0541665	2475ChA ex488/em509	2.108333	Normalized	ENaC	0.0469883948
1.0541665	2475ChA ex488/em509	2.108333	Normalized	Nedd4-2	0.0003371479
1.0583335	2475ChA ex488/em509	2.116667	Normalized	1-to-01	0.00031410520000000003
1.0583335	2475ChA ex488/em509	2.116667	Normalized	1-to-05	0.0004778784
1.0583335	2475ChA ex488/em509	2.116667	Normalized	1-to-10	0.000672825
1.0583335	2475ChA ex488/em509	2.116667	Normalized	ENaC	0.0474878069
1.0583335	2475ChA ex488/em509	2.116667	Normalized	Nedd4-2	0.0003402793
1.0625	2475ChA ex488/em509	2.125	Normalized	1-to-01	0.0003188506
1.0625	2475ChA ex488/em509	2.125	Normalized	1-to-05	0.00048741500000000005
1.0625	2475ChA ex488/em509	2.125	Normalized	1-to-10	0.0006734603000000001
1.0625	2475ChA ex488/em509	2.125	Normalized	ENaC	0.0477732114
1.0625	2475ChA ex488/em509	2.125	Normalized	Nedd4-2	0.0003419494
1.0666665	2475ChA ex488/em509	2.133333	Normalized	1-to-01	0.000324326
1.0666665	2475ChA ex488/em509	2.133333	Normalized	1-to-05	0.0004969514000000001
1.0666665	2475ChA ex488/em509	2.133333	Normalized	1-to-10	0.0006718719
1.0666665	2475ChA ex488/em509	2.133333	Normalized	ENaC	0.048343983800000004
1.0666665	2475ChA ex488/em509	2.133333	Normalized	Nedd4-2	0.0003415318
1.0708335	2475ChA ex488/em509	2.141667	Normalized	1-to-01	0.0003283413
1.0708335	2475ChA ex488/em509	2.141667	Normalized	1-to-05	0.0005047762
1.0708335	2475ChA ex488/em509	2.141667	Normalized	1-to-10	0.0006721897
1.0708335	2475ChA ex488/em509	2.141667	Normalized	ENaC	0.0489504272
1.0708335	2475ChA ex488/em509	2.141667	Normalized	Nedd4-2	0.0003413231
1.075	2475ChA ex488/em509	2.15	Normalized	1-to-01	0.000332174
1.075	2475ChA ex488/em509	2.15	Normalized	1-to-05	0.0005101558
1.075	2475ChA ex488/em509	2.15	Normalized	1-to-10	0.0006680599
1.075	2475ChA ex488/em509	2.15	Normalized	ENaC	0.0496995545
1.075	2475ChA ex488/em509	2.15	Normalized	Nedd4-2	0.0003415318
1.0791665	2475ChA ex488/em509	2.158333	Normalized	1-to-01	0.0003354593
1.0791665	2475ChA ex488/em509	2.158333	Normalized	1-to-05	0.0005133347
1.0791665	2475ChA ex488/em509	2.158333	Normalized	1-to-10	0.0006667893
1.0791665	2475ChA ex488/em509	2.158333	Normalized	ENaC	0.0505557131
1.0791665	2475ChA ex488/em509	2.158333	Normalized	Nedd4-2	0.00034278440000000003
1.0833335	2475ChA ex488/em509	2.166667	Normalized	1-to-01	0.0003378319
1.0833335	2475ChA ex488/em509	2.166667	Normalized	1-to-05	0.0005133347
1.0833335	2475ChA ex488/em509	2.166667	Normalized	1-to-10	0.0006658362
1.0833335	2475ChA ex488/em509	2.166667	Normalized	ENaC	0.0514475427
1.0833335	2475ChA ex488/em509	2.166667	Normalized	Nedd4-2	0.0003450807
1.0875	2475ChA ex488/em509	2.175	Normalized	1-to-01	0.0003402046
1.0875	2475ChA ex488/em509	2.175	Normalized	1-to-05	0.0005111339
1.0875	2475ChA ex488/em509	2.175	Normalized	1-to-10	0.0006645655
1.0875	2475ChA ex488/em509	2.175	Normalized	ENaC	0.0520540044
1.0875	2475ChA ex488/em509	2.175	Normalized	Nedd4-2	0.000350091
1.0916665	2475ChA ex488/em509	2.183333	Normalized	1-to-01	0.0003416648
1.0916665	2475ChA ex488/em509	2.183333	Normalized	1-to-05	0.0005079551000000001
1.0916665	2475ChA ex488/em509	2.183333	Normalized	1-to-10	0.0006642478
1.0916665	2475ChA ex488/em509	2.183333	Normalized	ENaC	0.0524107326
1.0916665	2475ChA ex488/em509	2.183333	Normalized	Nedd4-2	0.0003561451
1.0958335	2475ChA ex488/em509	2.191667	Normalized	1-to-01	0.0003425774
1.0958335	2475ChA ex488/em509	2.191667	Normalized	1-to-05	0.0005047762
1.0958335	2475ChA ex488/em509	2.191667	Normalized	1-to-10	0.0006642478
1.0958335	2475ChA ex488/em509	2.191667	Normalized	ENaC	0.0526247768
1.0958335	2475ChA ex488/em509	2.191667	Normalized	Nedd4-2	0.0003644955
1.1	2475ChA ex488/em509	2.2	Normalized	1-to-01	0.0003431249
1.1	2475ChA ex488/em509	2.2	Normalized	1-to-05	0.0005023310000000001
1.1	2475ChA ex488/em509	2.2	Normalized	1-to-10	0.0006642478
1.1	2475ChA ex488/em509	2.2	Normalized	ENaC	0.052553416500000005
1.1	2475ChA ex488/em509	2.2	Normalized	Nedd4-2	0.0003715933
1.1041665	2475ChA ex488/em509	2.208333	Normalized	1-to-01	0.0003433074
1.1041665	2475ChA ex488/em509	2.208333	Normalized	1-to-05	0.0005006193
1.1041665	2475ChA ex488/em509	2.208333	Normalized	1-to-10	0.0006642478
1.1041665	2475ChA ex488/em509	2.208333	Normalized	ENaC	0.0520896754
1.1041665	2475ChA ex488/em509	2.208333	Normalized	Nedd4-2	0.00037806490000000004
1.1083335	2475ChA ex488/em509	2.216667	Normalized	1-to-01	0.0003433074
1.1083335	2475ChA ex488/em509	2.216667	Normalized	1-to-05	0.0004989076
1.1083335	2475ChA ex488/em509	2.216667	Normalized	1-to-10	0.0006661539
1.1083335	2475ChA ex488/em509	2.216667	Normalized	ENaC	0.051590245
1.1083335	2475ChA ex488/em509	2.216667	Normalized	Nedd4-2	0.00038411900000000004
1.1125	2475ChA ex488/em509	2.225	Normalized	1-to-01	0.0003434899
1.1125	2475ChA ex488/em509	2.225	Normalized	1-to-05	0.0004993967000000001
1.1125	2475ChA ex488/em509	2.225	Normalized	1-to-10	0.0006696484
1.1125	2475ChA ex488/em509	2.225	Normalized	ENaC	0.051019472600000004
1.1125	2475ChA ex488/em509	2.225	Normalized	Nedd4-2	0.00038578900000000004
1.1166665	2475ChA ex488/em509	2.233333	Normalized	1-to-01	0.0003440375
1.1166665	2475ChA ex488/em509	2.233333	Normalized	1-to-05	0.0004989076
1.1166665	2475ChA ex488/em509	2.233333	Normalized	1-to-10	0.0006747311000000001
1.1166665	2475ChA ex488/em509	2.233333	Normalized	ENaC	0.050306016200000005
1.1166665	2475ChA ex488/em509	2.233333	Normalized	Nedd4-2	0.0003859978
1.1208335	2475ChA ex488/em509	2.241667	Normalized	1-to-01	0.0003460451
1.1208335	2475ChA ex488/em509	2.241667	Normalized	1-to-05	0.0004998858
1.1208335	2475ChA ex488/em509	2.241667	Normalized	1-to-10	0.0006788607
1.1208335	2475ChA ex488/em509	2.241667	Normalized	ENaC	0.049842256800000005
1.1208335	2475ChA ex488/em509	2.241667	Normalized	Nedd4-2	0.0003828664
1.125	2475ChA ex488/em509	2.25	Normalized	1-to-01	0.0003504254
1.125	2475ChA ex488/em509	2.25	Normalized	1-to-05	0.0005013529
1.125	2475ChA ex488/em509	2.25	Normalized	1-to-10	0.0006839434
1.125	2475ChA ex488/em509	2.25	Normalized	ENaC	0.0494498393
1.125	2475ChA ex488/em509	2.25	Normalized	Nedd4-2	0.0003778561
1.1291665	2475ChA ex488/em509	2.258333	Normalized	1-to-01	0.00035699580000000004
1.1291665	2475ChA ex488/em509	2.258333	Normalized	1-to-05	0.0005018420000000001
1.1291665	2475ChA ex488/em509	2.258333	Normalized	1-to-10	0.0006893438
1.1291665	2475ChA ex488/em509	2.258333	Normalized	ENaC	0.049128782100000004
1.1291665	2475ChA ex488/em509	2.258333	Normalized	Nedd4-2	0.0003713845
1.1333335	2475ChA ex488/em509	2.266667	Normalized	1-to-01	0.00036466140000000004
1.1333335	2475ChA ex488/em509	2.266667	Normalized	1-to-05	0.0005025755000000001
1.1333335	2475ChA ex488/em509	2.266667	Normalized	1-to-10	0.0006950619000000001
1.1333335	2475ChA ex488/em509	2.266667	Normalized	ENaC	0.0489504272
1.1333335	2475ChA ex488/em509	2.266667	Normalized	Nedd4-2	0.0003638692
1.1375	2475ChA ex488/em509	2.275	Normalized	1-to-01	0.0003728745
1.1375	2475ChA ex488/em509	2.275	Normalized	1-to-05	0.0005033091
1.1375	2475ChA ex488/em509	2.275	Normalized	1-to-10	0.0006985563
1.1375	2475ChA ex488/em509	2.275	Normalized	ENaC	0.048807725
1.1375	2475ChA ex488/em509	2.275	Normalized	Nedd4-2	0.0003551013
1.1416665	2475ChA ex488/em509	2.283333	Normalized	1-to-01	0.0003810876
1.1416665	2475ChA ex488/em509	2.283333	Normalized	1-to-05	0.0005025755000000001
1.1416665	2475ChA ex488/em509	2.283333	Normalized	1-to-10	0.0007030037
1.1416665	2475ChA ex488/em509	2.283333	Normalized	ENaC	0.048736383
1.1416665	2475ChA ex488/em509	2.283333	Normalized	Nedd4-2	0.0003490472
1.1458335	2475ChA ex488/em509	2.291667	Normalized	1-to-01	0.0003860154
1.1458335	2475ChA ex488/em509	2.291667	Normalized	1-to-05	0.0005011083
1.1458335	2475ChA ex488/em509	2.291667	Normalized	1-to-10	0.0007052274
1.1458335	2475ChA ex488/em509	2.291667	Normalized	ENaC	0.0484866678
1.1458335	2475ChA ex488/em509	2.291667	Normalized	Nedd4-2	0.000344037
1.15	2475ChA ex488/em509	2.3	Normalized	1-to-01	0.0003883881
1.15	2475ChA ex488/em509	2.3	Normalized	1-to-05	0.0004989076
1.15	2475ChA ex488/em509	2.3	Normalized	1-to-10	0.0007080864
1.15	2475ChA ex488/em509	2.3	Normalized	ENaC	0.048129939600000005
1.15	2475ChA ex488/em509	2.3	Normalized	Nedd4-2	0.0003421582
1.1541665	2475ChA ex488/em509	2.308333	Normalized	1-to-01	0.00038638050000000003
1.1541665	2475ChA ex488/em509	2.308333	Normalized	1-to-05	0.0004964624000000001
1.1541665	2475ChA ex488/em509	2.308333	Normalized	1-to-10	0.0007099923
1.1541665	2475ChA ex488/em509	2.308333	Normalized	ENaC	0.0479158954
1.1541665	2475ChA ex488/em509	2.308333	Normalized	Nedd4-2	0.00034174060000000003
1.1583335	2475ChA ex488/em509	2.316667	Normalized	1-to-01	0.0003816351
1.1583335	2475ChA ex488/em509	2.316667	Normalized	1-to-05	0.0004935281000000001
1.1583335	2475ChA ex488/em509	2.316667	Normalized	1-to-10	0.0007109454000000001
1.1583335	2475ChA ex488/em509	2.316667	Normalized	ENaC	0.0475591672
1.1583335	2475ChA ex488/em509	2.316667	Normalized	Nedd4-2	0.000344037
1.1625	2475ChA ex488/em509	2.325	Normalized	1-to-01	0.0003745171
1.1625	2475ChA ex488/em509	2.325	Normalized	1-to-05	0.0004913273000000001
1.1625	2475ChA ex488/em509	2.325	Normalized	1-to-10	0.0007109454000000001
1.1625	2475ChA ex488/em509	2.325	Normalized	ENaC	0.0468813635
1.1625	2475ChA ex488/em509	2.325	Normalized	Nedd4-2	0.0003471684
1.1666665	2475ChA ex488/em509	2.333333	Normalized	1-to-01	0.00036484390000000004
1.1666665	2475ChA ex488/em509	2.333333	Normalized	1-to-05	0.0004901048
1.1666665	2475ChA ex488/em509	2.333333	Normalized	1-to-10	0.000712216
1.1666665	2475ChA ex488/em509	2.333333	Normalized	ENaC	0.0463819514
1.1666665	2475ChA ex488/em509	2.333333	Normalized	Nedd4-2	0.000351761
1.1708335	2475ChA ex488/em509	2.341667	Normalized	1-to-01	0.0003546232
1.1708335	2475ChA ex488/em509	2.341667	Normalized	1-to-05	0.0004901048
1.1708335	2475ChA ex488/em509	2.341667	Normalized	1-to-10	0.0007147574
1.1708335	2475ChA ex488/em509	2.341667	Normalized	ENaC	0.04584685
1.1708335	2475ChA ex488/em509	2.341667	Normalized	Nedd4-2	0.00035468370000000003
1.175	2475ChA ex488/em509	2.35	Normalized	1-to-01	0.00034805270000000003
1.175	2475ChA ex488/em509	2.35	Normalized	1-to-05	0.0004918164
1.175	2475ChA ex488/em509	2.35	Normalized	1-to-10	0.0007160281
1.175	2475ChA ex488/em509	2.35	Normalized	ENaC	0.0454544325
1.175	2475ChA ex488/em509	2.35	Normalized	Nedd4-2	0.0003565625
1.1791665	2475ChA ex488/em509	2.358333	Normalized	1-to-01	0.0003420298
1.1791665	2475ChA ex488/em509	2.358333	Normalized	1-to-05	0.000493039
1.1791665	2475ChA ex488/em509	2.358333	Normalized	1-to-10	0.0007185695
1.1791665	2475ChA ex488/em509	2.358333	Normalized	ENaC	0.0450977044
1.1791665	2475ChA ex488/em509	2.358333	Normalized	Nedd4-2	0.0003584414
1.1833335	2475ChA ex488/em509	2.366667	Normalized	1-to-01	0.00033929200000000004
1.1833335	2475ChA ex488/em509	2.366667	Normalized	1-to-05	0.0004957288
1.1833335	2475ChA ex488/em509	2.366667	Normalized	1-to-10	0.0007226991000000001
1.1833335	2475ChA ex488/em509	2.366667	Normalized	ENaC	0.0446696342
1.1833335	2475ChA ex488/em509	2.366667	Normalized	Nedd4-2	0.0003565625
1.1875	2475ChA ex488/em509	2.375	Normalized	1-to-01	0.00033819700000000004
1.1875	2475ChA ex488/em509	2.375	Normalized	1-to-05	0.0004967069000000001
1.1875	2475ChA ex488/em509	2.375	Normalized	1-to-10	0.0007261936000000001
1.1875	2475ChA ex488/em509	2.375	Normalized	ENaC	0.0440988618
1.1875	2475ChA ex488/em509	2.375	Normalized	Nedd4-2	0.0003548925
1.1916665	2475ChA ex488/em509	2.383333	Normalized	1-to-01	0.0003383795
1.1916665	2475ChA ex488/em509	2.383333	Normalized	1-to-05	0.0004969514000000001
1.1916665	2475ChA ex488/em509	2.383333	Normalized	1-to-10	0.0007280995
1.1916665	2475ChA ex488/em509	2.383333	Normalized	ENaC	0.0435637604
1.1916665	2475ChA ex488/em509	2.383333	Normalized	Nedd4-2	0.0003496735
1.1958335	2475ChA ex488/em509	2.391667	Normalized	1-to-01	0.0003387445
1.1958335	2475ChA ex488/em509	2.391667	Normalized	1-to-05	0.0004964624000000001
1.1958335	2475ChA ex488/em509	2.391667	Normalized	1-to-10	0.0007280995
1.1958335	2475ChA ex488/em509	2.391667	Normalized	ENaC	0.042814614800000005
1.1958335	2475ChA ex488/em509	2.391667	Normalized	Nedd4-2	0.0003432019
1.2	2475ChA ex488/em509	2.4	Normalized	1-to-01	0.0003391095
1.2	2475ChA ex488/em509	2.4	Normalized	1-to-05	0.0004949952
1.2	2475ChA ex488/em509	2.4	Normalized	1-to-10	0.0007265112000000001
1.2	2475ChA ex488/em509	2.4	Normalized	ENaC	0.0421368294
1.2	2475ChA ex488/em509	2.4	Normalized	Nedd4-2	0.00033673030000000003
1.2041665	2475ChA ex488/em509	2.408333	Normalized	1-to-01	0.0003387445
1.2041665	2475ChA ex488/em509	2.408333	Normalized	1-to-05	0.0004915719
1.2041665	2475ChA ex488/em509	2.408333	Normalized	1-to-10	0.0007223814
1.2041665	2475ChA ex488/em509	2.408333	Normalized	ENaC	0.0414590258
1.2041665	2475ChA ex488/em509	2.408333	Normalized	Nedd4-2	0.0003283799
1.2083335	2475ChA ex488/em509	2.416667	Normalized	1-to-01	0.0003365543
1.2083335	2475ChA ex488/em509	2.416667	Normalized	1-to-05	0.0004888821
1.2083335	2475ChA ex488/em509	2.416667	Normalized	1-to-10	0.0007169811
1.2083335	2475ChA ex488/em509	2.416667	Normalized	ENaC	0.0409596136
1.2083335	2475ChA ex488/em509	2.416667	Normalized	Nedd4-2	0.0003200295
1.2125	2475ChA ex488/em509	2.425	Normalized	1-to-01	0.0003338166
1.2125	2475ChA ex488/em509	2.425	Normalized	1-to-05	0.0004852142
1.2125	2475ChA ex488/em509	2.425	Normalized	1-to-10	0.000712216
1.2125	2475ChA ex488/em509	2.425	Normalized	ENaC	0.040852582400000004
1.2125	2475ChA ex488/em509	2.425	Normalized	Nedd4-2	0.0003106353
1.2166665	2475ChA ex488/em509	2.433333	Normalized	1-to-01	0.0003308965
1.2166665	2475ChA ex488/em509	2.433333	Normalized	1-to-05	0.0004815463
1.2166665	2475ChA ex488/em509	2.433333	Normalized	1-to-10	0.0007039566
1.2166665	2475ChA ex488/em509	2.433333	Normalized	ENaC	0.0407455694
1.2166665	2475ChA ex488/em509	2.433333	Normalized	Nedd4-2	0.00030332870000000003
1.2208335	2475ChA ex488/em509	2.441667	Normalized	1-to-01	0.0003287063
1.2208335	2475ChA ex488/em509	2.441667	Normalized	1-to-05	0.0004769004
1.2208335	2475ChA ex488/em509	2.441667	Normalized	1-to-10	0.0007010976
1.2208335	2475ChA ex488/em509	2.441667	Normalized	ENaC	0.0409952846
1.2208335	2475ChA ex488/em509	2.441667	Normalized	Nedd4-2	0.0002974834
1.225	2475ChA ex488/em509	2.45	Normalized	1-to-01	0.000324691
1.225	2475ChA ex488/em509	2.45	Normalized	1-to-05	0.00047298800000000003
1.225	2475ChA ex488/em509	2.45	Normalized	1-to-10	0.0006988739
1.225	2475ChA ex488/em509	2.45	Normalized	ENaC	0.0412806708
1.225	2475ChA ex488/em509	2.45	Normalized	Nedd4-2	0.00029309940000000004
1.2291665	2475ChA ex488/em509	2.458333	Normalized	1-to-01	0.0003223184
1.2291665	2475ChA ex488/em509	2.458333	Normalized	1-to-05	0.0004685865
1.2291665	2475ChA ex488/em509	2.458333	Normalized	1-to-10	0.0006998269
1.2291665	2475ChA ex488/em509	2.458333	Normalized	ENaC	0.041708741
1.2291665	2475ChA ex488/em509	2.458333	Normalized	Nedd4-2	0.0002905944
1.2333335	2475ChA ex488/em509	2.466667	Normalized	1-to-01	0.00032140580000000003
1.2333335	2475ChA ex488/em509	2.466667	Normalized	1-to-05	0.0004654077
1.2333335	2475ChA ex488/em509	2.466667	Normalized	1-to-10	0.0007030037
1.2333335	2475ChA ex488/em509	2.466667	Normalized	ENaC	0.0419227852
1.2333335	2475ChA ex488/em509	2.466667	Normalized	Nedd4-2	0.0002895505
1.2375	2475ChA ex488/em509	2.475	Normalized	1-to-01	0.00032140580000000003
1.2375	2475ChA ex488/em509	2.475	Normalized	1-to-05	0.00046345150000000004
1.2375	2475ChA ex488/em509	2.475	Normalized	1-to-10	0.0007071333
1.2375	2475ChA ex488/em509	2.475	Normalized	ENaC	0.0421368294
1.2375	2475ChA ex488/em509	2.475	Normalized	Nedd4-2	0.0002920557
1.2416665	2475ChA ex488/em509	2.483333	Normalized	1-to-01	0.00032158830000000003
1.2416665	2475ChA ex488/em509	2.483333	Normalized	1-to-05	0.0004622289
1.2416665	2475ChA ex488/em509	2.483333	Normalized	1-to-10	0.0007115807
1.2416665	2475ChA ex488/em509	2.483333	Normalized	ENaC	0.0421368294
1.2416665	2475ChA ex488/em509	2.483333	Normalized	Nedd4-2	0.0002937258
1.2458335	2475ChA ex488/em509	2.491667	Normalized	1-to-01	0.00032195330000000003
1.2458335	2475ChA ex488/em509	2.491667	Normalized	1-to-05	0.00046296250000000004
1.2458335	2475ChA ex488/em509	2.491667	Normalized	1-to-10	0.0007153927
1.2458335	2475ChA ex488/em509	2.491667	Normalized	ENaC	0.0419227852
1.2458335	2475ChA ex488/em509	2.491667	Normalized	Nedd4-2	0.0002960221
1.25	2475ChA ex488/em509	2.5	Normalized	1-to-01	0.0003230484
1.25	2475ChA ex488/em509	2.5	Normalized	1-to-05	0.0004651632
1.25	2475ChA ex488/em509	2.5	Normalized	1-to-10	0.0007153927
1.25	2475ChA ex488/em509	2.5	Normalized	ENaC	0.0417444302
1.25	2475ChA ex488/em509	2.5	Normalized	Nedd4-2	0.00029852730000000003
1.2541665	2475ChA ex488/em509	2.508333	Normalized	1-to-01	0.0003245085
1.2541665	2475ChA ex488/em509	2.508333	Normalized	1-to-05	0.000468342
1.2541665	2475ChA ex488/em509	2.508333	Normalized	1-to-10	0.0007118984
1.2541665	2475ChA ex488/em509	2.508333	Normalized	ENaC	0.041494715
1.2541665	2475ChA ex488/em509	2.508333	Normalized	Nedd4-2	0.0002983184
1.2583335	2475ChA ex488/em509	2.516667	Normalized	1-to-01	0.00032633360000000004
1.2583335	2475ChA ex488/em509	2.516667	Normalized	1-to-05	0.00047054270000000003
1.2583335	2475ChA ex488/em509	2.516667	Normalized	1-to-10	0.0007061803
1.2583335	2475ChA ex488/em509	2.516667	Normalized	ENaC	0.041102297600000004
1.2583335	2475ChA ex488/em509	2.516667	Normalized	Nedd4-2	0.0002974834
1.2625	2475ChA ex488/em509	2.525	Normalized	1-to-01	0.0003266987
1.2625	2475ChA ex488/em509	2.525	Normalized	1-to-05	0.0004710318
1.2625	2475ChA ex488/em509	2.525	Normalized	1-to-10	0.0006972855
1.2625	2475ChA ex488/em509	2.525	Normalized	ENaC	0.0410309556
1.2625	2475ChA ex488/em509	2.525	Normalized	Nedd4-2	0.000294352
1.2666665	2475ChA ex488/em509	2.533333	Normalized	1-to-01	0.0003270637
1.2666665	2475ChA ex488/em509	2.533333	Normalized	1-to-05	0.0004693201
1.2666665	2475ChA ex488/em509	2.533333	Normalized	1-to-10	0.0006858495
1.2666665	2475ChA ex488/em509	2.533333	Normalized	ENaC	0.040852582400000004
1.2666665	2475ChA ex488/em509	2.533333	Normalized	Nedd4-2	0.00028934180000000004
1.2708335	2475ChA ex488/em509	2.541667	Normalized	1-to-01	0.00032615110000000004
1.2708335	2475ChA ex488/em509	2.541667	Normalized	1-to-05	0.0004656522
1.2708335	2475ChA ex488/em509	2.541667	Normalized	1-to-10	0.0006734603000000001
1.2708335	2475ChA ex488/em509	2.541667	Normalized	ENaC	0.040888253400000005
1.2708335	2475ChA ex488/em509	2.541667	Normalized	Nedd4-2	0.0002851665
1.275	2475ChA ex488/em509	2.55	Normalized	1-to-01	0.00032523860000000003
1.275	2475ChA ex488/em509	2.55	Normalized	1-to-05	0.0004568493
1.275	2475ChA ex488/em509	2.55	Normalized	1-to-10	0.0006601182
1.275	2475ChA ex488/em509	2.55	Normalized	ENaC	0.0410309556
1.275	2475ChA ex488/em509	2.55	Normalized	Nedd4-2	0.0002801563
1.2791665	2475ChA ex488/em509	2.558333	Normalized	1-to-01	0.0003221359
1.2791665	2475ChA ex488/em509	2.558333	Normalized	1-to-05	0.000448291
1.2791665	2475ChA ex488/em509	2.558333	Normalized	1-to-10	0.0006493175
1.2791665	2475ChA ex488/em509	2.558333	Normalized	ENaC	0.0412449998
1.2791665	2475ChA ex488/em509	2.558333	Normalized	Nedd4-2	0.0002774424
1.2833335	2475ChA ex488/em509	2.566667	Normalized	1-to-01	0.00031757300000000003
1.2833335	2475ChA ex488/em509	2.566667	Normalized	1-to-05	0.00043948800000000003
1.2833335	2475ChA ex488/em509	2.566667	Normalized	1-to-10	0.0006410579
1.2833335	2475ChA ex488/em509	2.566667	Normalized	ENaC	0.04167307
1.2833335	2475ChA ex488/em509	2.566667	Normalized	Nedd4-2	0.00027869500000000003
1.2875	2475ChA ex488/em509	2.575	Normalized	1-to-01	0.0003128276
1.2875	2475ChA ex488/em509	2.575	Normalized	1-to-05	0.0004306852
1.2875	2475ChA ex488/em509	2.575	Normalized	1-to-10	0.0006340693
1.2875	2475ChA ex488/em509	2.575	Normalized	ENaC	0.042065487400000004
1.2875	2475ChA ex488/em509	2.575	Normalized	Nedd4-2	0.0002834965
1.2916665	2475ChA ex488/em509	2.583333	Normalized	1-to-01	0.0003075348
1.2916665	2475ChA ex488/em509	2.583333	Normalized	1-to-05	0.000424572
1.2916665	2475ChA ex488/em509	2.583333	Normalized	1-to-10	0.0006289866
1.2916665	2475ChA ex488/em509	2.583333	Normalized	ENaC	0.0424578866
1.2916665	2475ChA ex488/em509	2.583333	Normalized	Nedd4-2	0.0002912206
1.2958335	2475ChA ex488/em509	2.591667	Normalized	1-to-01	0.0003016944
1.2958335	2475ChA ex488/em509	2.591667	Normalized	1-to-05	0.00041992600000000004
1.2958335	2475ChA ex488/em509	2.591667	Normalized	1-to-10	0.0006267629
1.2958335	2475ChA ex488/em509	2.591667	Normalized	ENaC	0.0427076018
1.2958335	2475ChA ex488/em509	2.591667	Normalized	Nedd4-2	0.00030186730000000004
1.3	2475ChA ex488/em509	2.6	Normalized	1-to-01	0.000296949
1.3	2475ChA ex488/em509	2.6	Normalized	1-to-05	0.0004162581
1.3	2475ChA ex488/em509	2.6	Normalized	1-to-10	0.0006251745
1.3	2475ChA ex488/em509	2.6	Normalized	ENaC	0.043135672
1.3	2475ChA ex488/em509	2.6	Normalized	Nedd4-2	0.000314393
1.3041665	2475ChA ex488/em509	2.608333	Normalized	1-to-01	0.0002929338
1.3041665	2475ChA ex488/em509	2.608333	Normalized	1-to-05	0.000414791
1.3041665	2475ChA ex488/em509	2.608333	Normalized	1-to-10	0.0006239039000000001
1.3041665	2475ChA ex488/em509	2.608333	Normalized	ENaC	0.0431713612
1.3041665	2475ChA ex488/em509	2.608333	Normalized	Nedd4-2	0.00032524860000000003
1.3083335	2475ChA ex488/em509	2.616667	Normalized	1-to-01	0.00029110860000000003
1.3083335	2475ChA ex488/em509	2.616667	Normalized	1-to-05	0.00041381290000000004
1.3083335	2475ChA ex488/em509	2.616667	Normalized	1-to-10	0.0006210447
1.3083335	2475ChA ex488/em509	2.616667	Normalized	ENaC	0.0433853872
1.3083335	2475ChA ex488/em509	2.616667	Normalized	Nedd4-2	0.000333599
1.3125	2475ChA ex488/em509	2.625	Normalized	1-to-01	0.0002932988
1.3125	2475ChA ex488/em509	2.625	Normalized	1-to-05	0.0004118567
1.3125	2475ChA ex488/em509	2.625	Normalized	1-to-10	0.0006188212
1.3125	2475ChA ex488/em509	2.625	Normalized	ENaC	0.0435637604
1.3125	2475ChA ex488/em509	2.625	Normalized	Nedd4-2	0.0003386091
1.3166665	2475ChA ex488/em509	2.633333	Normalized	1-to-01	0.00029567140000000004
1.3166665	2475ChA ex488/em509	2.633333	Normalized	1-to-05	0.00040916700000000005
1.3166665	2475ChA ex488/em509	2.633333	Normalized	1-to-10	0.000615009
1.3166665	2475ChA ex488/em509	2.633333	Normalized	ENaC	0.0435994314
1.3166665	2475ChA ex488/em509	2.633333	Normalized	Nedd4-2	0.0003386091
1.3208335	2475ChA ex488/em509	2.641667	Normalized	1-to-01	0.0003005993
1.3208335	2475ChA ex488/em509	2.641667	Normalized	1-to-05	0.0004042764
1.3208335	2475ChA ex488/em509	2.641667	Normalized	1-to-10	0.0006099263
1.3208335	2475ChA ex488/em509	2.641667	Normalized	ENaC	0.0437421154
1.3208335	2475ChA ex488/em509	2.641667	Normalized	Nedd4-2	0.0003358953
1.325	2475ChA ex488/em509	2.65	Normalized	1-to-01	0.0003051621
1.325	2475ChA ex488/em509	2.65	Normalized	1-to-05	0.00039840780000000004
1.325	2475ChA ex488/em509	2.65	Normalized	1-to-10	0.0006042083000000001
1.325	2475ChA ex488/em509	2.65	Normalized	ENaC	0.043777804600000005
1.325	2475ChA ex488/em509	2.65	Normalized	Nedd4-2	0.0003294237
1.3291665	2475ChA ex488/em509	2.658333	Normalized	1-to-01	0.00030990740000000003
1.3291665	2475ChA ex488/em509	2.658333	Normalized	1-to-05	0.00039205020000000003
1.3291665	2475ChA ex488/em509	2.658333	Normalized	1-to-10	0.0005988079
1.3291665	2475ChA ex488/em509	2.658333	Normalized	ENaC	0.0435994314
1.3291665	2475ChA ex488/em509	2.658333	Normalized	Nedd4-2	0.0003242047
1.3333335	2475ChA ex488/em509	2.666667	Normalized	1-to-01	0.00031155
1.3333335	2475ChA ex488/em509	2.666667	Normalized	1-to-05	0.0003859371
1.3333335	2475ChA ex488/em509	2.666667	Normalized	1-to-10	0.0005940429
1.3333335	2475ChA ex488/em509	2.666667	Normalized	ENaC	0.0432427032
1.3333335	2475ChA ex488/em509	2.666667	Normalized	Nedd4-2	0.0003162718
1.3375	2475ChA ex488/em509	2.675	Normalized	1-to-01	0.0003120976
1.3375	2475ChA ex488/em509	2.675	Normalized	1-to-05	0.000380313
1.3375	2475ChA ex488/em509	2.675	Normalized	1-to-10	0.0005915015
1.3375	2475ChA ex488/em509	2.675	Normalized	ENaC	0.0428502858
1.3375	2475ChA ex488/em509	2.675	Normalized	Nedd4-2	0.0003095915
1.3416665	2475ChA ex488/em509	2.683333	Normalized	1-to-01	0.00030990740000000003
1.3416665	2475ChA ex488/em509	2.683333	Normalized	1-to-05	0.0003751779
1.3416665	2475ChA ex488/em509	2.683333	Normalized	1-to-10	0.0005902307
1.3416665	2475ChA ex488/em509	2.683333	Normalized	ENaC	0.0422081714
1.3416665	2475ChA ex488/em509	2.683333	Normalized	Nedd4-2	0.0003062513
1.3458335	2475ChA ex488/em509	2.691667	Normalized	1-to-01	0.0003046145
1.3458335	2475ChA ex488/em509	2.691667	Normalized	1-to-05	0.0003717545
1.3458335	2475ChA ex488/em509	2.691667	Normalized	1-to-10	0.0005905486
1.3458335	2475ChA ex488/em509	2.691667	Normalized	ENaC	0.041494715
1.3458335	2475ChA ex488/em509	2.691667	Normalized	Nedd4-2	0.00030416380000000004
1.35	2475ChA ex488/em509	2.7	Normalized	1-to-01	0.0002996867
1.35	2475ChA ex488/em509	2.7	Normalized	1-to-05	0.0003693093
1.35	2475ChA ex488/em509	2.7	Normalized	1-to-10	0.0005899131
1.35	2475ChA ex488/em509	2.7	Normalized	ENaC	0.0409952846
1.35	2475ChA ex488/em509	2.7	Normalized	Nedd4-2	0.000303955
1.3541665	2475ChA ex488/em509	2.708333	Normalized	1-to-01	0.0002931163
1.3541665	2475ChA ex488/em509	2.708333	Normalized	1-to-05	0.00036784210000000004
1.3541665	2475ChA ex488/em509	2.708333	Normalized	1-to-10	0.0005876894
1.3541665	2475ChA ex488/em509	2.708333	Normalized	ENaC	0.0407098984
1.3541665	2475ChA ex488/em509	2.708333	Normalized	Nedd4-2	0.00030437250000000003
1.3583335	2475ChA ex488/em509	2.716667	Normalized	1-to-01	0.00028709330000000003
1.3583335	2475ChA ex488/em509	2.716667	Normalized	1-to-05	0.0003656414
1.3583335	2475ChA ex488/em509	2.716667	Normalized	1-to-10	0.0005845127
1.3583335	2475ChA ex488/em509	2.716667	Normalized	ENaC	0.0404958542
1.3583335	2475ChA ex488/em509	2.716667	Normalized	Nedd4-2	0.0003064601
1.3625	2475ChA ex488/em509	2.725	Normalized	1-to-01	0.0002819829
1.3625	2475ChA ex488/em509	2.725	Normalized	1-to-05	0.0003636852
1.3625	2475ChA ex488/em509	2.725	Normalized	1-to-10	0.000576571
1.3625	2475ChA ex488/em509	2.725	Normalized	ENaC	0.0405671962
1.3625	2475ChA ex488/em509	2.725	Normalized	Nedd4-2	0.0003083389
1.3666665	2475ChA ex488/em509	2.733333	Normalized	1-to-01	0.00027906270000000003
1.3666665	2475ChA ex488/em509	2.733333	Normalized	1-to-05	0.0003622182
1.3666665	2475ChA ex488/em509	2.733333	Normalized	1-to-10	0.0005660879
1.3666665	2475ChA ex488/em509	2.733333	Normalized	ENaC	0.0407455694
1.3666665	2475ChA ex488/em509	2.733333	Normalized	Nedd4-2	0.0003108441
1.3708335	2475ChA ex488/em509	2.741667	Normalized	1-to-01	0.00027906270000000003
1.3708335	2475ChA ex488/em509	2.741667	Normalized	1-to-05	0.0003595283
1.3708335	2475ChA ex488/em509	2.741667	Normalized	1-to-10	0.0005517927
1.3708335	2475ChA ex488/em509	2.741667	Normalized	ENaC	0.041102297600000004
1.3708335	2475ChA ex488/em509	2.741667	Normalized	Nedd4-2	0.0003118879
1.375	2475ChA ex488/em509	2.75	Normalized	1-to-01	0.0002805228
1.375	2475ChA ex488/em509	2.75	Normalized	1-to-05	0.0003575721
1.375	2475ChA ex488/em509	2.75	Normalized	1-to-10	0.0005374975
1.375	2475ChA ex488/em509	2.75	Normalized	ENaC	0.041102297600000004
1.375	2475ChA ex488/em509	2.75	Normalized	Nedd4-2	0.0003114703
1.3791665	2475ChA ex488/em509	2.758333	Normalized	1-to-01	0.00028362550000000003
1.3791665	2475ChA ex488/em509	2.758333	Normalized	1-to-05	0.0003568386
1.3791665	2475ChA ex488/em509	2.758333	Normalized	1-to-10	0.0005209787
1.3791665	2475ChA ex488/em509	2.758333	Normalized	ENaC	0.0410666266
1.3791665	2475ChA ex488/em509	2.758333	Normalized	Nedd4-2	0.0003075039
1.3833335	2475ChA ex488/em509	2.766667	Normalized	1-to-01	0.0002891009
1.3833335	2475ChA ex488/em509	2.766667	Normalized	1-to-05	0.0003553714
1.3833335	2475ChA ex488/em509	2.766667	Normalized	1-to-10	0.000510178
1.3833335	2475ChA ex488/em509	2.766667	Normalized	ENaC	0.0409952846
1.3833335	2475ChA ex488/em509	2.766667	Normalized	Nedd4-2	0.0003029112
1.3875	2475ChA ex488/em509	2.775	Normalized	1-to-01	0.0002942113
1.3875	2475ChA ex488/em509	2.775	Normalized	1-to-05	0.0003553714
1.3875	2475ChA ex488/em509	2.775	Normalized	1-to-10	0.0005012831
1.3875	2475ChA ex488/em509	2.775	Normalized	ENaC	0.0408169114
1.3875	2475ChA ex488/em509	2.775	Normalized	Nedd4-2	0.0002956046
1.3916665	2475ChA ex488/em509	2.783333	Normalized	1-to-01	0.0003002343
1.3916665	2475ChA ex488/em509	2.783333	Normalized	1-to-05	0.0003568386
1.3916665	2475ChA ex488/em509	2.783333	Normalized	1-to-10	0.0004974712
1.3916665	2475ChA ex488/em509	2.783333	Normalized	ENaC	0.0407812404
1.3916665	2475ChA ex488/em509	2.783333	Normalized	Nedd4-2	0.0002872542
1.3958335	2475ChA ex488/em509	2.791667	Normalized	1-to-01	0.0003046145
1.3958335	2475ChA ex488/em509	2.791667	Normalized	1-to-05	0.0003568386
1.3958335	2475ChA ex488/em509	2.791667	Normalized	1-to-10	0.0004955651
1.3958335	2475ChA ex488/em509	2.791667	Normalized	ENaC	0.0410309556
1.3958335	2475ChA ex488/em509	2.791667	Normalized	Nedd4-2	0.0002778599
1.4	2475ChA ex488/em509	2.8	Normalized	1-to-01	0.00031027240000000003
1.4	2475ChA ex488/em509	2.8	Normalized	1-to-05	0.0003583056
1.4	2475ChA ex488/em509	2.8	Normalized	1-to-10	0.0004974712
1.4	2475ChA ex488/em509	2.8	Normalized	ENaC	0.041708741
1.4	2475ChA ex488/em509	2.8	Normalized	Nedd4-2	0.0002705534
1.4041665	2475ChA ex488/em509	2.808333	Normalized	1-to-01	0.0003148353
1.4041665	2475ChA ex488/em509	2.808333	Normalized	1-to-05	0.0003578166
1.4041665	2475ChA ex488/em509	2.808333	Normalized	1-to-10	0.0005009655
1.4041665	2475ChA ex488/em509	2.808333	Normalized	ENaC	0.0424222156
1.4041665	2475ChA ex488/em509	2.808333	Normalized	Nedd4-2	0.0002644993
1.4083335	2475ChA ex488/em509	2.816667	Normalized	1-to-01	0.00031757300000000003
1.4083335	2475ChA ex488/em509	2.816667	Normalized	1-to-05	0.0003578166
1.4083335	2475ChA ex488/em509	2.816667	Normalized	1-to-10	0.0005054129
1.4083335	2475ChA ex488/em509	2.816667	Normalized	ENaC	0.0434567292
1.4083335	2475ChA ex488/em509	2.816667	Normalized	Nedd4-2	0.0002619942
1.4125	2475ChA ex488/em509	2.825	Normalized	1-to-01	0.00032104080000000003
1.4125	2475ChA ex488/em509	2.825	Normalized	1-to-05	0.0003585503
1.4125	2475ChA ex488/em509	2.825	Normalized	1-to-10	0.0005079543
1.4125	2475ChA ex488/em509	2.825	Normalized	ENaC	0.0445982922
1.4125	2475ChA ex488/em509	2.825	Normalized	Nedd4-2	0.00026282920000000003
1.4166665	2475ChA ex488/em509	2.833333	Normalized	1-to-01	0.0003230484
1.4166665	2475ChA ex488/em509	2.833333	Normalized	1-to-05	0.0003592838
1.4166665	2475ChA ex488/em509	2.833333	Normalized	1-to-10	0.0005139899
1.4166665	2475ChA ex488/em509	2.833333	Normalized	ENaC	0.045811179
1.4166665	2475ChA ex488/em509	2.833333	Normalized	Nedd4-2	0.0002661694
1.4208335	2475ChA ex488/em509	2.841667	Normalized	1-to-01	0.00032596860000000004
1.4208335	2475ChA ex488/em509	2.841667	Normalized	1-to-05	0.00036099550000000003
1.4208335	2475ChA ex488/em509	2.841667	Normalized	1-to-10	0.0005197081
1.4208335	2475ChA ex488/em509	2.841667	Normalized	ENaC	0.0464889644
1.4208335	2475ChA ex488/em509	2.841667	Normalized	Nedd4-2	0.0002720147
1.425	2475ChA ex488/em509	2.85	Normalized	1-to-01	0.0003277937
1.425	2475ChA ex488/em509	2.85	Normalized	1-to-05	0.0003629517
1.425	2475ChA ex488/em509	2.85	Normalized	1-to-10	0.0005266967
1.425	2475ChA ex488/em509	2.85	Normalized	ENaC	0.0471667497
1.425	2475ChA ex488/em509	2.85	Normalized	Nedd4-2	0.00027765120000000003
1.4291665	2475ChA ex488/em509	2.858333	Normalized	1-to-01	0.0003288888
1.4291665	2475ChA ex488/em509	2.858333	Normalized	1-to-05	0.0003656414
1.4291665	2475ChA ex488/em509	2.858333	Normalized	1-to-10	0.0005365445
1.4291665	2475ChA ex488/em509	2.858333	Normalized	ENaC	0.0474878069
1.4291665	2475ChA ex488/em509	2.858333	Normalized	Nedd4-2	0.0002834965
1.4333335	2475ChA ex488/em509	2.866667	Normalized	1-to-01	0.0003277937
1.4333335	2475ChA ex488/em509	2.866667	Normalized	1-to-05	0.0003688203
1.4333335	2475ChA ex488/em509	2.866667	Normalized	1-to-10	0.0005425804
1.4333335	2475ChA ex488/em509	2.866667	Normalized	ENaC	0.047345123
1.4333335	2475ChA ex488/em509	2.866667	Normalized	Nedd4-2	0.0002872542
1.4375	2475ChA ex488/em509	2.875	Normalized	1-to-01	0.00032651610000000004
1.4375	2475ChA ex488/em509	2.875	Normalized	1-to-05	0.0003707765
1.4375	2475ChA ex488/em509	2.875	Normalized	1-to-10	0.0005505221
1.4375	2475ChA ex488/em509	2.875	Normalized	ENaC	0.0465603064
1.4375	2475ChA ex488/em509	2.875	Normalized	Nedd4-2	0.0002901769
1.4416665	2475ChA ex488/em509	2.883333	Normalized	1-to-01	0.00032158830000000003
1.4416665	2475ChA ex488/em509	2.883333	Normalized	1-to-05	0.0003732217
1.4416665	2475ChA ex488/em509	2.883333	Normalized	1-to-10	0.0005536988
1.4416665	2475ChA ex488/em509	2.883333	Normalized	ENaC	0.045811179
1.4416665	2475ChA ex488/em509	2.883333	Normalized	Nedd4-2	0.0002918469
1.4458335	2475ChA ex488/em509	2.891667	Normalized	1-to-01	0.0003162954
1.4458335	2475ChA ex488/em509	2.891667	Normalized	1-to-05	0.0003727327
1.4458335	2475ChA ex488/em509	2.891667	Normalized	1-to-10	0.0005540164
1.4458335	2475ChA ex488/em509	2.891667	Normalized	ENaC	0.0447766472
1.4458335	2475ChA ex488/em509	2.891667	Normalized	Nedd4-2	0.0002941433
1.45	2475ChA ex488/em509	2.9	Normalized	1-to-01	0.0003110025
1.45	2475ChA ex488/em509	2.9	Normalized	1-to-05	0.0003707765
1.45	2475ChA ex488/em509	2.9	Normalized	1-to-10	0.0005489337000000001
1.45	2475ChA ex488/em509	2.9	Normalized	ENaC	0.0434567292
1.45	2475ChA ex488/em509	2.9	Normalized	Nedd4-2	0.00029539590000000004
1.4541665	2475ChA ex488/em509	2.908333	Normalized	1-to-01	0.0003060747
1.4541665	2475ChA ex488/em509	2.908333	Normalized	1-to-05	0.00036759760000000004
1.4541665	2475ChA ex488/em509	2.908333	Normalized	1-to-10	0.0005406743
1.4541665	2475ChA ex488/em509	2.908333	Normalized	ENaC	0.042315184400000004
1.4541665	2475ChA ex488/em509	2.908333	Normalized	Nedd4-2	0.0002958133
1.4583335	2475ChA ex488/em509	2.916667	Normalized	1-to-01	0.0003022419
1.4583335	2475ChA ex488/em509	2.916667	Normalized	1-to-05	0.0003629517
1.4583335	2475ChA ex488/em509	2.916667	Normalized	1-to-10	0.0005273322
1.4583335	2475ChA ex488/em509	2.916667	Normalized	ENaC	0.0412806708
1.4583335	2475ChA ex488/em509	2.916667	Normalized	Nedd4-2	0.0002979009
1.4625	2475ChA ex488/em509	2.925	Normalized	1-to-01	0.0003020594
1.4625	2475ChA ex488/em509	2.925	Normalized	1-to-05	0.00035634940000000003
1.4625	2475ChA ex488/em509	2.925	Normalized	1-to-10	0.0005155784000000001
1.4625	2475ChA ex488/em509	2.925	Normalized	ENaC	0.040388841200000004
1.4625	2475ChA ex488/em509	2.925	Normalized	Nedd4-2	0.0003006148
1.4666665	2475ChA ex488/em509	2.933333	Normalized	1-to-01	0.0003035195
1.4666665	2475ChA ex488/em509	2.933333	Normalized	1-to-05	0.0003497473
1.4666665	2475ChA ex488/em509	2.933333	Normalized	1-to-10	0.00050446
1.4666665	2475ChA ex488/em509	2.933333	Normalized	ENaC	0.0397823978
1.4666665	2475ChA ex488/em509	2.933333	Normalized	Nedd4-2	0.0003024937
1.4708335	2475ChA ex488/em509	2.941667	Normalized	1-to-01	0.0003071697
1.4708335	2475ChA ex488/em509	2.941667	Normalized	1-to-05	0.0003446122
1.4708335	2475ChA ex488/em509	2.941667	Normalized	1-to-10	0.0004977888
1.4708335	2475ChA ex488/em509	2.941667	Normalized	ENaC	0.0394970116
1.4708335	2475ChA ex488/em509	2.941667	Normalized	Nedd4-2	0.0003056251
1.475	2475ChA ex488/em509	2.95	Normalized	1-to-01	0.0003128276
1.475	2475ChA ex488/em509	2.95	Normalized	1-to-05	0.0003407
1.475	2475ChA ex488/em509	2.95	Normalized	1-to-10	0.0004933414
1.475	2475ChA ex488/em509	2.95	Normalized	ENaC	0.0396040246
1.475	2475ChA ex488/em509	2.95	Normalized	Nedd4-2	0.0003085478
1.4791665	2475ChA ex488/em509	2.958333	Normalized	1-to-01	0.0003179381
1.4791665	2475ChA ex488/em509	2.958333	Normalized	1-to-05	0.0003377656
1.4791665	2475ChA ex488/em509	2.958333	Normalized	1-to-10	0.0004942945
1.4791665	2475ChA ex488/em509	2.958333	Normalized	ENaC	0.0399607528
1.4791665	2475ChA ex488/em509	2.958333	Normalized	Nedd4-2	0.0003125142
1.4833335	2475ChA ex488/em509	2.966667	Normalized	1-to-01	0.00032158830000000003
1.4833335	2475ChA ex488/em509	2.966667	Normalized	1-to-05	0.0003365429
1.4833335	2475ChA ex488/em509	2.966667	Normalized	1-to-10	0.0004993771
1.4833335	2475ChA ex488/em509	2.966667	Normalized	ENaC	0.040388841200000004
1.4833335	2475ChA ex488/em509	2.966667	Normalized	Nedd4-2	0.00031606310000000003
1.4875	2475ChA ex488/em509	2.975	Normalized	1-to-01	0.000324326
1.4875	2475ChA ex488/em509	2.975	Normalized	1-to-05	0.0003362984
1.4875	2475ChA ex488/em509	2.975	Normalized	1-to-10	0.0005076366
1.4875	2475ChA ex488/em509	2.975	Normalized	ENaC	0.0409952846
1.4875	2475ChA ex488/em509	2.975	Normalized	Nedd4-2	0.00031961200000000004
1.4916665	2475ChA ex488/em509	2.983333	Normalized	1-to-01	0.00032633360000000004
1.4916665	2475ChA ex488/em509	2.983333	Normalized	1-to-05	0.0003380101
1.4916665	2475ChA ex488/em509	2.983333	Normalized	1-to-10	0.0005162137
1.4916665	2475ChA ex488/em509	2.983333	Normalized	ENaC	0.041566057000000003
1.4916665	2475ChA ex488/em509	2.983333	Normalized	Nedd4-2	0.0003223259
1.4958335	2475ChA ex488/em509	2.991667	Normalized	1-to-01	0.0003248735
1.4958335	2475ChA ex488/em509	2.991667	Normalized	1-to-05	0.0003389883
1.4958335	2475ChA ex488/em509	2.991667	Normalized	1-to-10	0.0005247907
1.4958335	2475ChA ex488/em509	2.991667	Normalized	ENaC	0.0419941272
1.4958335	2475ChA ex488/em509	2.991667	Normalized	Nedd4-2	0.000323996
1.5	2475ChA ex488/em509	3.0	Normalized	1-to-01	0.0003234134
1.5	2475ChA ex488/em509	3.0	Normalized	1-to-05	0.0003392328
1.5	2475ChA ex488/em509	3.0	Normalized	1-to-10	0.0005327326
1.5	2475ChA ex488/em509	3.0	Normalized	ENaC	0.0422795134
1.5	2475ChA ex488/em509	3.0	Normalized	Nedd4-2	0.00032587480000000003
1.5041665	2475ChA ex488/em509	3.008333	Normalized	1-to-01	0.0003228659
1.5041665	2475ChA ex488/em509	3.008333	Normalized	1-to-05	0.0003394773
1.5041665	2475ChA ex488/em509	3.008333	Normalized	1-to-10	0.0005374975
1.5041665	2475ChA ex488/em509	3.008333	Normalized	ENaC	0.0424935576
1.5041665	2475ChA ex488/em509	3.008333	Normalized	Nedd4-2	0.0003273362
1.5083335	2475ChA ex488/em509	3.016667	Normalized	1-to-01	0.00032523860000000003
1.5083335	2475ChA ex488/em509	3.016667	Normalized	1-to-05	0.0003375211
1.5083335	2475ChA ex488/em509	3.016667	Normalized	1-to-10	0.0005378153
1.5083335	2475ChA ex488/em509	3.016667	Normalized	ENaC	0.042564899600000004
1.5083335	2475ChA ex488/em509	3.016667	Normalized	Nedd4-2	0.00033005
1.5125000000000002	2475ChA ex488/em509	3.025	Normalized	1-to-01	0.0003281588
1.5125000000000002	2475ChA ex488/em509	3.025	Normalized	1-to-05	0.0003333642
1.5125000000000002	2475ChA ex488/em509	3.025	Normalized	1-to-10	0.0005349563
1.5125000000000002	2475ChA ex488/em509	3.025	Normalized	ENaC	0.0424222156
1.5125000000000002	2475ChA ex488/em509	3.025	Normalized	Nedd4-2	0.0003323464
1.5166665	2475ChA ex488/em509	3.033333	Normalized	1-to-01	0.0003332691
1.5166665	2475ChA ex488/em509	3.033333	Normalized	1-to-05	0.00032969630000000003
1.5166665	2475ChA ex488/em509	3.033333	Normalized	1-to-10	0.0005279675
1.5166665	2475ChA ex488/em509	3.033333	Normalized	ENaC	0.0422081714
1.5166665	2475ChA ex488/em509	3.033333	Normalized	Nedd4-2	0.0003358953
1.5208335	2475ChA ex488/em509	3.041667	Normalized	1-to-01	0.0003407522
1.5208335	2475ChA ex488/em509	3.041667	Normalized	1-to-05	0.0003243167
1.5208335	2475ChA ex488/em509	3.041667	Normalized	1-to-10	0.0005209787
1.5208335	2475ChA ex488/em509	3.041667	Normalized	ENaC	0.0419227852
1.5208335	2475ChA ex488/em509	3.041667	Normalized	Nedd4-2	0.0003400705
1.525	2475ChA ex488/em509	3.05	Normalized	1-to-01	0.0003504254
1.525	2475ChA ex488/em509	3.05	Normalized	1-to-05	0.00031967080000000004
1.525	2475ChA ex488/em509	3.05	Normalized	1-to-10	0.000513037
1.525	2475ChA ex488/em509	3.05	Normalized	ENaC	0.041601728000000004
1.525	2475ChA ex488/em509	3.05	Normalized	Nedd4-2	0.0003425757
1.5291665	2475ChA ex488/em509	3.058333	Normalized	1-to-01	0.000359551
1.5291665	2475ChA ex488/em509	3.058333	Normalized	1-to-05	0.0003162474
1.5291665	2475ChA ex488/em509	3.058333	Normalized	1-to-10	0.000507319
1.5291665	2475ChA ex488/em509	3.058333	Normalized	ENaC	0.041102297600000004
1.5291665	2475ChA ex488/em509	3.058333	Normalized	Nedd4-2	0.0003444545
1.5333335	2475ChA ex488/em509	3.066667	Normalized	1-to-01	0.0003697718
1.5333335	2475ChA ex488/em509	3.066667	Normalized	1-to-05	0.0003155139
1.5333335	2475ChA ex488/em509	3.066667	Normalized	1-to-10	0.00050446
1.5333335	2475ChA ex488/em509	3.066667	Normalized	ENaC	0.040852582400000004
1.5333335	2475ChA ex488/em509	3.066667	Normalized	Nedd4-2	0.00034382820000000003
1.5375	2475ChA ex488/em509	3.075	Normalized	1-to-01	0.0003778024
1.5375	2475ChA ex488/em509	3.075	Normalized	1-to-05	0.0003160029
1.5375	2475ChA ex488/em509	3.075	Normalized	1-to-10	0.0005038245
1.5375	2475ChA ex488/em509	3.075	Normalized	ENaC	0.040602867200000003
1.5375	2475ChA ex488/em509	3.075	Normalized	Nedd4-2	0.00033965300000000004
1.5416664999999998	2475ChA ex488/em509	3.083333	Normalized	1-to-01	0.0003843728
1.5416664999999998	2475ChA ex488/em509	3.083333	Normalized	1-to-05	0.00031967080000000004
1.5416664999999998	2475ChA ex488/em509	3.083333	Normalized	1-to-10	0.000510178
1.5416664999999998	2475ChA ex488/em509	3.083333	Normalized	ENaC	0.0404958542
1.5416664999999998	2475ChA ex488/em509	3.083333	Normalized	Nedd4-2	0.0003342252
1.5458335	2475ChA ex488/em509	3.091667	Normalized	1-to-01	0.0003882056
1.5458335	2475ChA ex488/em509	3.091667	Normalized	1-to-05	0.0003260284
1.5458335	2475ChA ex488/em509	3.091667	Normalized	1-to-10	0.0005184374
1.5458335	2475ChA ex488/em509	3.091667	Normalized	ENaC	0.0406742274
1.5458335	2475ChA ex488/em509	3.091667	Normalized	Nedd4-2	0.0003260836
1.55	2475ChA ex488/em509	3.1	Normalized	1-to-01	0.00039130830000000004
1.55	2475ChA ex488/em509	3.1	Normalized	1-to-05	0.0003345867
1.55	2475ChA ex488/em509	3.1	Normalized	1-to-10	0.0005317795
1.55	2475ChA ex488/em509	3.1	Normalized	ENaC	0.040888253400000005
1.55	2475ChA ex488/em509	3.1	Normalized	Nedd4-2	0.0003164806
1.5541665	2475ChA ex488/em509	3.108333	Normalized	1-to-01	0.000392951
1.5541665	2475ChA ex488/em509	3.108333	Normalized	1-to-05	0.00034583490000000003
1.5541665	2475ChA ex488/em509	3.108333	Normalized	1-to-10	0.0005460747
1.5541665	2475ChA ex488/em509	3.108333	Normalized	ENaC	0.041530386
1.5541665	2475ChA ex488/em509	3.108333	Normalized	Nedd4-2	0.0003077127
1.5583334999999998	2475ChA ex488/em509	3.116667	Normalized	1-to-01	0.0003934985
1.5583334999999998	2475ChA ex488/em509	3.116667	Normalized	1-to-05	0.0003575721
1.5583334999999998	2475ChA ex488/em509	3.116667	Normalized	1-to-10	0.0005597344
1.5583334999999998	2475ChA ex488/em509	3.116667	Normalized	ENaC	0.0422795134
1.5583334999999998	2475ChA ex488/em509	3.116667	Normalized	Nedd4-2	0.0003010323
1.5625	2475ChA ex488/em509	3.125	Normalized	1-to-01	0.00039368110000000003
1.5625	2475ChA ex488/em509	3.125	Normalized	1-to-05	0.0003697983
1.5625	2475ChA ex488/em509	3.125	Normalized	1-to-10	0.0005718059
1.5625	2475ChA ex488/em509	3.125	Normalized	ENaC	0.043278374200000004
1.5625	2475ChA ex488/em509	3.125	Normalized	Nedd4-2	0.0002968571
1.5666665	2475ChA ex488/em509	3.133333	Normalized	1-to-01	0.0003955062
1.5666665	2475ChA ex488/em509	3.133333	Normalized	1-to-05	0.000381291
1.5666665	2475ChA ex488/em509	3.133333	Normalized	1-to-10	0.0005816537
1.5666665	2475ChA ex488/em509	3.133333	Normalized	ENaC	0.044526932000000005
1.5666665	2475ChA ex488/em509	3.133333	Normalized	Nedd4-2	0.00029623080000000003
1.5708335	2475ChA ex488/em509	3.141667	Normalized	1-to-01	0.0003978788
1.5708335	2475ChA ex488/em509	3.141667	Normalized	1-to-05	0.000390583
1.5708335	2475ChA ex488/em509	3.141667	Normalized	1-to-10	0.0005861011
1.5708335	2475ChA ex488/em509	3.141667	Normalized	ENaC	0.045811179
1.5708335	2475ChA ex488/em509	3.141667	Normalized	Nedd4-2	0.000298736
1.5750000000000002	2475ChA ex488/em509	3.15	Normalized	1-to-01	0.00040262420000000004
1.5750000000000002	2475ChA ex488/em509	3.15	Normalized	1-to-05	0.00039816330000000004
1.5750000000000002	2475ChA ex488/em509	3.15	Normalized	1-to-10	0.0005918191
1.5750000000000002	2475ChA ex488/em509	3.15	Normalized	ENaC	0.047273781
1.5750000000000002	2475ChA ex488/em509	3.15	Normalized	Nedd4-2	0.0003029112
1.5791665	2475ChA ex488/em509	3.158333	Normalized	1-to-01	0.0004080995
1.5791665	2475ChA ex488/em509	3.158333	Normalized	1-to-05	0.0004028092
1.5791665	2475ChA ex488/em509	3.158333	Normalized	1-to-10	0.0005943605
1.5791665	2475ChA ex488/em509	3.158333	Normalized	ENaC	0.0484509968
1.5791665	2475ChA ex488/em509	3.158333	Normalized	Nedd4-2	0.00030729520000000003
1.5833335	2475ChA ex488/em509	3.166667	Normalized	1-to-01	0.0004144875
1.5833335	2475ChA ex488/em509	3.166667	Normalized	1-to-05	0.0004045209
1.5833335	2475ChA ex488/em509	3.166667	Normalized	1-to-10	0.0005965842
1.5833335	2475ChA ex488/em509	3.166667	Normalized	ENaC	0.0495211996
1.5833335	2475ChA ex488/em509	3.166667	Normalized	Nedd4-2	0.00031000900000000003
1.5875	2475ChA ex488/em509	3.175	Normalized	1-to-01	0.00042142300000000003
1.5875	2475ChA ex488/em509	3.175	Normalized	1-to-05	0.0004042764
1.5875	2475ChA ex488/em509	3.175	Normalized	1-to-10	0.0005975372
1.5875	2475ChA ex488/em509	3.175	Normalized	ENaC	0.050127643000000006
1.5875	2475ChA ex488/em509	3.175	Normalized	Nedd4-2	0.0003123054
1.5916665	2475ChA ex488/em509	3.183333	Normalized	1-to-01	0.0004270809
1.5916665	2475ChA ex488/em509	3.183333	Normalized	1-to-05	0.00040109760000000004
1.5916665	2475ChA ex488/em509	3.183333	Normalized	1-to-10	0.0005997609
1.5916665	2475ChA ex488/em509	3.183333	Normalized	ENaC	0.0503773582
1.5916665	2475ChA ex488/em509	3.183333	Normalized	Nedd4-2	0.0003123054
1.5958335	2475ChA ex488/em509	3.191667	Normalized	1-to-01	0.00043310390000000004
1.5958335	2475ChA ex488/em509	3.191667	Normalized	1-to-05	0.00039816330000000004
1.5958335	2475ChA ex488/em509	3.191667	Normalized	1-to-10	0.0006032553
1.5958335	2475ChA ex488/em509	3.191667	Normalized	ENaC	0.050306016200000005
1.5958335	2475ChA ex488/em509	3.191667	Normalized	Nedd4-2	0.0003102177
1.6	2475ChA ex488/em509	3.2	Normalized	1-to-01	0.00043748420000000004
1.6	2475ChA ex488/em509	3.2	Normalized	1-to-05	0.00039547350000000003
1.6	2475ChA ex488/em509	3.2	Normalized	1-to-10	0.0006061144000000001
1.6	2475ChA ex488/em509	3.2	Normalized	ENaC	0.0500206117
1.6	2475ChA ex488/em509	3.2	Normalized	Nedd4-2	0.0003085478
1.6041664999999998	2475ChA ex488/em509	3.208333	Normalized	1-to-01	0.0004418645
1.6041664999999998	2475ChA ex488/em509	3.208333	Normalized	1-to-05	0.0003935173
1.6041664999999998	2475ChA ex488/em509	3.208333	Normalized	1-to-10	0.0006096087
1.6041664999999998	2475ChA ex488/em509	3.208333	Normalized	ENaC	0.0494855286
1.6041664999999998	2475ChA ex488/em509	3.208333	Normalized	Nedd4-2	0.0003085478
1.6083335	2475ChA ex488/em509	3.216667	Normalized	1-to-01	0.0004451498
1.6083335	2475ChA ex488/em509	3.216667	Normalized	1-to-05	0.0003949844
1.6083335	2475ChA ex488/em509	3.216667	Normalized	1-to-10	0.00061215
1.6083335	2475ChA ex488/em509	3.216667	Normalized	ENaC	0.0492358134
1.6083335	2475ChA ex488/em509	3.216667	Normalized	Nedd4-2	0.0003102177
1.6125	2475ChA ex488/em509	3.225	Normalized	1-to-01	0.00044752240000000003
1.6125	2475ChA ex488/em509	3.225	Normalized	1-to-05	0.000399875
1.6125	2475ChA ex488/em509	3.225	Normalized	1-to-10	0.000615009
1.6125	2475ChA ex488/em509	3.225	Normalized	ENaC	0.0489504272
1.6125	2475ChA ex488/em509	3.225	Normalized	Nedd4-2	0.0003156456
1.6166665	2475ChA ex488/em509	3.233333	Normalized	1-to-01	0.0004497126
1.6166665	2475ChA ex488/em509	3.233333	Normalized	1-to-05	0.00040818880000000003
1.6166665	2475ChA ex488/em509	3.233333	Normalized	1-to-10	0.0006185033000000001
1.6166665	2475ChA ex488/em509	3.233333	Normalized	ENaC	0.049307155400000004
1.6166665	2475ChA ex488/em509	3.233333	Normalized	Nedd4-2	0.0003229522
1.6208334999999998	2475ChA ex488/em509	3.241667	Normalized	1-to-01	0.00045172020000000003
1.6208334999999998	2475ChA ex488/em509	3.241667	Normalized	1-to-05	0.00041894800000000004
1.6208334999999998	2475ChA ex488/em509	3.241667	Normalized	1-to-10	0.0006235861
1.6208334999999998	2475ChA ex488/em509	3.241667	Normalized	ENaC	0.0497709148
1.6208334999999998	2475ChA ex488/em509	3.241667	Normalized	Nedd4-2	0.00033151130000000004
1.625	2475ChA ex488/em509	3.25	Normalized	1-to-01	0.0004529978
1.625	2475ChA ex488/em509	3.25	Normalized	1-to-05	0.0004316632
1.625	2475ChA ex488/em509	3.25	Normalized	1-to-10	0.0006293042
1.625	2475ChA ex488/em509	3.25	Normalized	ENaC	0.0505557131
1.625	2475ChA ex488/em509	3.25	Normalized	Nedd4-2	0.0003419494
1.6291665	2475ChA ex488/em509	3.258333	Normalized	1-to-01	0.00045537050000000003
1.6291665	2475ChA ex488/em509	3.258333	Normalized	1-to-05	0.0004458457
1.6291665	2475ChA ex488/em509	3.258333	Normalized	1-to-10	0.0006353399
1.6291665	2475ChA ex488/em509	3.258333	Normalized	ENaC	0.051590245
1.6291665	2475ChA ex488/em509	3.258333	Normalized	Nedd4-2	0.0003534311
1.6333335	2475ChA ex488/em509	3.266667	Normalized	1-to-01	0.0004584732
1.6333335	2475ChA ex488/em509	3.266667	Normalized	1-to-05	0.00045905
1.6333335	2475ChA ex488/em509	3.266667	Normalized	1-to-10	0.0006432816
1.6333335	2475ChA ex488/em509	3.266667	Normalized	ENaC	0.052731789800000005
1.6333335	2475ChA ex488/em509	3.266667	Normalized	Nedd4-2	0.0003659568
1.6375000000000002	2475ChA ex488/em509	3.275	Normalized	1-to-01	0.000463401
1.6375000000000002	2475ChA ex488/em509	3.275	Normalized	1-to-05	0.0004720099
1.6375000000000002	2475ChA ex488/em509	3.275	Normalized	1-to-10	0.0006528118
1.6375000000000002	2475ChA ex488/em509	3.275	Normalized	ENaC	0.053944676500000004
1.6375000000000002	2475ChA ex488/em509	3.275	Normalized	Nedd4-2	0.0003774386
1.6416665	2475ChA ex488/em509	3.283333	Normalized	1-to-01	0.000469424
1.6416665	2475ChA ex488/em509	3.283333	Normalized	1-to-05	0.0004830135
1.6416665	2475ChA ex488/em509	3.283333	Normalized	1-to-10	0.0006582122
1.6416665	2475ChA ex488/em509	3.283333	Normalized	ENaC	0.0553716075
1.6416665	2475ChA ex488/em509	3.283333	Normalized	Nedd4-2	0.0003887116
1.6458335	2475ChA ex488/em509	3.291667	Normalized	1-to-01	0.0004789147
1.6458335	2475ChA ex488/em509	3.291667	Normalized	1-to-05	0.0004923055
1.6458335	2475ChA ex488/em509	3.291667	Normalized	1-to-10	0.0006613888
1.6458335	2475ChA ex488/em509	3.291667	Normalized	ENaC	0.0566558546
1.6458335	2475ChA ex488/em509	3.291667	Normalized	Nedd4-2	0.0004010285
1.65	2475ChA ex488/em509	3.3	Normalized	1-to-01	0.000490048
1.65	2475ChA ex488/em509	3.3	Normalized	1-to-05	0.0004991522000000001
1.65	2475ChA ex488/em509	3.3	Normalized	1-to-10	0.0006632949
1.65	2475ChA ex488/em509	3.3	Normalized	ENaC	0.057797399400000005
1.65	2475ChA ex488/em509	3.3	Normalized	Nedd4-2	0.000411884
1.6541665	2475ChA ex488/em509	3.308333	Normalized	1-to-01	0.0005022764
1.6541665	2475ChA ex488/em509	3.308333	Normalized	1-to-05	0.0005057544
1.6541665	2475ChA ex488/em509	3.308333	Normalized	1-to-10	0.0006626596
1.6541665	2475ChA ex488/em509	3.308333	Normalized	ENaC	0.0591529884
1.6541665	2475ChA ex488/em509	3.308333	Normalized	Nedd4-2	0.0004210695
1.6583335	2475ChA ex488/em509	3.316667	Normalized	1-to-01	0.0005148697000000001
1.6583335	2475ChA ex488/em509	3.316667	Normalized	1-to-05	0.0005108893
1.6583335	2475ChA ex488/em509	3.316667	Normalized	1-to-10	0.0006620243
1.6583335	2475ChA ex488/em509	3.316667	Normalized	ENaC	0.0604015461
1.6583335	2475ChA ex488/em509	3.316667	Normalized	Nedd4-2	0.0004279586
1.6625	2475ChA ex488/em509	3.325	Normalized	1-to-01	0.0005269157
1.6625	2475ChA ex488/em509	3.325	Normalized	1-to-05	0.0005162689
1.6625	2475ChA ex488/em509	3.325	Normalized	1-to-10	0.0006629772
1.6625	2475ChA ex488/em509	3.325	Normalized	ENaC	0.0616144329
[truncated: 58,011 more rows]
